# Supplementary material for: Time-resolved mapping of genetic interactions to model rewiring of signaling pathways
Source: eLife. 2018 Dec 28;7:e40174. doi: 10.7554/eLife.40174 (PMC6319608; doi:10.7554/eLife.40174)
Supplement: Figure 7—source data 1. [file elife-40174-fig7-data1.zip]

Archive with 5 entries (4 files):
- Figure_7A.cys
- __MACOSX/
- __MACOSX/._Figure_7A.cys
- Figure_7C.cys
- __MACOSX/._Figure_7C.cys
