# Supplementary material for: Time-resolved mapping of genetic interactions to model rewiring of signaling pathways
Source: eLife. 2018 Dec 28;7:e40174. doi: 10.7554/eLife.40174 (PMC6319608; doi:10.7554/eLife.40174)
Supplement: Figure 7—source data 2. [file elife-40174-fig7-data2.zip]

Archive with 3 entries (2 files):
- Figure 7-source data 2.cys
- __MACOSX/
- __MACOSX/._Figure 7-source data 2.cys
