# Supplementary material for: Time-resolved mapping of genetic interactions to model rewiring of signaling pathways
Source: eLife. 2018 Dec 28;7:e40174. doi: 10.7554/eLife.40174 (PMC6319608; doi:10.7554/eLife.40174)
Supplement: Supplementary file 1. [file elife-40174-supp1.xlsx]

## Sheet: Sheet1
Measure	Description	Analysis Steps
Q1	Phenotypic effect size upen knockdown of targeted gene	1. Average profile upon gene knockdown
		2. Average profile upon non-targeting control knockdown
		3. Euclidean distance as sqrt(sum((x-y)^2)), where x is the profile upon non-targeting control knockdown and y is the profile of each gene
		4. Normalized to z-score
Q2	Interpretability of features for which a large effect is observed upon knockdown of targeted gene	Names of features of gene x knockdown that show maximum difference from the average profile upon non-targeting control knockdown
Q3	Differential phenotypic effect between small-molecule treated and solvent control condition upon knockdown of targeted gene	1. Euclidean distance between the average feature vector of gene x in the control screen versus the same gene under PD-0325901 treatment
		2. Normalized to z-score
Q4	Accordance of measured phenotypes from independent dsRNA designs upon knockdown of targeted gene	Pearson correlation between two designs targeting one gene in the same screen
Q5	Technical reproducibility of dsRNA induced phenotype upon knockdown of targeted gene	Pearson correlation between two replicates of the same design in two screens
Q6	Relative mRNA expression of targeted gene	log2 RNA expression in the transcriptional profiling experiment
Q7	Available knowledge about targeted gene backup by literature	GO knowledge sum (See Supplementary File 7)
