# Supplementary material for: Time-resolved mapping of genetic interactions to model rewiring of signaling pathways
Source: eLife. 2018 Dec 28;7:e40174. doi: 10.7554/eLife.40174 (PMC6319608; doi:10.7554/eLife.40174)
Supplement: Supplementary file 2. [file elife-40174-supp2.xlsx]

## Sheet: gene_functions
external_gene_name	position in pathway	stratified function	complex	pathway
Acam	transducer	motor	myosin	actin_filaments
Ack	transducer	kinase	none	apoptosis
alph	transducer	phosphatase	none	Ras/Map
arm	transducer	scaffold	destruction	wnt
Arpc3A	structure	structure	Arp2/3 protein complex	actin_filaments
betaCOP	transducer	scaffold	none	vesicle transport
brm	effector	atpase	Bromo Complex	hippo
Bruce	transducer	ubi_ligase	none	apoptosis
Cdc42	transducer	kinase	none	actin_filaments
Cdk1	transducer	kinase	microtubule associated complex	mitosis
Cdk12	transducer	kinase	none	Ras/Map
Cdk8	transducer	kinase	mediator	mediator
CG10265	unknown	unknown	unknown	unknown
CG1126	transducer	phosphatase	BBSOME	cilium assembly
CG11985	transducer	scaffold	spliceosome	spliceosome
CG12004	receptor	transporter	unknown	unknown
CG13078	unknown	unknown	unknown	unknown
CG13298	transducer	splicer	spliceosome	spliceosome
CG13502	unknown	unknown	unknown	unknown
CG14095	unknown	unknown	unknown	unknown
CG14183	unknown	atpase	unknown	unknown
CG14184	unknown	unknown	unknown	tor
CG14257	unknown	unknown	unknown	unknown
CG14265	unknown	unknown	unknown	unknown
CG14608	transducer	receptor	none	temp sensing
CG16941	transducer	scaffold	spliceosome	spliceosome
CG16978	unknown	unknown	unknown	unknown
CG17068	unknown	unknown	unknown	unknown
CG17119	receptor	transporter	unknown	unknown
CG17224	transducer	phosphorylase	unknown	nulceotide metabolism
CG17765	unknown	unknown	unknown	unknown
CG18636	unknown	peptidase	unknown	unknown
CG2064	unknown	unknown	unknown	unknown
CG2162	unknown	unknown	unknown	unknown
CG2201	transducer	kinase	none	unknown
CG2709	effector	endonuclease	none	chromatin_remodeling
CG2807	effector	splicer	spliceosome	spliceosome
CG30380	unknown	unknown	unknown	unknown
CG31495	transducer	atpase	unknown	unknown
CG32432	unknown	unknown	unknown	unknown
CG33110	transducer	unknown	unknown	unknown
CG33331	unknown	unknown	unknown	unknown
CG34207	unknown	unknown	unknown	unknown
CG3605	transducer	scaffold	spliceosome	spliceosome
CG3800	effector	transcription factor	unknown	unknown
CG4089	unknown	unknown	unknown	unknown
CG42514	transducer	adenylate cyclase	none	unknown
CG42554	unknown	unknown	unknown	unknown
CG4365	transducer	hydrolase	none	hypoxia
CG45781	unknown	unknown	unknown	unknown
CG4751	unknown	unknown	unknown	unknown
CG4962	unknown	unknown	unknown	unknown
CG5377	transducer	hydrolase	unknown	unknown
CG5844	unknown	unknown	unknown	unknown
CG5938	unknown	unknown	unknown	unknown
CG6712	unknown	unknown	unknown	unknown
CG7371	transducer	gtpase	GARP complex	endocytosis
CG8539	transducer	peptidase	unknown	unknown
CG8837	receptor	transporter	none	glucose metabolism
CG8891	transducer	hydrolase	none	PI3
CG8918	unknown	unknown	unknown	unknown
CG8963	unknown	unknown	unknown	unknown
CG9072	structure	structure	tubulin	tubulin_filaments
Chc	transducer	scaffold	none	vesicle transport
Cka	transducer	scaffold	JNK	jnk
cnk	transducer	scaffold	none	Ras/Map
Cpr	transducer	metabolic_enzyme	unknown	metabolism
CR40100	unknown	unknown	unknown	unknown
ctrip	transducer	ubi_ligase	none	cricadian rythms
Cul1	transducer	ubi_ligase	SCF ubiquitin ligase complex	tor
CycB	transducer	kinase	CycB_Cdk1	chromatin_remodeling
CycC	transducer	kinase	mediator	mediator
CycE	transducer	kinase	microtubule associated complex	mitosis
CycH	transducer	kinase	microtubule associated complex	mitosis
da	effector	transcription factor	transcription factor complex	unknown
Desat1	transducer	metabolic_enzyme	none	glucose metabolism
dgt1	transducer	scaffold	nsl complex	DNA_Damage control
dmt	transducer	unknown	none	chromatin_remodeling
dome	receptor	cytokine receptor	none	jak/stat
dos	transducer	scaffold	RTK	Ras/Map
dpp	transmitter	extracellular signaling	none	BMP
drk	transducer	scaffold	RTK	Ras/Map
Droj2	transducer	chaperone	none	chaperone
dsh	receptor	receptor	none	wnt
Dsor	transducer	kinase	none	Ras/Map
EcR	effector	transcription factor	none	autophagy
Egfr	receptor	kinase	RTK	Ras/Map
eIF-1A	effector	scaffold	ribosome	translation
eIF-2beta	effector	gtpase	ribosome	translation
eIF-4a	transducer	atpase	ribosome	translation
Eip75B	effector	transcription factor	none	glucose metabolism
EloC	transducer	ubi_ligase	Cul2	unknown
en	effector	transcription factor	none	hedgehog
Exo84	unknown	unknown	unknown	unknown
Fur1	receptor	metabolic_enzyme	none	membrane organisation
fz	receptor	gpcr	none	wnt
geminin	effector	transcription factor	unknown	Ras/Map
GlcT-1	transducer	glucosyltransferase	unknown	metabolism
hoip	transducer	scaffold	spliceosome	spliceosome
Hop	unknown	scaffold	hsp90/hsp70	chaperone
hop	transducer	kinase	RTK	jak/stat
Hsc70-3	transducer	chaperone	none	chaperone
Hsp68	transducer	chaperone	none	chaperone
Hsp70Bbb	transducer	chaperone	none	chaperone
JIL-1	transducer	kinase	none	chromatin_remodeling
kay	effector	transcription factor	none	jnk
ksr	transducer	kinase	none	Ras/Map
kto	transducer	scaffold	mediator	mediator
Letm1	receptor	transporter	none	mitochondria
lilli	effector	transcription factor	unknown	unknown
Mekk1	transducer	kinase	none	Ras/Map
Mer	transducer	scaffold	none	adherens
MESR4	effector	transcription factor	none	Ras/Map
MFS14	receptor	receptor	none	hypoxia
mts	transducer	phosphatase	none	wnt
noi	transducer	scaffold	spliceosome	spliceosome
Nup107	structure	structure	nuclear pore	pore
p38b	transducer	kinase	none	Ras/Map
p53	effector	transcription factor	none	DNA_Damage control
pan	effector	transcription factor	gro/arm/pan	wnt
pbl	transducer	gtpase	none	Ras/Map
phl	transducer	kinase	RTK	Ras/Map
pix	transducer	atpase	ribosome	ribosome
pnt	effector	transcription factor	none	Ras/Map
polo	transducer	kinase	none	unknown
Pp1-87B	transducer	phosphatase	unknown	Ras/Map
Prosalpha6	transducer	peptidase	proteasome	proteasome
Prosbeta4	transducer	peptidase	proteasome	proteasome
Pvr	receptor	kinase	RTK	Ras/Map
Ran	transducer	gtpase	none	actin_filaments
raptor	transducer	scaffold	TORC	tor
Ras85D	transducer	gtpase	RTK	Ras/Map
RasGAP1	transducer	gtpase	none	Ras/Map
raw	unknown	unknown	none	jnk
Rel	effector	transcription factor	none	immunity
Rheb	transducer	gtpase	unknown	tor
Rho1	transducer	gtpase	none	actin_filaments
rl	transducer	kinase	none	Ras/Map
Rlip	transducer	gtpase	AP	Ras/Map
RpL31	transducer	scaffold	ribosome	ribosome
Rpn6	transducer	peptidase	proteasome	proteasome
Rpt4	transducer	atpase	proteasome	proteasome
sev	receptor	receptor	RTK	Ras/Map
sgg	transducer	kinase	destruction	wnt
skd	transducer	scaffold	mediator	mediator
Slmap	unknown	unknown	unknown	Ras/Map
Socs36E	transducer	scaffold	none	jak/stat
Sos	transducer	gtpase	none	Ras/Map
SoxN	effector	transcription factor	unknown	unknown
Stat92E	effector	transcription factor	none	jak/stat
Strip	unknown	unknown	unknown	unknown
su(f)	unknown	unknown	unknown	unknown
Su(H)	effector	transcription factor	none	notch
swm	effector	transcription factor	none	hedgehog
Topors	transducer	ubi_ligase	none	DNA_Damage control
tor	receptor	kinase	RTK	Ras/Map
Tor	transducer	kinase	TORC	tor
Torsin	transducer	chaperone	unknown	chaperone
Trf2	effector	transcription factor	TFIID	unknown
tws	transducer	phosphatase	none	wnt
Ubi-p63E	transducer	modification	microtubule associated complex	mitosis
upd3	transmitter	cytokine	none	jak/stat
Vha55	receptor	transporter	none	unknown
vlc	unknown	unknown	unknown	Ras/Map
vtd	transducer	scaffold	synaptonemin	chromatin_remodeling
wnd	transducer	kinase	none	Ras/Map
wts	transducer	kinase	none	hippo
Xrp1	unknown	unknown	unknown	unknown
yin	receptor	transporter	unknown	unknown
yki	effector	transcription factor	unknown	hippo
