# Supplementary material for: Time-resolved mapping of genetic interactions to model rewiring of signaling pathways
Source: eLife. 2018 Dec 28;7:e40174. doi: 10.7554/eLife.40174 (PMC6319608; doi:10.7554/eLife.40174)
Supplement: Supplementary file 3. [file elife-40174-supp3.xlsx]

## Sheet: Sheet1
EBImage defined feature (channel.type.feat.aggregation)	Biological interpretation	Feature grouping	n features in their group
cell_number	Nuclei are counted and provide a close proxy for the cell number in the well.	cell count	1
actin.b.q005.tmean	The 5 % quantile actin intensity provides a proxy for actin expression and thus cell stress and fitness.	actin intensity	1
DNA.b.sd.tmean	The DNA signals median absolute deviation gives a measure of how densely the nuclear DNA is clustered throughout the nucleus.	nucleus texture	2
DNA.h.con.s1.sd	The DNA channel connectivity provides a measure of chaos of DNA signal measured over the area of the nucleus.	nucleus texture	2
actin.b.mad.sd	The actin signals median absolute deviation gives a measure of how densely the actin skeleton is clustered.	cell texture	6
tubulin.b.mad.tmean	The median absolute deviation of tubulin signal in the cell body can be understood a measure of signal distribution through the cell body. A low value means that tubulin is equally spread out over the cell body while a high value marks a cell undergoing mitosis with tubulin organizing in spindles.	cell texture	6
actin.h.idm.s1.tmean	The actin entropy provides a measure describing how clustered the actin signal is throughout the cell body.	cell texture	6
actin.h.f12.s1.tmean		cell texture	6
actin.h.f12.s1.sd		cell texture	6
tubulin.h.f12.s1.sd	The haralick texture of tubulin in the cell body measures similar phenomena as the median absolute deviation by a different statistical measure.	cell texture	6
actin.m.majoraxis.tmean	The majoraxis of the cell body describes its length given that the cell has elliptic shape. Else it is a proxy for size together with the perimeter.	cell shape	3
actin.m.eccentricity.tmean	The nuclear eccentricity provides a measure, if nuclei are roundish, stretched or shredded	cell shape	3
actin.s.perimeter.sd	The cells perimeter gives a measure of the cell’s outline’s length and together with the radius also describes its size.	cell shape	3
DNA.m.eccentricity.sd	The nuclear eccentricity provides a measure, if nuclei are roundish, stretched or shredded	nucleus shape	3
DNA.m.eccentricity.tmean		nucleus shape	3
DNA.s.radius.max.tmean	The mean radius of the nucleus provides a measure of its area.	nucleus shape	3
