# Supplementary material for: Time-resolved mapping of genetic interactions to model rewiring of signaling pathways
Source: eLife. 2018 Dec 28;7:e40174. doi: 10.7554/eLife.40174 (PMC6319608; doi:10.7554/eLife.40174)
Supplement: Supplementary file 4. [file elife-40174-supp4.xlsx]

## Sheet: HD3_library_primer
Primer	Sequence
1st PCR: example fwd.	tggcgcccctagatgCGATGTGATGCGCGTATATT
	tag specific – SEQUENCE SPECIFIC
2nd PCR: example rev	tagcctccctagcgcGCTTACGATAACTGGCAGGC
	tag specific – SEQUENCE SPECIFIC
TAG1	TAATACGACTCACTATAGGGcgacgcccgctgata
TAG2	TAATACGACTCACTATAGGGtaggtctagccccgc
TAG3	TAATACGACTCACTATAGGGcgcatgtagcctgcc
TAG4	TAATACGACTCACTATAGGGtagcctccctagcgc
TU-Primer	TAATACGACTCACTATAGGGtggcgcccctagatg
	T7 promotor – TAG adapter

## Sheet: HD3_library_annotation
id	plate	plate_num	well	hd3id	mapped_fbgn_r6_09	intended_fbgn	content	plate_96	plate_num_96	well_96	tag	idf	idr	primer_f	primer_r	query_id	query_sub_id	length_nt	seq_for	pos_for	len_for	gc_for_per	tm_for_c	seq_rev	pos_rev	len_rev	gc_rev_per	tm_rev_c	for_rev_penalty	specificity_abs	specificity_per	efficient_sirnas	avg_efficiency_score	sequence	intended_gene	intended_txn	intended_txn_hits	other_gene	other_txn	other_txn_hits	location	utr	low_complex_regions	can_repeats	homology	plate_id
1	HD3A1001	1	A01	HD3100001	no_gene	no_gene	empty	HD3PR1001	1	A01	TS1	HD3100001_f	HD3100001_r	empty	empty	NA	NA	NA	NA	NA	NA	NA	NA	NA	NA	NA	NA	NA	NA	NA	NA	NA	NA	NA	NA	NA	NA	NA	NA	NA	NA	NA	NA	NA	NA	1001
2	HD3A1001	1	A02	HD3100097	no_gene	no_gene	empty	HD3PR1002	2	A01	TS1	HD3100097_f	HD3100097_r	empty	empty	NA	NA	NA	NA	NA	NA	NA	NA	NA	NA	NA	NA	NA	NA	NA	NA	NA	NA	NA	NA	NA	NA	NA	NA	NA	NA	NA	NA	NA	NA	1002
3	HD3A1001	1	A03	HD3100002	FBgn0003249	FBgn0003249	control_rh3	HD3PR1001	1	A02	TS2	HD3100002_f	HD3100002_r	tggcgcccctagatgGTCTTCTCCGCAGCCAAAT	taggtctagccccgcGGAGCCAATGATTCCAAAGA	FBgn0003249_cr1	FBgn0003249_cr1_1	171	GTCTTCTCCGCAGCCAAAT	268	19	52.632	60.355	GGAGCCAATGATTCCAAAGA	438	20	45	60.014	1.3686	153/153/0/0	100	153	53.13	GTCTTCTCCGCAGCCAAATCGCTGCGAACTCCCTCCAATATACTGGTCATCAATCTGGCCTTCTGCGACTTCATGATGATGGTCAAGACTCCGATATTCATCTACAATAGCTTCCACCAGGGATATGCGCTGGGTCATCTGGGATGCCAGATCTTTGGAATCATTGGCTCC	FBgn0003249	FBtr0083876	153	NA	NA	NA	3R:15907735..15907905(-)	0	0	0	FBgn0003249(5e-93)	1001
4	HD3A1001	1	A04	HD3100098	FBgn0260635	FBgn0260635	control_th	HD3PR1002	2	A02	TS2	HD3100098_f	HD3100098_r	tggcgcccctagatgACAACCAGAACACAAAATGGC	taggtctagccccgcCGGTGAAGGTCTTTAATCGC	th_2	th_2_1	173	CGGTGAAGGTCTTTAATCGC	1	20	50	59.708	ACAACCAGAACACAAAATGGC	173	21	42.857	59.89	1.4025	155/155/0/0	100	57	55.17	CGGTGAAGGTCTTTAATCGCGTCTCCTCGCGGTTTAAATCGTTCATTCTGGTTTTGTTTATATTATTTTTGAATAGCTGGGTCGCGTTCGTGTTGTTATCCACCTGATCAAAAGCGATAGGTCCATAAGACGGAAGATCAGCTACAACAGATGCCATTTTGTGTTCTGGTTGT	FBgn0260635	FBtr0075499+FBtr0075501+FBtr0075500	155+155+155	NA	NA	NA	3L:16032932..16033104(-)	16	0	0	FBgn0260635(3e-94)	1002
5	HD3A1001	1	A05	HD3100003	FBgn0002441	FBgn0002441	probe	HD3PR1001	1	A03	TS3	HD3100003_f	HD3100003_r	tggcgcccctagatgCAAACCCAAAGTAACCGTAAAT	cgcatgtagcctgccGCGATTTGTGCTTTATATCCG	FBgn0002441_cr3	FBgn0002441_cr3_1	212	CAAACCCAAAGTAACCGTAAAT	8	22	36.364	57.228	GCGATTTGTGCTTTATATCCG	219	21	42.857	59.6	6.1728	194/194/0/0	100	194	58.52	CAAACCCAAAGTAACCGTAAATATTTAAAACTAATTCGCAATCTGTGCATTTAAATACCAAATGTTGGTATATTATCAGAACCGAGAAACACGAACAATGAGAGCAAGGAAACGCGCGAAACAATAACTTTAATTCAAAAACTTAACAATTTCTGCGATTTTGATTAAGAGAAAAGTGATTGATGAATATACGGATATAAAGCACAAATCGC	FBgn0002441	FBtr0085175+FBtr0085176	194+194	NA	NA	NA	3R:23097700..23097911(-)	210	0	0	FBgn0002441(2e-117)	1001
6	HD3A1001	1	A06	HD3100099	FBgn0038760	FBgn0038760	probe	HD3PR1002	2	A03	TS3	HD3100099_f	HD3100099_r	tggcgcccctagatgAGTATCCGGGCAAATCATGT	cgcatgtagcctgccTGCTCTCTCCTTGAGGCTGT	FBgn0038760_cr1	FBgn0038760_cr1_1	206	AGTATCCGGGCAAATCATGT	531	20	45	59.273	TGCTCTCTCCTTGAGGCTGT	736	20	55	60.284	1.0111	188/188/0/0	100	188	52.07	AGTATCCGGGCAAATCATGTGAGCAGCTGGCGGCGCTCTTCAACGAGCGCAAAATCAATCTCTCCATTATTGCGCCACGCAAGATGCCGGTGTTGTTCAAACTTTTCATGAAGGCCGACGGAGATCAGCCCATTACGAGCAAAAACTATGCCAAGAACATAAGACACCTAGTGCTTCTAAAGGGATACAGCCTCAAGGAGAGAGCA	FBgn0038760	FBtr0083825+FBgn0038760	188+60	NA	NA	NA	3R:15835248..15835453(+)	0	0	0	FBgn0038760(8e-114)	1002
7	HD3A1001	1	A07	HD3100004	FBgn0051156	FBgn0051156	probe	HD3PR1001	1	A04	TS4	HD3100004_f	HD3100004_r	tggcgcccctagatgCAAGACCAAGGAGGCGAAAT	tagcctccctagcgcTGACAGAAAGCCATTTGTGC	FBgn0051156_cr8	FBgn0051156_cr8_1	203	CAAGACCAAGGAGGCGAAAT	34	20	50	61.502	TGACAGAAAGCCATTTGTGC	236	20	45	59.847	1.6554	185/185/0/0	100	185	57.42	CAAGACCAAGGAGGCGAAATCGTCTAAATCTAGTTCTTCTAGTAAAGCAAGCTCCAGTAAAGGATCCAACCAAAATGCAGATAAGAAATTGGATAGCTCAAAGTTTGAGAATTATTTCAACTTCCAGGGTGATGTTAAAACTATAAAACCTTATCAAATGTTAGCCATCAATCGTGGGGAGAAGCACAAATGGCTTTCTGTCA	FBgn0051156	FBtr0084277	185	NA	NA	NA	3R:18437720..18437922(-)	0	0	0	FBgn0051156(5e-112)	1001
8	HD3A1001	1	A08	HD3100100	FBgn0036405	FBgn0036405	probe	HD3PR1002	2	A04	TS4	HD3100100_f	HD3100100_r	tggcgcccctagatgGGCATCAACAGCAGCACTAT	tagcctccctagcgcGGCACATTACGTGCTGAAAA	FBgn0036405_cr2	FBgn0036405_cr2_2	202	GGCATCAACAGCAGCACTAT	864	20	50	58.906	GGCACATTACGTGCTGAAAA	1065	20	45	59.735	1.3591	184/184/0/0	100	184	54.16	GGCATCAACAGCAGCACTATTAGCAGCTCACTCGGGGAGCCCCATTGCACTGAGGGGTGTTCCATTACGGTAGTCTTAAATTTTTAAGTATACACACGGGTTTCATTCACGTGAAACTGTTGCTTAAATGTATAAAATGTTACAACCTTAGCCATAGTTCTTTCTTGAAGGCATCGGAGCGGTTTTCAGCACGTAATGTGCC	FBgn0036405	FBtr0302433+FBtr0075774	184+184	NA	NA	NA	3L:14045286..14045487(+)	179	0	0	FBgn0036405(2e-111)	1002
9	HD3A1001	1	A09	HD3100005	FBgn0003138&FBgn0004635	FBgn0004635	probe	HD3PR1001	1	A05	TS1	HD3100005_f	HD3100005_r	tggcgcccctagatgGCGACTCGAAACTGAAATTGA	cgacgcccgctgataAAAATGCGTGGGTTTCTTGT	FBgn0004635_cr1	FBgn0004635_cr1_1	225	GCGACTCGAAACTGAAATTGA	79	21	42.857	60.38	AAAATGCGTGGGTTTCTTGT	303	20	40	59.476	1.9042	207/207/0/0	100	207	55.95	GCGACTCGAAACTGAAATTGAAACTGAAAGAAAGAAATATTCAAATTGTCGTGTGTGTGGGTGCAAGCAGAGAATATATATCTCAAGAATATCTGAATACAAGCTCCTGGATTTACGAGCAGCAAAACTAAGTTACCAATGTGCGAGCCGAAAAAAGCGAGTGAAAAACGTGCGAATATGCCAGCTAACTAAAGACATTTGGATTACAAGAAACCCACGCATTTT	FBgn0004635	FBtr0072694	207	NA	NA	NA	3L:1463870..1464094(+)	225	0	0	FBgn0004635(4e-125)	1001
10	HD3A1001	1	A10	HD3100101	FBgn0029936	FBgn0029936	probe	HD3PR1002	2	A05	TS1	HD3100101_f	HD3100101_r	tggcgcccctagatgCTGGATCTTGACCAGGAGATG	cgacgcccgctgataCGCGCATGTAAAGACTCTGA	FBgn0029936_cr3	FBgn0029936_cr3_1	202	CTGGATCTTGACCAGGAGATG	171	21	52.381	59.664	CGCGCATGTAAAGACTCTGA	372	20	50	60.157	1.4933	184/184/0/0	100	184	49.61	CTGGATCTTGACCAGGAGATGCTCGTGGATGATGGCATTATCTCGGATAGCGAGGAATTCCATCCGGATACAACGGCAACGGTCGTGGCCATTCTGAATTCCGACGATGAACTGGACAATCTGGTGCAGGATATCGTCGATGGTGTCCAGGCGGAGGCCACCAGCCAAGAGTCATCCGTCCGTCAGAGTCTTTACATGCGCG	FBgn0029936	FBtr0071019	184	NA	NA	NA	X:6997966..6998167(-)	0	0	0	FBgn0029936(2e-111)	1002
11	HD3A1001	1	A11	HD3100006	FBgn0038108	FBgn0038108	probe	HD3PR1001	1	A06	TS2	HD3100006_f	HD3100006_r	tggcgcccctagatgGAGCTGCGAAACCAGCACTA	taggtctagccccgcAATAACTTGAGCCAGAAACTGC	FBgn0038108_cr7	FBgn0038108_cr7_1	204	GAGCTGCGAAACCAGCACTA	596	20	55	61.649	AATAACTTGAGCCAGAAACTGC	799	22	40.909	57.713	5.9359	186/186/0/0	100	186	52.34	GAGCTGCGAAACCAGCACTATGTGTACAAAACATACTGGACCTTCGTGCTCTCCATCTACGCCAACTTCTTTGTAAAATTCAACTCGAGCAGCACGGATTTCGGTCACCTGGAGCTAATCAAGGGCGATCTGCGCCTGCGGCTAAACAGCGTAGTTGGCGACAAGGAGGACAATCGGTTTGAGCAGTTTCTGGCTCAAGTTATT	FBgn0038108	FBtr0301225+FBtr0301223+FBtr0301224	186+186+186	NA	NA	NA	3R:8827396..8827599(+)	0	0	0	FBgn0038108(1e-112)	1001
12	HD3A1001	1	A12	HD3100102	FBgn0040080	FBgn0040080	probe	HD3PR1002	2	A06	TS2	HD3100102_f	HD3100102_r	tggcgcccctagatgGGTATTCTCATCGACCCCAA	taggtctagccccgcAGGTGCTCTGAAAACTGGGA	FBgn0040080_cr1	FBgn0040080_cr1_1	223	GGTATTCTCATCGACCCCAA	12	20	50	59.75	AGGTGCTCTGAAAACTGGGA	234	20	50	59.844	0.406	205/205/0/0	100	205	54.59	GGTATTCTCATCGACCCCAATCGGTCACACTGGTCGTGAATCAGAAACGCACTAATTAGTCAAAAAAACGGTACAAAAGATCGCTTAATTGCTGAAATTTCACCTGTCGCAGTTAAGTTTACCCACCAGCAGTTCAAAACCAGCCAGAGGCTAGCTAAAAACCCCAAAGATCGACCCCAAAACATCGCCGCAAAGTGGACAACTCCCAGTTTTCAGAGCACCT	FBgn0040080	FBtr0085189	205	NA	NA	NA	3R:23408538..23408760(+)	218	0	0	FBgn0040080(7e-124)	1002
13	HD3A1001	1	A13	HD3100007	FBgn0039209	FBgn0039209	probe	HD3PR1001	1	A07	TS3	HD3100007_f	HD3100007_r	tggcgcccctagatgAAACATTTTCTTGAGCTCGCA	cgcatgtagcctgccGGTCGCGAAAAAGTCAAAAA	FBgn0039209_cr1	FBgn0039209_cr1_1	205	AAACATTTTCTTGAGCTCGCA	246	21	38.095	60.011	GGTCGCGAAAAAGTCAAAAA	450	20	40	60.223	1.2333	187/187/0/0	100	187	57.69	AAACATTTTCTTGAGCTCGCAATTAGTCGAGAAAATTCTCTATTGAACCTCCTTCCCTCCTCAAAAACACAACGTTCTGTTAAATTGTTCTACATAAGTGATATAATATTGATAACCAAGATATAACTGTGATTCAAAGAGCCTGGGCTTTATATGTTTTGTATGGCAGAAAATTGAAGAAAATATTTTTGACTTTTTCGCGACC	FBgn0039209	FBtr0084672+FBtr0110796+FBtr0084675+FBtr0084673+FBtr0084674+FBtr0110795	187+187+187+187+187+187	NA	NA	NA	3R:20385590..20385794(-)	204	0	0	FBgn0039209(3e-113)	1001
14	HD3A1001	1	A14	HD3100103	FBgn0260012	FBgn0260012	probe	HD3PR1002	2	A07	TS3	HD3100103_f	HD3100103_r	tggcgcccctagatgCCAGCACAGTGTCAAGGTGA	cgcatgtagcctgccCATTTTGATGGTGGACTCG	FBgn0260012_cr4	FBgn0260012_cr4_1	205	CCAGCACAGTGTCAAGGTGA	4	20	55	60.939	CATTTTGATGGTGGACTCG	208	19	47.368	57.427	4.511	187/187/0/0	100	187	55.44	CCAGCACAGTGTCAAGGTGACTAACTTTTTTCTAGATGTGCTAAGCCCGTTGATCACAGAAGCCGACAATCTGTCGGTGGAATTGTTGGATCTCATTCTGATTAACATCGTAGAGCCGTACAAATCTAACAACAAGTTTGCCTGCCAATTAACAGAACAACTTCTCACTAAAACGGGCGATGCTCTCGAGTCCACCATCAAAATG	FBgn0260012	FBtr0087974	187	NA	NA	NA	2R:7916674..7916878(+)	0	0	0	FBgn0260012(3e-113)	1002
15	HD3A1001	1	A15	HD3100008	FBgn0262714	FBgn0027534	probe	HD3PR1001	1	A08	TS4	HD3100008_f	HD3100008_r	tggcgcccctagatgGGCAGCATCAGGCTACACTA	tagcctccctagcgcTGGTTGTGTTCAGCTTAGCG	FBgn0027534_cr3	FBgn0027534_cr3_1	213	GGCAGCATCAGGCTACACTA	97	20	55	59.054	TGGTTGTGTTCAGCTTAGCG	309	20	50	60.05	0.9966	195/195/0/0	100	195	50.96	GGCAGCATCAGGCTACACTAGTTTACTCCTCCAATGTGTCTGCACCGAATGCAAGTCAGAATCCGGGTCAGCAATTTAATCCACGCTTTGCTGTGGCCACGCCCACAGGCGGAGTAACAACAACGACGCCCGGTGGAACGACAGTAACACCTCGACAGGTGCGACCAATTCCGCTGGGCAAGAGTTTTCCAACCGCTAAGCTGAACACAACCA	FBgn0027534	FBtr0075927+FBtr0075929+FBtr0114506+FBtr0075928	195+195+195+195	NA	NA	NA	3L:12801082..12801294(+)	0	0	0	FBgn0027534(6e-118)	1001
16	HD3A1001	1	A16	HD3100104	FBgn0003507	FBgn0003507	probe	HD3PR1002	2	A08	TS4	HD3100104_f	HD3100104_r	tggcgcccctagatgAAGATGGAGTAGGCGCGA	tagcctccctagcgcTGGACCATTAAAATTCGACG	FBgn0003507_cr5	FBgn0003507_cr5_2	206	AAGATGGAGTAGGCGCGA	1086	18	55.556	59.502	TGGACCATTAAAATTCGACG	1291	20	40	58.48	4.0178	188/188/0/0	100	188	57.58	AAGATGGAGTAGGCGCGACACGCTGTATGTCGCACGACCAAAGATTCTGTTGTTACATTAATCTCATAGCTCCAAAGAATTTATAGCCTGTATACCAAGAGCAGTTCTCAAAGAACACTCATCTATCTAAAATCTATCGAATCATTAGTTGTACATACGGTCTAAATCGATTGATACTTACATTTTCGTCGAATTTTAATGGTCCA	FBgn0003507	FBtr0083216+FBtr0083215+FBtr0100595	188+188+188	NA	NA	NA	3R:11829214..11829419(+)	194	0	0	FBgn0003507(8e-114)	1002
17	HD3A1001	1	A17	HD3100009	FBgn0038577	FBgn0038577	probe	HD3PR1001	1	A09	TS1	HD3100009_f	HD3100009_r	tggcgcccctagatgTCTTCAACTCATTCCGGACAC	cgacgcccgctgataATCAGGGCTGGATGTGTGAT	FBgn0038577_cr1	FBgn0038577_cr1_1	201	TCTTCAACTCATTCCGGACAC	18	21	47.619	60.104	ATCAGGGCTGGATGTGTGAT	218	20	50	60.358	1.4616	183/183/0/0	100	183	50.76	TCTTCAACTCATTCCGGACACCAAGAGATTTAACCCAATTATGCTGTTTCTAAAGGACAAGCGTACCACTCTGGACGTAGCAGAGCACACAGTAATCATACCGAGCATTTGCGTGGGAAACGCGGCGCAGCTGGCCTGTGACCTGTTGATTGCGTCCAAGGAACTCCGGCGAATTGGATCCATCACACATCCAGCCCTGAT	FBgn0038577	FBtr0083616+FBgn0038577	183+52	NA	NA	NA	3R:14014167..14014367(-)	40	0	0	FBgn0038577(8e-111)	1001
18	HD3A1001	1	A18	HD3100105	FBgn0034537	FBgn0034537	probe	HD3PR1002	2	A09	TS1	HD3100105_f	HD3100105_r	tggcgcccctagatgCTGAACATACCGCCCTCG	cgacgcccgctgataTTGTTTATCCATTTATTTCCCCA	FBgn0034537_cr5	FBgn0034537_cr5_1	209	CTGAACATACCGCCCTCG	4	18	61.111	60.216	TTGTTTATCCATTTATTTCCCCA	212	23	30.435	59.469	5.7474	191/191/0/0	100	191	52.16	CTGAACATACCGCCCTCGCTGGTGCCCATCAAGACCGAAGCCCTGGACAATAGCACAAATTAATTAAGTTAACGCGGCCCGTTTCCACTCAGATTCCCCAGACGCCGAAGTGTGTGCGGCGTGCTAATCATTGTAACCCGTTTTCCACTGTCCATATTTGTGCATTTGCGCTACTCCCAGTCCGCATGGGGAAATAAATGGATAAACAA	FBgn0034537	FBtr0086232	191	NA	NA	NA	2R:16533161..16533369(+)	146	0	0	FBgn0034537(1e-115)	1002
19	HD3A1001	1	A19	HD3100010	FBgn0038704	FBgn0038704	probe	HD3PR1001	1	A10	TS2	HD3100010_f	HD3100010_r	tggcgcccctagatgAAAGTCTCGCCGTTGCTG	taggtctagccccgcGAAAGATGCTGGGAATGTCG	FBgn0038704_cr2	FBgn0038704_cr2_1	202	AAAGTCTCGCCGTTGCTG	10	18	55.556	60.136	GAAAGATGCTGGGAATGTCG	211	20	50	60.603	2.7392	184/184/0/0	100	184	54.31	AAAGTCTCGCCGTTGCTGCAATTCCAAGCAAATCAGGCAGTAGCATTTGTGATGTCCTGGTCAAGTGCACTAATCAAAGATATCTCGAAACCAGAAAATTTGATCATTTCGTCAGAAATCGCAGTGGTCATAGCAGACAAGTTTCCCAAGGCGCAGCATCACTACTTGGTGCTACCATTGGCCGACATTCCCAGCATCTTTC	FBgn0038704	FBtr0083759+FBtr0083760+FBtr0083758+FBgn0038704	184+184+184+37	NA	NA	NA	3R:15229341..15229542(+)	50	0	0	FBgn0038704(2e-111)	1001
20	HD3A1001	1	A20	HD3100106	FBgn0020909	FBgn0020909	probe	HD3PR1002	2	A10	TS2	HD3100106_f	HD3100106_r	tggcgcccctagatgCGGTGAAGATCAGCCAAATC	taggtctagccccgcATAGTAGCCAATGCCACGCT	FBgn0020909_cr1	FBgn0020909_cr1_1	212	CGGTGAAGATCAGCCAAATC	189	20	50	60.603	ATAGTAGCCAATGCCACGCT	400	20	50	59.758	0.8449	194/194/0/0	100	194	51.01	CGGTGAAGATCAGCCAAATCCGTTCGGAGGACGAAACGGCACCCGGTCTGCGGGAGTACGAGATAAGTTTAATTCGCCTGCTTGATAAAATCACCAATGGAACCAAGATCGAATTGAATCCCGCCGGCACGAGTGTCATGTTCTCACCAGGATTACTGCATGGCGGTCAGCTAAATCATGATTGCTGTGTCCAGCGTGGCATTGGCTACTAT	FBgn0020909	FBtr0073820	194	NA	NA	NA	X:13651398..13651609(+)	0	0	0	FBgn0020909(2e-117)	1002
21	HD3A1001	1	A21	HD3100011	FBgn0032906	FBgn0032906	probe	HD3PR1001	1	A11	TS3	HD3100011_f	HD3100011_r	tggcgcccctagatgATAGTGCGGAACGTGGAGAC	cgcatgtagcctgccAAAACGGGCAGTAGCTTGAA	FBgn0032906_cr2	FBgn0032906_cr2_1	209	ATAGTGCGGAACGTGGAGAC	97	20	55	60.142	AAAACGGGCAGTAGCTTGAA	305	20	45	59.883	0.2588	191/191/0/0	100	191	48.91	ATAGTGCGGAACGTGGAGACTTCCTCGACGAAGATCACCTACACCCTGGAGGATCATAGCGGCAGGATCGATGCGCACTACTGGCTTGAGGAGGGCGACGCTCTCAAGGCACCCGAAGTAATGGTCAACAACTACGTGAAGGTCTACGGCACCACCCGGTCGCAAGGCGGTTCCAAAACCCTAATGATCTTCAAGCTACTGCCCGTTTT	FBgn0032906	FBtr0081438	191	NA	NA	NA	2L:20925546..20925754(-)	0	0	0	FBgn0032906(1e-115)	1001
22	HD3A1001	1	A22	HD3100107	FBgn0010417	FBgn0010417	probe	HD3PR1002	2	A11	TS3	HD3100107_f	HD3100107_r	tggcgcccctagatgTCACCGAGGACAAGGAAATC	cgcatgtagcctgccCTGCCGCATCTTTGTTTAGG	FBgn0010417_cr1	FBgn0010417_cr1_1	216	TCACCGAGGACAAGGAAATC	411	20	50	60.05	CTGCCGCATCTTTGTTTAGG	626	20	50	60.762	0.8121	198/198/0/0	100	198	51.95	TCACCGAGGACAAGGAAATCGACCTAGGAGAAATCACATCCACCAACTCTGTAAAAATTCCCCTGGATCTCACCCTGCGCTCCCATTGGTTTGTTGTGGAGGGAGTGCAACCCACTGTGCCCGAAAACCCCCCTCCGCTCTCGAAGGATTCCCAGTTACTGGACTCGGTCAATCCAGTTATTAAGATGGATCAAGGCCTAAACAAAGATGCGGCAG	FBgn0010417	FBtr0074941	198	NA	NA	NA	3L:19592597..19592812(+)	0	0	0	FBgn0010417(1e-119)	1002
23	HD3A1001	1	A23	HD3100012	FBgn0031630&FBgn0031631	FBgn0031631	probe	HD3PR1001	1	A12	TS4	HD3100012_f	HD3100012_r	tggcgcccctagatgACAGGTGGCCTATCTGCATC	tagcctccctagcgcCGCACTGTGGTCTGTTGGTA	FBgn0031631_cr2	FBgn0031631_cr2_1	225	ACAGGTGGCCTATCTGCATC	1491	20	55	60.104	CGCACTGTGGTCTGTTGGTA	1715	20	55	60.779	0.8824	207/207/0/0	100	207	52.38	ACAGGTGGCCTATCTGCATCACTCTGGAGTTTATAGACAAATCAGCAGCGGCACTGAACTGGCCATTCATCCGAACTCCACTCTCTACACACTTCCTCAAGCTCAGTACGTGGTCTATGGGGAACTGCTCCAAACGACGAAATTGTTCATGAACTACGTGACCGTAATCAAGAGAGAGTGGCTGACGGAGCTGGCGCCGCATTATTACCAACAGACCACAGTGCG	FBgn0031631	FBtr0077416	207	NA	NA	NA	2L:4815949..4816173(-)	0	0	0	FBgn0031631(4e-125)	1001
24	HD3A1001	1	A24	HD3100108	FBgn0035025&FBgn0035026	FBgn0035026	probe	HD3PR1002	2	A12	TS4	HD3100108_f	HD3100108_r	tggcgcccctagatgTCCTTGAGTAGAGCGTCCAA	tagcctccctagcgcTCCGCTGAAACGGAATTTAT	FBgn0035026_cr1	FBgn0035026_cr1_1	223	TCCTTGAGTAGAGCGTCCAA	282	20	50	58.596	TCCGCTGAAACGGAATTTAT	504	20	40	59.547	1.8572	205/205/0/0	100	205	56.07	TCCTTGAGTAGAGCGTCCAACTACACTTATGCTTAGGGTTCGTACTGTATGTATTAGCTGTTAATATGTACTTTAGAATAGCCTGTAAGATAGCGCACACGTGCGGGCGGCCAGGTCCTTCAATCGCGTACATTCTTGAATCAAAAACTCTCATTCTGATCTAATGTAAATTGAAGCCTACTGTAAATGTAAATGTTTTAAAAATAAATTCCGTTTCAGCGGA	FBgn0035026	FBtr0072342	205	NA	NA	NA	2R:20455622..20455844(-)	223	0	0	FBgn0035026(7e-124)	1002
25	HD3A1001	1	B01	HD3100193	no_gene	no_gene	empty	HD3PR1003	3	A01	TS1	HD3100193_f	HD3100193_r	empty	empty	NA	NA	NA	NA	NA	NA	NA	NA	NA	NA	NA	NA	NA	NA	NA	NA	NA	NA	NA	NA	NA	NA	NA	NA	NA	NA	NA	NA	NA	NA	1003
26	HD3A1001	1	B02	HD3100289	no_gene	no_gene	empty	HD3PR1004	4	A01	TS1	HD3100289_f	HD3100289_r	empty	empty	NA	NA	NA	NA	NA	NA	NA	NA	NA	NA	NA	NA	NA	NA	NA	NA	NA	NA	NA	NA	NA	NA	NA	NA	NA	NA	NA	NA	NA	NA	1004
27	HD3A1001	1	B03	HD3100194	FBgn0260635	FBgn0260635	control_th	HD3PR1003	3	A02	TS2	HD3100194_f	HD3100194_r	tggcgcccctagatgACAACCAGAACACAAAATGGC	taggtctagccccgcCGGTGAAGGTCTTTAATCGC	th_2	th_2_1	173	CGGTGAAGGTCTTTAATCGC	1	20	50	59.708	ACAACCAGAACACAAAATGGC	173	21	42.857	59.89	1.4025	155/155/0/0	100	57	55.17	CGGTGAAGGTCTTTAATCGCGTCTCCTCGCGGTTTAAATCGTTCATTCTGGTTTTGTTTATATTATTTTTGAATAGCTGGGTCGCGTTCGTGTTGTTATCCACCTGATCAAAAGCGATAGGTCCATAAGACGGAAGATCAGCTACAACAGATGCCATTTTGTGTTCTGGTTGT	FBgn0260635	FBtr0075499+FBtr0075501+FBtr0075500	155+155+155	NA	NA	NA	3L:16032932..16033104(-)	16	0	0	FBgn0260635(3e-94)	1003
28	HD3A1001	1	B04	HD3100290	FBgn0003249	FBgn0003249	control_rh3	HD3PR1004	4	A02	TS2	HD3100290_f	HD3100290_r	tggcgcccctagatgGTCTTCTCCGCAGCCAAAT	taggtctagccccgcGGAGCCAATGATTCCAAAGA	FBgn0003249_cr1	FBgn0003249_cr1_1	171	GTCTTCTCCGCAGCCAAAT	268	19	52.632	60.355	GGAGCCAATGATTCCAAAGA	438	20	45	60.014	1.3686	153/153/0/0	100	153	53.13	GTCTTCTCCGCAGCCAAATCGCTGCGAACTCCCTCCAATATACTGGTCATCAATCTGGCCTTCTGCGACTTCATGATGATGGTCAAGACTCCGATATTCATCTACAATAGCTTCCACCAGGGATATGCGCTGGGTCATCTGGGATGCCAGATCTTTGGAATCATTGGCTCC	FBgn0003249	FBtr0083876	153	NA	NA	NA	3R:15907735..15907905(-)	0	0	0	FBgn0003249(5e-93)	1004
29	HD3A1001	1	B05	HD3100195	FBgn0003415	FBgn0003415	probe	HD3PR1003	3	A03	TS3	HD3100195_f	HD3100195_r	tggcgcccctagatgTCTGCCGACGATATTCTCAA	cgcatgtagcctgccCTTAGGCTATTGCAGCCGTC	FBgn0003415_cr1	FBgn0003415_cr1_1	223	TCTGCCGACGATATTCTCAA	163	20	45	59.375	CTTAGGCTATTGCAGCCGTC	385	20	55	60.003	0.6279	205/205/0/0	100	205	50.64	TCTGCCGACGATATTCTCAACTCGACCAATGCCCATCAGTCAGGCAACGATCATCCGCTTGACTCCAATCTCACAGCGGATGTGCTGCGCTTCGTCCTCGAGGGATACAATGCCCTTTCCTGGCTGGCGCTCGACTCCAACACACACGATCGTCTCTCCTGTCTGCCCATCAATGTCCAGACGCTAATGGATCTGTACTATCTGACGGCTGCAATAGCCTAAG	FBgn0003415	FBtr0078328+FBtr0112830+FBtr0078329	205+205+205	NA	NA	NA	3L:20988803..20989025(-)	1	0	0	FBgn0003415(7e-124)	1003
30	HD3A1001	1	B06	HD3100291	FBgn0037612&FBgn0037613	FBgn0037613	probe	HD3PR1004	4	A03	TS3	HD3100291_f	HD3100291_r	tggcgcccctagatgTGTTATCTTGCCACCGGATT	cgcatgtagcctgccAGAGATTCGCGATGGCCT	FBgn0037613_cr1	FBgn0037613_cr1_1	221	TGTTATCTTGCCACCGGATT	4	20	45	60.331	AGAGATTCGCGATGGCCT	224	18	55.556	60.882	3.2132	203/203/0/0	100	203	44.99	TGTTATCTTGCCACCGGATTTGGCCAAACATGTGCCGAAGGCTCATCTGATGACCGAGACGGAGTGGCGCAACCTGGGCGTGCAGCAGAGCCCCGGCTGGGTGCACTACATGGTCCACGCGCCGGAGCCGCATGTGATTCTATTCCGACGCAAACGCATTCCGGCAGAGGACGCTCCACAGGTGGCAGCCGCTAATGCGGCTCAGGCCATCGCGAATCTCT	FBgn0037613	FBtr0081949+FBgn0037613	203+28	NA	NA	NA	3R:4541167..4541387(-)	0	0	0	FBgn0037613(1e-122)	1004
31	HD3A1001	1	B07	HD3100196	FBgn0011692	FBgn0011692	probe	HD3PR1003	3	A04	TS4	HD3100196_f	HD3100196_r	tggcgcccctagatgCAAGCTGGCCGTTGAGTC	tagcctccctagcgcATATGCACCGCGATCTTTCT	FBgn0011692_cr5	FBgn0011692_cr5_1	205	CAAGCTGGCCGTTGAGTC	281	18	61.111	60.557	ATATGCACCGCGATCTTTCT	485	20	45	59.696	2.8606	187/187/0/0	100	187	52.02	CAAGCTGGCCGTTGAGTCGGACAAAAATAAGCGAGAGTTTGAACTAAAGCTGCGTGAACAGCGAGTGAAATTGCAGGAACGCATGCGCATCAAGGACGAGAAGTTGCGATTGGTCTCCAACATTCTGCAGTCCGAAGATCTGCCCAGTTTGCCGCGGTCACAGAGCTCGGAAAACATACTTAATGAGAAAGATCGCGGTGCATAT	FBgn0011692	FBtr0073227	187	NA	NA	NA	3L:4245032..4245236(+)	0	0	0	FBgn0011692(3e-113)	1003
32	HD3A1001	1	B08	HD3100292	FBgn0004698	FBgn0004698	probe	HD3PR1004	4	A04	TS4	HD3100292_f	HD3100292_r	tggcgcccctagatgGTTTTCTACCAAGCGCGAAA	tagcctccctagcgcTACATTTATGTATCGATGCGTGC	FBgn0004698_cr1	FBgn0004698_cr1_1	209	GTTTTCTACCAAGCGCGAAA	63	20	45	60.376	TACATTTATGTATCGATGCGTGC	271	23	39.13	59.901	3.4755	191/191/0/0	100	191	57.05	GTTTTCTACCAAGCGCGAAAATGTGAATTTCGCAATTCATTTAAACTGTCCAAAACCGAGATCAGGCAGGATTAAACTTGCCCCCCAACATCCATAATCAAATATCAAATCAGGAGAACGAACTTAGGATATTCTTGTGTAACGCGTGCCCTGAATAACTGCGCAGTAAAAATCAATAACTAAGTAGCACGCATCGATACATAAATGTA	FBgn0004698	FBtr0087373+FBtr0087374+FBtr0087372	191+191+191	NA	NA	NA	2R:11199053..11199261(+)	209	0	0	FBgn0004698(1e-115)	1004
33	HD3A1001	1	B09	HD3100197	FBgn0000542	FBgn0000542	probe	HD3PR1003	3	A05	TS1	HD3100197_f	HD3100197_r	tggcgcccctagatgGGACACCACCCAACGACTAT	cgacgcccgctgataGCCTCCATCCTTATCCACAC	FBgn0000542_cr3	FBgn0000542_cr3_1	221	GGACACCACCCAACGACTAT	554	20	55	59.703	GCCTCCATCCTTATCCACAC	774	20	55	59.366	0.9309	203/203/0/0	100	203	51.47	GGACACCACCCAACGACTATCAGAACCTGAGTGTGATTCAAAAGAATATCTTTCCGAGCAATCTGGCAATGGGTACGGATGAAACGGATGCCTACATTAGCCGCAAGACGGTTGAACATGTGCTGAGTGCCCAGTACCAGAATTTGAGCGTAATCCAGGACAAGATTGGAGGCGGCAATGGAGTCGGTGTCGGCCAACAGAGTGTGGATAAGGATGGAGGC	FBgn0000542	FBtr0112801+FBtr0070606+FBtr0112802	203+203+203	NA	NA	NA	X:3746726..3746946(+)	0	0	0	FBgn0000542(1e-122)	1003
34	HD3A1001	1	B10	HD3100293	FBgn0038771&FBgn0038772	FBgn0038772	probe	HD3PR1004	4	A05	TS1	HD3100293_f	HD3100293_r	tggcgcccctagatgGCCTTGGCCCAGTACAAAA	cgacgcccgctgataATCCGAAGAAATCTCCTGAGC	FBgn0038772_cr3	FBgn0038772_cr3_1	201	GCCTTGGCCCAGTACAAAA	29	19	52.632	61.016	ATCCGAAGAAATCTCCTGAGC	229	21	47.619	59.803	3.2135	183/183/0/0	100	183	53.25	GCCTTGGCCCAGTACAAAAAGTCACAGCGCTGCATCATCTGTTCCCAGCAAACAAATGGTATTTTCAATCCCGCCAAAGAGCTGATAGCTCGCCTCAAGACAAACCCAATGGAAAACTCAGATAGTGATGAGGAGGAGGAATTTGGGAAAAAGGAGGATAAAGCGGAAGCAGGGGAGGAAGCTCAGGAGATTTCTTCGGAT	FBgn0038772	FBtr0083835	183	NA	NA	NA	3R:15884562..15884762(+)	0	0	0	FBgn0038772(8e-111)	1004
35	HD3A1001	1	B11	HD3100198	FBgn0030268	FBgn0030268	probe	HD3PR1003	3	A06	TS2	HD3100198_f	HD3100198_r	tggcgcccctagatgCGATGAACCTCTCGCGTAAT	taggtctagccccgcGGACGCTGTAATCCAGTGGT	FBgn0030268_cr4	FBgn0030268_cr4_1	220	CGATGAACCTCTCGCGTAAT	421	20	50	60.235	GGACGCTGTAATCCAGTGGT	640	20	55	59.997	0.2385	202/202/0/0	100	202	50.39	CGATGAACCTCTCGCGTAATCCCACACAATCGGCTATCGGTGGCAATCTCACCAGCCGTATGACCATGGCCGGAAACATGCTGAACAAGATCCAGGAAAGCCAGTCGATTCCCAATCCGATTGTCAGCAGCAATAGCGTGAATACAAACAGCAACTCCAACACTACGGCCGGCGGAGGTGGTGGCACCACAACGTCGACGACCACTGGATTACAGCGTCC	FBgn0030268	FBtr0073478+FBtr0073475+FBtr0073477+FBtr0073479+FBtr0073476	202+202+202+202+202	NA	NA	NA	X:11029489..11029708(-)	0	0	0	FBgn0030268(4e-122)	1003
36	HD3A1001	1	B12	HD3100294	FBgn0013746	FBgn0013746	probe	HD3PR1004	4	A06	TS2	HD3100294_f	HD3100294_r	tggcgcccctagatgGCTGATGAAATCGGGCATAA	taggtctagccccgcTGTTACGCAGCAAATCTTCG	FBgn0013746_cr2	FBgn0013746_cr2_1	206	GCTGATGAAATCGGGCATAA	1	20	45	60.942	TGTTACGCAGCAAATCTTCG	206	20	45	60.014	0.9566	188/188/0/0	100	188	57.13	GCTGATGAAATCGGGCATAAATCCCTTTGACTCACAGGAAGCCAAACCGTATAAAAATGATCCGGAAATCCTTGCTATGACAAACCTGGTCAATTCCTATCAAAACAACGATATCAATGAGTTTGAAACCATCTTAAGGCAACATCGCAGCAATATCATGGCCGATCAGTTTATACGTGAACACATCGAAGATTTGCTGCGTAACA	FBgn0013746	FBtr0079781+FBtr0079780	188+188	NA	NA	NA	2L:8995931..8996136(-)	0	0	0	FBgn0013746(8e-114)	1004
37	HD3A1001	1	B13	HD3100199	FBgn0028992	FBgn0028992	probe	HD3PR1003	3	A07	TS3	HD3100199_f	HD3100199_r	tggcgcccctagatgACCTGGACATGCTCACCAAT	cgcatgtagcctgccTGGCAAGCTTTTCAAGGTTC	FBgn0028992_cr2	FBgn0028992_cr2_1	216	ACCTGGACATGCTCACCAAT	579	20	50	60.395	TGGCAAGCTTTTCAAGGTTC	794	20	45	60.365	0.76	198/198/0/0	100	198	55.5	ACCTGGACATGCTCACCAATCTGACCATGCTAGAGCTGGGGGATAACAAACTGAAGAAGATCGAAAACATCGAAATGCTCGTGAATCTACGACAGCTCTTCCTGGGCAAAAATAAGATAGCAAAGATCGAGAACTTGGACACATTGGTCAATTTGGAGATACTCAGTCTACAGGCCAATCGCATTGTAAAAATCGAGAACCTTGAAAAGCTTGCCA	FBgn0028992	FBtr0083436	198	NA	NA	NA	3R:13218081..13218296(+)	0	0	0	FBgn0028992(1e-119)	1003
38	HD3A1001	1	B14	HD3100295	FBgn0028662	FBgn0028662	probe	HD3PR1004	4	A07	TS3	HD3100295_f	HD3100295_r	tggcgcccctagatgGGTGTGAAAACGACCGTGAT	cgcatgtagcctgccCAACTGCTGCCTCAAACAGT	FBgn0028662_cr1	FBgn0028662_cr1_1	203	GGTGTGAAAACGACCGTGAT	293	20	50	60.823	CAACTGCTGCCTCAAACAGT	495	20	50	59.086	1.7364	185/185/0/0	100	185	57.26	GGTGTGAAAACGACCGTGATTTGTTTATTTCATTTCTTTGCCAAACGAAAGACATCGTGTGTGTGTGTCTGTGTTTGATTTTAAGCAGTTTGTTATGTTTGTTTCTACGCTGGCTCTTCAAAGGCTAATTTAAAATGTATTATATTTACTACCGCAAAACGATAAACTTGTATATTTCAAGCTACTGTTTGAGGCAGCAGTTG	FBgn0028662	FBtr0083005	185	NA	NA	NA	3R:10728118..10728320(-)	202	0	0	FBgn0028662(5e-112)	1004
39	HD3A1001	1	B15	HD3100200	FBgn0028694	FBgn0028694	probe	HD3PR1003	3	A08	TS4	HD3100200_f	HD3100200_r	tggcgcccctagatgCAACCTCCAATTTGGGTCAT	tagcctccctagcgcGTGTCCTCGTTGATGGAACA	FBgn0028694_cr2	FBgn0028694_cr2_1	202	CAACCTCCAATTTGGGTCAT	533	20	45	59.647	GTGTCCTCGTTGATGGAACA	734	20	50	59.525	0.8279	184/184/0/0	100	184	51.85	CAACCTCCAATTTGGGTCATCTGCAAAAGCCCTCCGTACAGGCCCTGATCCACGGGCTCAATCGCCACTACTACTCGATTAGCATAAACTACCGCAAGAACGAACTGGAGCAGAAGATGCTTCTCAATCTGCACAAAAAGTCGTGGAAGGACGGCCTCACGTTGTCCGACTACAATGAGCACTGTTCCATCAACGAGGACAC	FBgn0028694	FBtr0079027	184	NA	NA	NA	2L:5058826..5059027(-)	0	0	0	FBgn0028694(2e-111)	1003
40	HD3A1001	1	B16	HD3100296	FBgn0045035	FBgn0045035	probe	HD3PR1004	4	A08	TS4	HD3100296_f	HD3100296_r	tggcgcccctagatgCCGTGTGCTGGTCGATATTT	tagcctccctagcgcGGATTAGAAGTCGCACCACAA	FBgn0045035_cr14	FBgn0045035_cr14_1	203	CCGTGTGCTGGTCGATATTT	69	20	50	60.914	GGATTAGAAGTCGCACCACAA	271	21	47.619	60.125	2.0393	185/185/0/0	100	185	55.95	CCGTGTGCTGGTCGATATTTTTGGACGCTTAAAGACCAACTGTTATTCGGCCTCTTTTTCTAGTCAGGCCTTGCATGACTTTTTCCTCTACTGTGAAGTTGCAGATGCTGTCTATGATGCAGCCAGAAAAAATGAAACCATAGTTACCCAGTGCTCCTTCTTTGTTCGTGATATTTGGTTTTTTGTGGTGCGACTTCTAATCC	FBgn0045035	FBtr0110874	185	NA	NA	NA	3R:11063116..11063318(-)	0	0	0	FBgn0045035(5e-112)	1004
41	HD3A1001	1	B17	HD3100201	FBgn0003514	FBgn0003514	probe	HD3PR1003	3	A09	TS1	HD3100201_f	HD3100201_r	tggcgcccctagatgACTCCAGCGCGAAGCACTA	cgacgcccgctgataTGAACTCGGCAATCTGCG	FBgn0003514_cr2	FBgn0003514_cr2_1	201	ACTCCAGCGCGAAGCACTA	21	19	57.895	62.227	TGAACTCGGCAATCTGCG	221	18	55.556	62.142	7.3696	183/183/0/0	100	183	48.75	ACTCCAGCGCGAAGCACTAGTGCCACCAGCTCCATAGGCCGGCTCCATTTAGCTCCATTAACCGCATCAGAACCACCAATCCAACAGCAACCATGTCATCCCGTAAGACCGCCGGACGTCGCGCCACCACCAAGAAGCGCGCCCAACGCGCCACCTCCAATGTGTTCGCCATGTTCGATCAGGCGCAGATTGCCGAGTTCA	FBgn0003514	FBtr0070877+FBgn0003514	183+86	NA	NA	NA	X:6117929..6118129(-)	92	0	0	FBgn0003514(8e-111)	1003
42	HD3A1001	1	B18	HD3100297	FBgn0015075	FBgn0015075	probe	HD3PR1004	4	A09	TS1	HD3100297_f	HD3100297_r	tggcgcccctagatgTCAAGGGCGAATACTGTGTG	cgacgcccgctgataCCGTGCAAATCAGAAACTTG	FBgn0015075_cr3	FBgn0015075_cr3_1	225	TCAAGGGCGAATACTGTGTG	1404	20	50	59.716	CCGTGCAAATCAGAAACTTG	1628	20	45	59.317	0.9671	207/207/0/0	100	207	52.99	TCAAGGGCGAATACTGTGTGCACGCTATAGATAAACACAATATGGACCGAGCCATTATCTTCTGCCGCACCAAGCAAGACTGTGATAACTTAGAAAGATTTCTCCGCCAGCGAGGCGGAAAACATTACTCGTGCGTCTGCCTTCATGGTGACCGAAAGCCGCAGGAGCGTAAAGAAAACCTGGAAATGTTTAAGCGGCAACAAGTCAAGTTTCTGATTTGCACGG	FBgn0015075	FBtr0078492	207	NA	NA	NA	3L:22258161..22258385(+)	0	0	0	FBgn0015075(4e-125)	1004
43	HD3A1001	1	B19	HD3100202	FBgn0028982&FBgn0029854	FBgn0028982	probe	HD3PR1003	3	A10	TS2	HD3100202_f	HD3100202_r	tggcgcccctagatgCGGTGGGGGAGTAGGAGTAG	taggtctagccccgcTTAAATTACACAACTCGGGCG	FBgn0028982_cr6	FBgn0028982_cr6_2	209	CGGTGGGGGAGTAGGAGTAG	5244	20	65	60.882	TTAAATTACACAACTCGGGCG	5452	21	42.857	60.007	1.8885	191/191/0/0	100	191	53.36	CGGTGGGGGAGTAGGAGTAGAACGGCTGGGCAGGAGCTGAGACGCCGGTGGGCCGGGGAGCAATCAGGTTTGTGACGACGGAAGAATGAAAAATAAATTTCAATTTTTTCTGACCAGAAATATACCGCCAGCTCTTCTTACTAATGGGAATTCAAGATTGGTTTTATCCGCAGCTTTTATGAATAAAACGCCCGAGTTGTGTAATTTAA	FBgn0028982	FBtr0070896	191	NA	NA	NA	X:6168807..6169015(+)	209	0	0	FBgn0028982(1e-115)	1003
44	HD3A1001	1	B20	HD3100298	FBgn0010520	FBgn0010520	probe	HD3PR1004	4	A10	TS2	HD3100298_f	HD3100298_r	tggcgcccctagatgCTCCGCTCTGTTCTTCCAGT	taggtctagccccgcCCAGCTTGTACTTGTTGCCC	FBgn0010520_cr2	FBgn0010520_cr2_1	203	CTCCGCTCTGTTCTTCCAGT	162	20	55	59.598	CCAGCTTGTACTTGTTGCCC	364	20	55	60.689	1.0911	185/185/0/0	100	185	51.8	CTCCGCTCTGTTCTTCCAGTACAACACCCAGCTGGGACCGCCGTACCACATCGTTCTGGACACGAACTTCATTAACTTTAGCATTAAGAACAAACTGGATATTGTGCAAGGTATGATGGACTGTCTGTATGCCAAGTGCATACCCTATATCTCCGACTGCGTGCGTGCCGAGCTGGAGAAGCTGGGCAACAAGTACAAGCTGG	FBgn0010520	FBtr0079874	185	NA	NA	NA	2L:9895602..9895804(+)	0	0	0	FBgn0010520(5e-112)	1004
45	HD3A1001	1	B21	HD3100203	FBgn0011604	FBgn0011604	probe	HD3PR1003	3	A11	TS3	HD3100203_f	HD3100203_r	tggcgcccctagatgGAAGACTCGGCCACCAAG	cgcatgtagcctgccTTGAAATGCTTGAGGTAACCC	FBgn0011604_cr4	FBgn0011604_cr4_1	206	GAAGACTCGGCCACCAAG	50	18	61.111	59.34	TTGAAATGCTTGAGGTAACCC	255	21	42.857	59.077	4.5825	188/188/0/0	100	188	53.52	GAAGACTCGGCCACCAAGGAGATCTTTCGCTTCGATGCCTCACCCGCCTACATCAAAAGTGGAGAGATGCGTGACTACCAGATTCGCGGTCTTAACTGGATGATTTCGCTTTACGAAAATGGTATCAATGGAATTCTGGCCGATGAAATGGGTCTAGGAAAGACCCTGCAGACCATATCTCTGCTGGGTTACCTCAAGCATTTCAA	FBgn0011604	FBtr0087842+FBtr0087841+FBtr0087843	188+188+188	NA	NA	NA	2R:8524893..8525098(+)	0	0	0	FBgn0011604(8e-114)	1003
46	HD3A1001	1	B22	HD3100299	FBgn0034186	FBgn0034186	probe	HD3PR1004	4	A11	TS3	HD3100299_f	HD3100299_r	tggcgcccctagatgAGATCTGCTTTGCCATGGTT	cgcatgtagcctgccAATAACGCACTTCGTCACCC	FBgn0034186_cr1	FBgn0034186_cr1_1	207	AGATCTGCTTTGCCATGGTT	119	20	45	59.7	AATAACGCACTTCGTCACCC	325	20	50	60	0.3003	189/189/0/0	100	189	53.51	AGATCTGCTTTGCCATGGTTACAACAAAAAGATTCACCTACTACCATCACGAGATCGAGAGAATTATGGTACTAACCTGCTACTACAACGACGACTGTGCCATAGCCTTCTCGTATCTGCGTGAGCTGATCGCCAAACAGCCCAGCCAGACAACGCTGTGGAACATGCTATCTCTGATGATTCAAAAGGGTGACGAAGTGCGTTATT	FBgn0034186	FBtr0087013	189	NA	NA	NA	2R:12947982..12948188(-)	0	0	0	FBgn0034186(2e-114)	1004
47	HD3A1001	1	B23	HD3100204	FBgn0031189&FBgn0031190	FBgn0031189	probe	HD3PR1003	3	A12	TS4	HD3100204_f	HD3100204_r	tggcgcccctagatgGTTTGAGCTGCTGACCAAAGT	tagcctccctagcgcAAGAATGGGATTCGATTTCAGA	FBgn0031189_cr2	FBgn0031189_cr2_1	212	GTTTGAGCTGCTGACCAAAGT	2	21	47.619	59.534	AAGAATGGGATTCGATTTCAGA	213	22	36.364	59.909	3.5562	194/194/0/0	100	194	51.83	GTTTGAGCTGCTGACCAAAGTTGCTGCCGGTCAGGACTGGACTACGGCCATTCTGGAAACTATTCCCATGCGCAAGGGAGCCAAGGCGAAAATCACAGACAAAAAGGAGCCGAATCATTGCTTGGAGCAGCAGGATGAAAAACAGAAACAGGAAGCTGAGTCAGATAAGCCCACCTTAACCGCCGTCGAGTCTGAAATCGAATCCCATTCTT	FBgn0031189	FBtr0077351+FBgn0031189	194+40	NA	NA	NA	X:21876474..21876685(+)	5	0	0	FBgn0031189(2e-117)	1003
48	HD3A1001	1	B24	HD3100300	FBgn0034231	FBgn0034231	probe	HD3PR1004	4	A12	TS4	HD3100300_f	HD3100300_r	tggcgcccctagatgGATTTGGTGTAGAGCGTTTGC	tagcctccctagcgcCTGCAAGTCGTTGAAGTTCG	FBgn0034231_cr1	FBgn0034231_cr1_1	203	GATTTGGTGTAGAGCGTTTGC	1	21	47.619	59.766	CTGCAAGTCGTTGAAGTTCG	203	20	50	59.634	1.5998	185/185/0/0	100	185	53.79	GATTTGGTGTAGAGCGTTTGCGAGACAACATCATGGATACTTATTGGCAGTCGGACGGTCAGCTTCCCCACCTGGTCAACATTCAATTCCACAAGCGTACGAACATCAGTCAGATTTACATATACACGGATTACAAGCTGGACGAGAGTTACACGCCATCAAGGATCTCCATACGATCTGGAACGAACTTCAACGACTTGCAG	FBgn0034231	FBtr0086951+FBgn0034231	185+3	NA	NA	NA	2R:13405214..13405416(-)	0	0	0	FBgn0034231(5e-112)	1004
49	HD3A1001	1	C01	HD3100013	FBgn0041111	FBgn0041111	probe	HD3PR1001	1	B01	TS3	HD3100013_f	HD3100013_r	tggcgcccctagatgGAGGCAGCTCATCGAACAA	cgcatgtagcctgccGCCATGTCGTTTTTCTCGTT	FBgn0041111_cr4	FBgn0041111_cr4_1	220	GAGGCAGCTCATCGAACAA	381	19	52.632	60.088	GCCATGTCGTTTTTCTCGTT	600	20	45	60.118	1.2059	202/202/0/0	100	202	51.57	GAGGCAGCTCATCGAACAAGACCCCCTCGCCAACGGAAAGCAACAAGTGGAATCTGAGTCGCTTTTTCCACAAGCCCGCAAATCAGACAAATTCCGAAAGCGTCTCGCCGGGCAATGTAAGCATGAAGGTGCCAGGGATACTGCCAGGTGGAGCCCAAATCATACCCGAGTCCATTGATGTGACAACGGCCATTGTTAAGAACGAGAAAAACGACATGGC	FBgn0041111	FBtr0077634+FBtr0290041+FBtr0290039+FBtr0077632+FBtr0290040+FBtr0077633+FBtr0290038	202+202+202+202+202+202+202	NA	NA	NA	2L:2948585..2948804(+)	0	0	0	FBgn0041111(4e-122)	1001
50	HD3A1001	1	C02	HD3100109	no_gene	no_gene	empty	HD3PR1002	2	B01	TS3	HD3100109_f	HD3100109_r	empty	empty	NA	NA	NA	NA	NA	NA	NA	NA	NA	NA	NA	NA	NA	NA	NA	NA	NA	NA	NA	NA	NA	NA	NA	NA	NA	NA	NA	NA	NA	NA	1002
51	HD3A1001	1	C03	HD3100014	FBgn0015376&FBgn0051777	FBgn0015376	probe	HD3PR1001	1	B02	TS4	HD3100014_f	HD3100014_r	tggcgcccctagatgAACGGATGCAATTGTGAAGA	tagcctccctagcgcCATTTTGCCACACAACTTCC	FBgn0015376_cr1	FBgn0015376_cr1_1	204	AACGGATGCAATTGTGAAGA	5	20	40	59.127	CATTTTGCCACACAACTTCC	208	20	45	59.024	1.8489	186/186/0/0	100	186	57.05	AACGGATGCAATTGTGAAGAGTCCTATTTGGTATCGCTATAAGGAGGGTTTCAACAATGCCGTTCGCAAAGATGTTCACATTCACGAGCTGCTTTAACCCACATCTATTGATTTCCCACTCAAGACTTTTACCCTATTTATTAACTGAAATAATACACAAAAAACCATATATTTCTTACAAGCCGGAAGTTGTGTGGCAAAATG	FBgn0015376	FBtr0077541	186	NA	NA	NA	2L:3707247..3707450(-)	107	0	0	FBgn0015376(1e-112)	1001
52	HD3A1001	1	C04	HD3100110	FBgn0013765	FBgn0013765	probe	HD3PR1002	2	B02	TS4	HD3100110_f	HD3100110_r	tggcgcccctagatgGGCAGACAGCTCCACAGAAT	tagcctccctagcgcAGGCGTGTATTTGCTCTTGC	FBgn0013765_cr2	FBgn0013765_cr2_1	203	GGCAGACAGCTCCACAGAAT	167	20	55	60.418	AGGCGTGTATTTGCTCTTGC	369	20	50	60.416	0.8333	185/185/0/0	100	185	53.78	GGCAGACAGCTCCACAGAATCCTTAAGCAAACAGCTCATCGATGCCAAGATCGAAATCGCGACATTGAGAAAAACTGTCGATGTAAAGATGGAGCTGCTCAAGGATGCCGCTCGAGCCATTTCTCATCACGAGGAATTGCAGCGCAAAGCAGACATTGACAGCCAGGCAATAATCGACGAGTTGCAAGAGCAAATACACGCCT	FBgn0013765	FBtr0087705+FBtr0087704+FBtr0100654+FBtr0100656+FBtr0301395+FBtr0087703+FBgn0013765	185+185+185+185+185+185+49	NA	NA	NA	2R:9332275..9332477(-)	0	0	0	FBgn0013765(5e-112)	1002
53	HD3A1001	1	C05	HD3100015	FBgn0003249	FBgn0003249	control_rh3	HD3PR1001	1	B03	TS1	HD3100015_f	HD3100015_r	tggcgcccctagatgGTCTTCTCCGCAGCCAAAT	cgacgcccgctgataGGAGCCAATGATTCCAAAGA	FBgn0003249_cr1	FBgn0003249_cr1_1	171	GTCTTCTCCGCAGCCAAAT	268	19	52.632	60.355	GGAGCCAATGATTCCAAAGA	438	20	45	60.014	1.3686	153/153/0/0	100	153	53.13	GTCTTCTCCGCAGCCAAATCGCTGCGAACTCCCTCCAATATACTGGTCATCAATCTGGCCTTCTGCGACTTCATGATGATGGTCAAGACTCCGATATTCATCTACAATAGCTTCCACCAGGGATATGCGCTGGGTCATCTGGGATGCCAGATCTTTGGAATCATTGGCTCC	FBgn0003249	FBtr0083876	153	NA	NA	NA	3R:15907735..15907905(-)	0	0	0	FBgn0003249(5e-93)	1001
54	HD3A1001	1	C06	HD3100111	FBgn0003249	FBgn0003249	control_rh3	HD3PR1002	2	B03	TS1	HD3100111_f	HD3100111_r	tggcgcccctagatgGTCTTCTCCGCAGCCAAAT	cgacgcccgctgataGGAGCCAATGATTCCAAAGA	FBgn0003249_cr1	FBgn0003249_cr1_1	171	GTCTTCTCCGCAGCCAAAT	268	19	52.632	60.355	GGAGCCAATGATTCCAAAGA	438	20	45	60.014	1.3686	153/153/0/0	100	153	53.13	GTCTTCTCCGCAGCCAAATCGCTGCGAACTCCCTCCAATATACTGGTCATCAATCTGGCCTTCTGCGACTTCATGATGATGGTCAAGACTCCGATATTCATCTACAATAGCTTCCACCAGGGATATGCGCTGGGTCATCTGGGATGCCAGATCTTTGGAATCATTGGCTCC	FBgn0003249	FBtr0083876	153	NA	NA	NA	3R:15907735..15907905(-)	0	0	0	FBgn0003249(5e-93)	1002
55	HD3A1001	1	C07	HD3100016	FBgn0030674	FBgn0030674	probe	HD3PR1001	1	B04	TS2	HD3100016_f	HD3100016_r	tggcgcccctagatgCCTAAGGTGCGACAACTGTG	taggtctagccccgcGTATGCAGTTTCTGTTGCCG	FBgn0030674_cr18	FBgn0030674_cr18_1	211	CCTAAGGTGCGACAACTGTG	99	20	55	59.36	GTATGCAGTTTCTGTTGCCG	309	20	50	59.347	1.2937	193/193/0/0	100	193	53.33	CCTAAGGTGCGACAACTGTGACGGCAGCTTCAAGCACCAGCCGGCAGAGCCACCAGTAACCAACAAACCATGGACGCAACACTATTCCTACAACGCCCTCAAATACACGGGTGCAACGATGAGAAATGCATAATTGATTTGAATTGAACAGAACAGAAGAGAACAGAACAGCCACTGCAAATTTGCGATAGCGGCAACAGAAACTGCATAC	FBgn0030674	FBtr0074082	193	NA	NA	NA	X:15625176..15625386(+)	206	0	0	FBgn0030674(9e-117)	1001
56	HD3A1001	1	C08	HD3100112	FBgn0037569	FBgn0037569	probe	HD3PR1002	2	B04	TS2	HD3100112_f	HD3100112_r	tggcgcccctagatgGCGTATCGGTGACGAACAC	taggtctagccccgcCGAGTCCGTTGGTTAGGAAG	FBgn0037569_cr2	FBgn0037569_cr2_1	210	GCGTATCGGTGACGAACAC	230	19	57.895	60.136	CGAGTCCGTTGGTTAGGAAG	439	20	55	59.728	1.408	192/192/0/0	100	192	50.58	GCGTATCGGTGACGAACACCAAGGGGGAGAATATCAACATTGCCTGGTCGCCCGATGGCAAAACGATCGCCGTGGGCAACAAGGAGGATCTGATCACCTTTATAGACACACGCACGAACAAGATTCGCGTGGAGGAGCCGTTCAGCTTCGAGGTCAACGAGATATCGTGGAACAACACCAACGACCTGTTCTTCCTAACCAACGGACTCG	FBgn0037569	FBtr0081861	192	NA	NA	NA	3R:4133714..4133923(-)	0	0	0	FBgn0037569(4e-116)	1002
57	HD3A1001	1	C09	HD3100017	FBgn0033233	FBgn0033233	probe	HD3PR1001	1	B05	TS3	HD3100017_f	HD3100017_r	tggcgcccctagatgCGACTACGACGATCTGGAGC	cgcatgtagcctgccGCCAAAGTAGAGGTAAGCCG	FBgn0033233_cr2	FBgn0033233_cr2_1	202	CGACTACGACGATCTGGAGC	109	20	60	60.966	GCCAAAGTAGAGGTAAGCCG	310	20	55	58.997	1.9689	184/184/0/0	100	184	53.86	CGACTACGACGATCTGGAGCGCAAGTACTGGAAGAACATCACCTACATATCGCCACTGTATGCAGCCGATGTCAAGGGATCGCTGAGTGATGAAGACCTTGACGTTTGGAACATTGGACGCTTGGACACCATATTAAACTTGGTCAACACTGACTACAACATAATCATCGATGGGGTAAACACGGCTTACCTCTACTTTGGC	FBgn0033233	FBtr0088886	184	NA	NA	NA	2R:3811728..3811929(-)	0	0	0	FBgn0033233(2e-111)	1001
58	HD3A1001	1	C10	HD3100113	FBgn0029133	FBgn0029133	probe	HD3PR1002	2	B05	TS3	HD3100113_f	HD3100113_r	tggcgcccctagatgCGCGTTGCTGATTGTTATTG	cgcatgtagcctgccGGAACCCCTTGGTGATTAGC	FBgn0029133_cr2	FBgn0029133_cr2_1	204	CGCGTTGCTGATTGTTATTG	7	20	45	60.273	GGAACCCCTTGGTGATTAGC	210	20	55	60.693	0.9656	186/186/0/0	100	186	52.03	CGCGTTGCTGATTGTTATTGAGAAGATAAGGAACGAGAAGAACCGGTACTACGCCAGGAGACAGGACTCAGGATCAAAGGCTTCCACGGACACGAAAAGGAATCCACATAGCTAACGAAATGCCTAACGACACTGTGGTAAAGGTGCAGGAGTACAAGGACTCGTTGATCCTCAAGGCAGAGCTGCTAATCACCAAGGGGTTCC	FBgn0029133	FBtr0073730	186	NA	NA	NA	X:13106503..13106706(+)	119	0	0	FBgn0029133(1e-112)	1002
59	HD3A1001	1	C11	HD3100018	FBgn0023180&FBgn0033453	FBgn0023180	probe	HD3PR1001	1	B06	TS4	HD3100018_f	HD3100018_r	tggcgcccctagatgTAAGCACCACAAGGAGAGCA	tagcctccctagcgcATCCATATGCGATTGGGATG	FBgn0023180_cr1	FBgn0023180_cr1_1	205	TAAGCACCACAAGGAGAGCA	484	20	50	59.591	ATCCATATGCGATTGGGATG	688	20	45	60.52	0.9291	187/187/0/0	100	187	52.51	TAAGCACCACAAGGAGAGCAAAGTACCATCTAGCACCGATATGGAGGGTAAACTTAAGGAGAACCAGAATGAGAATATCAAGGGTCATGAGGCAAAAAAGGCACATAAGCCCCCACCGGAGGACTACGAAATATGGAAGGCGCGAATGTTGGCCAAGGCGCAGGCCAAATTGAAGGAATTAGAAGCATCCCAATCGCATATGGAT	FBgn0023180	FBtr0088482	187	NA	NA	NA	2R:5733091..5733295(-)	0	0	0	FBgn0023180(3e-113)	1001
60	HD3A1001	1	C12	HD3100114	FBgn0002283	FBgn0002283	probe	HD3PR1002	2	B06	TS4	HD3100114_f	HD3100114_r	tggcgcccctagatgTCACACGCTGAAGTTCGTCT	tagcctccctagcgcATACACTCATGGTTTCGAGGG	FBgn0002283_cr4	FBgn0002283_cr4_1	205	TCACACGCTGAAGTTCGTCT	39	20	50	59.622	ATACACTCATGGTTTCGAGGG	243	21	47.619	58.923	2.4552	187/187/0/0	100	187	51.94	TCACACGCTGAAGTTCGTCTACGTGACGCGCTGGCGCTTCCGGGATCCGCCGCTTCGGCTGCAGTTTCGTCCGCGGGTCGAGCTCTAACCACTGTTTTAGTATAATGCCACAACAAATGATCTATTTTTATAATTTATTGACAATGCGTAAATATCGTAATTAGGAGAGTCGCTAGTGTTAGTCCCCTCGAAACCATGAGTGTAT	FBgn0002283	FBtr0075311	187	NA	NA	NA	3L:16582787..16582991(+)	117	0	0	FBgn0002283(3e-113)	1002
61	HD3A1001	1	C13	HD3100019	FBgn0036621	FBgn0036621	probe	HD3PR1001	1	B07	TS1	HD3100019_f	HD3100019_r	tggcgcccctagatgTGTCAGTCAGGGCTTTGAGA	cgacgcccgctgataGGTTCCTGATTTCATCGCTT	FBgn0036621_cr1	FBgn0036621_cr1_1	225	TGTCAGTCAGGGCTTTGAGA	1234	20	50	59.545	GGTTCCTGATTTCATCGCTT	1458	20	45	59.129	1.3255	207/207/0/0	100	207	58.84	TGTCAGTCAGGGCTTTGAGAACATTTACACATACCTACTCTACGCAAATATAAATTTGTATTTATATCTAGAAACTAATCAATTGTGCGCTCTATTATTAATATTATATATTAATGTCAGTTGAGCCTGCGTTTTGCTTTCAAGACTTTGTACATCAGTTTGATTCGAAGCAAAAGTGAGAAAGATTTTGTAACTTGTATTTGTTAAGCGATGAAATCAGGAACC	FBgn0036621	FBtr0075423	207	NA	NA	NA	3L:16366310..16366534(-)	225	0	0	FBgn0036621(4e-125)	1001
62	HD3A1001	1	C14	HD3100115	FBgn0020270	FBgn0020270	probe	HD3PR1002	2	B07	TS1	HD3100115_f	HD3100115_r	tggcgcccctagatgCTGGCAAGGCTTATCAAGGA	cgacgcccgctgataGTGACCCCAAATCACCAGAT	FBgn0020270_cr2	FBgn0020270_cr2_1	204	CTGGCAAGGCTTATCAAGGA	344	20	50	60.344	GTGACCCCAAATCACCAGAT	547	20	50	59.636	0.7077	186/186/0/0	100	186	52.03	CTGGCAAGGCTTATCAAGGATTTTAAGGTGAAGTTTAACTGTCCCGAGAACGTTGCTAATGGCGAAGACGGTAATGAGTCCAAAGAGGAGGAGGATTGGTTCCATCTGTTAGTGGTACATCAGAACCGCGCCGATCGGGGACCAAAGAACTATCTACCTGAGGACCTGTTGCCATCGTTTTTGCATCTGGTGATTTGGGGTCAC	FBgn0020270	FBtr0080213	186	NA	NA	NA	2L:11282802..11283005(+)	0	0	0	FBgn0020270(1e-112)	1002
63	HD3A1001	1	C15	HD3100020	FBgn0000099	FBgn0000099	probe	HD3PR1001	1	B08	TS2	HD3100020_f	HD3100020_r	tggcgcccctagatgGGACCCGGTTTGACTACTGA	taggtctagccccgcGTAGTGCTGGAAACGGTCAA	FBgn0000099_cr1	FBgn0000099_cr1_1	225	GGACCCGGTTTGACTACTGA	295	20	55	59.966	GTAGTGCTGGAAACGGTCAA	519	20	50	58.775	1.2586	207/207/0/0	100	207	54.37	GGACCCGGTTTGACTACTGAATCCGGATACTTGTCTAGATCAAGCACGGCTAGCTCTTGAATGCTATGGGCTGCCTTGTCGGATGGGAATCAATTTGGAAAGCTTGTCTTGTGTTCAAAATCGAAAAATTGATTCATCCACACGTTAAACGCCCGGGAAACGCCTCGGAAAATGCTAAGAAAATATGTATTTTTGTATTTGCCTATTGACCGTTTCCAGCACTAC	FBgn0000099	FBtr0300504+FBtr0300505+FBtr0086059+FBtr0086058	207+207+207+207	NA	NA	NA	2R:1595093..1595317(-)	225	0	0	FBgn0000099(4e-125)	1001
64	HD3A1001	1	C16	HD3100116	FBgn0037551	FBgn0037551	probe	HD3PR1002	2	B08	TS2	HD3100116_f	HD3100116_r	tggcgcccctagatgCCTGCAAGGAGAAGGACAAC	taggtctagccccgcGCATCGAAGCATATAAGCGA	FBgn0037551_cr4	FBgn0037551_cr4_1	209	CCTGCAAGGAGAAGGACAAC	48	20	55	59.844	GCATCGAAGCATATAAGCGA	256	20	45	59.035	1.1209	191/191/0/0	100	191	58.5	CCTGCAAGGAGAAGGACAACATTGACATCACGCTGCAGTGGTTAATTCAACATTCGAAAAGCCAAAGTCGTTAGATAACGAACACCGACATACACACAACTCCGTACCCTCTACACTCACACACTTAGGCACTATATCTCACACATATTTTAATTTTATTGTTTTTGTATTCATTATATATTTTACATTTCGCTTATATGCTTCGATGC	FBgn0037551	FBtr0081794	191	NA	NA	NA	3R:3954259..3954467(+)	135	0	0	FBgn0037551(1e-115)	1002
65	HD3A1001	1	C17	HD3100021	FBgn0031885	FBgn0031885	probe	HD3PR1001	1	B09	TS3	HD3100021_f	HD3100021_r	tggcgcccctagatgATTGCCAACGAGCTCATACC	cgcatgtagcctgccTGGGACCTAATGTCGTAATCG	FBgn0031885_cr4	FBgn0031885_cr4_1	218	ATTGCCAACGAGCTCATACC	432	20	50	60.103	TGGGACCTAATGTCGTAATCG	649	21	47.619	59.831	1.2722	200/200/0/0	100	200	53.61	ATTGCCAACGAGCTCATACCGTACGTGATGAAAACAGAAAGTTCTGGTCATTCGGCGAGAAGTATTCTACGAGATTCTGAGGTTTTCGCCAATTTGCTGCGATTCTACGACGGCATCTGCCAATGGGAGGAGGATAGCTTGACTCCCATTCTACACATTGGTTGGGCCAAACCACTGGTGAATAATATCACCAAGTTCGATTACGACATTAGGTCCCA	FBgn0031885	FBtr0079402+FBtr0110978+FBtr0079401	200+200+200	NA	NA	NA	2L:7058824..7059041(+)	0	0	0	FBgn0031885(6e-121)	1001
66	HD3A1001	1	C18	HD3100117	FBgn0041210	FBgn0041210	probe	HD3PR1002	2	B09	TS3	HD3100117_f	HD3100117_r	tggcgcccctagatgGGCTCCAACTGGATGAAACA	cgcatgtagcctgccGCAATTACGTGGCTTGCATA	FBgn0041210_cr1	FBgn0041210_cr1_1	224	GGCTCCAACTGGATGAAACA	1693	20	50	61.046	GCAATTACGTGGCTTGCATA	1916	20	45	59.731	1.3151	206/206/0/0	100	206	59.39	GGCTCCAACTGGATGAAACAATTGTTAACAAAACGAAACAGAAACTAAAAACTATCCTTAAAAAAAAATGAAATCACAAATGTAACTATTAATCTAAGCGAAGCATATGCCCTTGCCATTTTTATTTTCTTATTATTCACCTGTTTTCTCTTTTCAATACAGCAGATTTTTTGAAAAACATACTTTTGAACATAAGCTGTTTCGTATGCAAGCCACGTAATTGC	FBgn0041210	FBtr0073798+FBtr0301298+FBtr0301299	206+206+206	NA	NA	NA	X:13157154..13157377(-)	224	0	0	FBgn0041210(2e-124)	1002
67	HD3A1001	1	C19	HD3100022	FBgn0034645	FBgn0034645	probe	HD3PR1001	1	B10	TS4	HD3100022_f	HD3100022_r	tggcgcccctagatgGAACGAAGTCTGGCGCTATG	tagcctccctagcgcTTCAGTATATCTAATGGTGGCCC	FBgn0034645_cr2	FBgn0034645_cr2_1	215	GAACGAAGTCTGGCGCTATG	1	20	55	60.934	TTCAGTATATCTAATGGTGGCCC	215	23	43.478	59.263	4.6712	197/197/0/0	100	197	45.71	GAACGAAGTCTGGCGCTATGAGCCCAAGGCCTTCGGCACCCACAGATCCCGCCTGAACACCTTCCTTTTCCGCGGACTCGGCGTGGGATTCTGCGCTTTCCTGGCCACCGTCGCCGTGGAGTACGCGCTGGGCATTGGCAAGGGTCAGGGCGGCCATGGACATGGCCACGGTCACGAGGAACACGGAGATAAGGGCCACCATTAGATATACTGAA	FBgn0034645	FBtr0300680+FBtr0113102+FBtr0071663+FBtr0300679+FBtr0113101+FBgn0034645	197+197+197+197+197+1	NA	NA	NA	2R:17546045..17546259(+)	10	0	0	FBgn0034645(4e-119)	1001
68	HD3A1001	1	C20	HD3100118	FBgn0052280	FBgn0052280	probe	HD3PR1002	2	B10	TS4	HD3100118_f	HD3100118_r	tggcgcccctagatgCAAGCCTGATTACGAGCACA	tagcctccctagcgcATGCACTTTCGCTGAAGACA	FBgn0052280_cr2	FBgn0052280_cr2_1	204	CAAGCCTGATTACGAGCACA	451	20	50	60.011	ATGCACTTTCGCTGAAGACA	654	20	45	59.596	0.415	186/186/0/0	100	186	57.77	CAAGCCTGATTACGAGCACAAAAGTCGCTTGTGTGTCCATTTTGAAGAACAGGCCCTTTGATATTGCACAAATTGTAAATCTTTTGAAGTCCGTCTTATGTTTTTCGCACATTGTTTAATGAATAAATCGCTTAGAATGTAGTCAAAAGATAAAATACAACATATTTTTGTAACAAAGTGTAAATGTCTTCAGCGAAAGTGCAT	FBgn0052280	FBtr0073030+FBtr0073031+FBtr0073032	186+186+186	NA	NA	NA	3L:3168785..3168988(+)	204	0	0	FBgn0052280(1e-112)	1002
69	HD3A1001	1	C21	HD3100023	FBgn0033010	FBgn0033010	probe	HD3PR1001	1	B11	TS1	HD3100023_f	HD3100023_r	tggcgcccctagatgAAATGGATTAGCGGCACTTT	cgacgcccgctgataTTTGTTCGCGCATATTTTCA	FBgn0033010_cr2	FBgn0033010_cr2_1	223	AAATGGATTAGCGGCACTTT	613	20	40	58.72	TTTGTTCGCGCATATTTTCA	835	20	35	60.211	1.4912	205/205/0/0	100	205	59.35	AAATGGATTAGCGGCACTTTAAACGTGTCTAATTTTTCAAAGGAAAAAGAGGATTCAAATGGTTTTGAATTTTTTAATAATTATTTTGAGGAAAAACGTGACATACACATCAAACACGAAAAGCGAAAAATGTTTATTGATTTAAATGATTACACATCTGTTTTGCCAGAAAAACAGCAAAAACTAAACAATACGAAATCTTTTGAAAATATGCGCGAACAAA	FBgn0033010	FBtr0086081+FBtr0086079+FBtr0086080	205+205+205	NA	NA	NA	2R:1040906..1041128(+)	0	0	0	FBgn0033010(7e-124)	1001
70	HD3A1001	1	C22	HD3100119	FBgn0037632&FBgn0037633	FBgn0037632	probe	HD3PR1002	2	B11	TS1	HD3100119_f	HD3100119_r	tggcgcccctagatgCGTCGACATCAACAAGGAAG	cgacgcccgctgataATGATTCTATTTACATGGGCCTG	FBgn0037632_cr5	FBgn0037632_cr5_1	221	CGTCGACATCAACAAGGAAG	17	20	50	59.288	ATGATTCTATTTACATGGGCCTG	237	23	39.13	59.263	4.4486	203/203/0/0	100	203	47.94	CGTCGACATCAACAAGGAAGACATTTCGGACAACTATGAGCAGTGCGTCTGGGAGCCGTCCATCATTAAGATCAATGCACTGACGGCGGCCGCCGAGGCAGCCTGCATGATCCTTTCCGTCGATGAGACAATAAAGAGTCCCAAGGCCGGAGAACCCCCGATGGCCGGCGGTGGCATGGGAATGGGCCGCGGAATGGGCAGGCCCATGTAAATAGAATCAT	FBgn0037632	FBtr0081918	203	NA	NA	NA	3R:4631531..4631751(+)	10	0	0	FBgn0037632(1e-122)	1002
71	HD3A1001	1	C23	HD3100024	FBgn0001330	FBgn0001330	probe	HD3PR1001	1	B12	TS2	HD3100024_f	HD3100024_r	tggcgcccctagatgTGTTATCGCCTGCGCTGTTA	taggtctagccccgcTTCTTCACGGCCGAGTTGT	FBgn0001330_cr5	FBgn0001330_cr5_1	201	TGTTATCGCCTGCGCTGTTA	10	20	50	62.751	TTCTTCACGGCCGAGTTGT	210	19	52.632	61.794	5.545	183/183/0/0	100	183	55.26	TGTTATCGCCTGCGCTGTTATCGATAAGCGTACTTCGCACGTGTGATTTAAATCAATGTTTATATTATTGCCCAAAGTTAATTCTGTTACTTTATTTTATTAACTATATTGGTAAAGTAAAGTAATCATGGGCAAGAAGGTGCACAATGCCAAGGCGCGGCAGAATCCACAAACAATTGTGGACAACTCGGCCGTGAAGAA	FBgn0001330	FBtr0070419	183	NA	NA	NA	X:2135862..2136062(-)	127	0	0	FBgn0001330(8e-111)	1001
72	HD3A1001	1	C24	HD3100120	FBgn0020238	FBgn0020238	probe	HD3PR1002	2	B12	TS2	HD3100120_f	HD3100120_r	tggcgcccctagatgTCACACAAACGGATTTTCACA	taggtctagccccgcGTGGTTCGTCGCCTTCTTT	FBgn0020238_cr1	FBgn0020238_cr1_1	219	TCACACAAACGGATTTTCACA	8	21	38.095	59.996	GTGGTTCGTCGCCTTCTTT	226	19	52.632	60.248	2.2516	201/201/0/0	100	201	52.92	TCACACAAACGGATTTTCACAAGTAATATCCAGATAGAAATACCATTTTAAAAAGAAATTTTTCCGATTTTACCACCATCGCTTGCGCATGCGCACGGAACGCGTGATGCGTTTTTAAGTCCGTCATTAGGCCATCGCCCATCAATTTTAGTGTTTCAACCGCCGCCCGATACGGTCACACCGCTCGAGAAGTAGAGAAAAAAGAAGGCGACGAACCAC	FBgn0020238	FBtr0083567+FBtr0083565+FBtr0083566+FBtr0083568	201+201+201+201	NA	NA	NA	3R:14068260..14068478(+)	216	0	0	FBgn0020238(2e-121)	1002
73	HD3A1001	1	D01	HD3100205	FBgn0004647	FBgn0004647	probe	HD3PR1003	3	B01	TS3	HD3100205_f	HD3100205_r	tggcgcccctagatgTGTCGGCGACTACTGTGAAC	cgcatgtagcctgccTCCAGTGTCTTTAGCTGACAGG	FBgn0004647_cr3	FBgn0004647_cr3_1	213	TGTCGGCGACTACTGTGAAC	16	20	55	59.905	TCCAGTGTCTTTAGCTGACAGG	228	22	50	59.538	2.5572	195/195/0/0	100	195	48.63	TGTCGGCGACTACTGTGAACACCGCAATCCGTGCAATTCGATGCGTTGCCAAAATGGTGGCACCTGTCAGGTGACCTTTCGCAACGGCCGTCCGGGCATCTCGTGCAAGTGTCCTTTGGGCTTCGACGAGTCCCTGTGCGAAATTGCGGTACCGAATGCCTGCGATCATGTGACCTGCCTCAATGGAGGCACCTGTCAGCTAAAGACACTGGA	FBgn0004647	FBtr0070507	195	NA	NA	NA	X:3049975..3050187(+)	0	0	0	FBgn0004647(6e-118)	1003
74	HD3A1001	1	D02	HD3100301	no_gene	no_gene	empty	HD3PR1004	4	B01	TS3	HD3100301_f	HD3100301_r	empty	empty	NA	NA	NA	NA	NA	NA	NA	NA	NA	NA	NA	NA	NA	NA	NA	NA	NA	NA	NA	NA	NA	NA	NA	NA	NA	NA	NA	NA	NA	NA	1004
75	HD3A1001	1	D03	HD3100206	FBgn0002736	FBgn0002736	probe	HD3PR1003	3	B02	TS4	HD3100206_f	HD3100206_r	tggcgcccctagatgGACGAGCACATCTCGTTCAC	tagcctccctagcgcAAATACGATGTGTCCGTCCG	FBgn0002736_cr2	FBgn0002736_cr2_1	216	GACGAGCACATCTCGTTCAC	22	20	55	59.425	AAATACGATGTGTCCGTCCG	237	20	50	60.776	1.3506	198/198/0/0	100	198	51.76	GACGAGCACATCTCGTTCACCACCTCGAAAACGGGATCATTGGTGGACGTGAACCGGTCAAAAGATCCCGAGGGCCTGCGATGCTTTTACTACCTGGTGCAGGATCTCAAGTGCCTGGTCTTCTCACTCATCGGCCTGCATTTCAAGATCAAGCCCATATAAGCCGTAGCCACCACCTCAAGCATAGCCTATTTATCGGACGGACACATCGTATTT	FBgn0002736	FBtr0071569	198	NA	NA	NA	2R:17016539..17016754(+)	54	0	0	FBgn0002736(1e-119)	1003
76	HD3A1001	1	D04	HD3100302	FBgn0029148	FBgn0029148	probe	HD3PR1004	4	B02	TS4	HD3100302_f	HD3100302_r	tggcgcccctagatgCCGATGAGTCCGTTGTGG	tagcctccctagcgcGCAGGCGAGTCTGTACATCCTTA	FBgn0029148_cr2	FBgn0029148_cr2_1	201	CCGATGAGTCCGTTGTGG	134	18	61.111	61.126	GCAGGCGAGTCTGTACATCCTTA	334	23	52.174	62.846	8.972	183/183/0/0	100	183	51.57	CCGATGAGTCCGTTGTGGCCAGCGGCGATGTTACCATCAAGGAGGAGGAGTCCTACGACGACAAGCTGATCTTTGTGAACGCCATCGCGAAACCGATGGCAGGTAAAAAACTGGCCAAAAAGTGCTACAAACTGGTGAAGAAGGCCATGAAGCACAAGACTTTCCTGCGAAATGGACTTAAGGATGTACAGACTCGCCTGC	FBgn0029148	FBtr0075698+FBgn0029148	183+51	NA	NA	NA	3L:14794956..14795156(-)	0	0	0	FBgn0029148(8e-111)	1004
77	HD3A1001	1	D05	HD3100207	FBgn0003249	FBgn0003249	control_rh3	HD3PR1003	3	B03	TS1	HD3100207_f	HD3100207_r	tggcgcccctagatgGTCTTCTCCGCAGCCAAAT	cgacgcccgctgataGGAGCCAATGATTCCAAAGA	FBgn0003249_cr1	FBgn0003249_cr1_1	171	GTCTTCTCCGCAGCCAAAT	268	19	52.632	60.355	GGAGCCAATGATTCCAAAGA	438	20	45	60.014	1.3686	153/153/0/0	100	153	53.13	GTCTTCTCCGCAGCCAAATCGCTGCGAACTCCCTCCAATATACTGGTCATCAATCTGGCCTTCTGCGACTTCATGATGATGGTCAAGACTCCGATATTCATCTACAATAGCTTCCACCAGGGATATGCGCTGGGTCATCTGGGATGCCAGATCTTTGGAATCATTGGCTCC	FBgn0003249	FBtr0083876	153	NA	NA	NA	3R:15907735..15907905(-)	0	0	0	FBgn0003249(5e-93)	1003
78	HD3A1001	1	D06	HD3100303	FBgn0003249	FBgn0003249	control_rh3	HD3PR1004	4	B03	TS1	HD3100303_f	HD3100303_r	tggcgcccctagatgGTCTTCTCCGCAGCCAAAT	cgacgcccgctgataGGAGCCAATGATTCCAAAGA	FBgn0003249_cr1	FBgn0003249_cr1_1	171	GTCTTCTCCGCAGCCAAAT	268	19	52.632	60.355	GGAGCCAATGATTCCAAAGA	438	20	45	60.014	1.3686	153/153/0/0	100	153	53.13	GTCTTCTCCGCAGCCAAATCGCTGCGAACTCCCTCCAATATACTGGTCATCAATCTGGCCTTCTGCGACTTCATGATGATGGTCAAGACTCCGATATTCATCTACAATAGCTTCCACCAGGGATATGCGCTGGGTCATCTGGGATGCCAGATCTTTGGAATCATTGGCTCC	FBgn0003249	FBtr0083876	153	NA	NA	NA	3R:15907735..15907905(-)	0	0	0	FBgn0003249(5e-93)	1004
79	HD3A1001	1	D07	HD3100208	FBgn0030711	FBgn0030711	probe	HD3PR1003	3	B04	TS2	HD3100208_f	HD3100208_r	tggcgcccctagatgGCTACAGGCAGAACGCACAT	taggtctagccccgcTCACCCTGCAGTTTCAGGTA	FBgn0030711_cr1	FBgn0030711_cr1_1	108	GCTACAGGCAGAACGCACAT	198	20	55	61.407	TCACCCTGCAGTTTCAGGTA	305	20	50	59.288	2.1188	90/90/0/0	100	90	57.86	GCTACAGGCAGAACGCACATTGAACACAAATGAACAAATAAAATTGGATAGCTACCTTGTGTACTTGAACAGCACACTGTTTTTCATATACCTGAAACTGCAGGGTGA	FBgn0030711	FBtr0074132	90	NA	NA	NA	X:15839241..15839348(+)	0	0	0	FBgn0030711(1e-55)	1003
80	HD3A1001	1	D08	HD3100304	FBgn0034976	FBgn0034976	probe	HD3PR1004	4	B04	TS2	HD3100304_f	HD3100304_r	tggcgcccctagatgCATGTTGAAAACAGCGAGAAA	taggtctagccccgcAAAAGAATTAACAACGCAGGTTC	FBgn0034976_cr8	FBgn0034976_cr8_1	218	CATGTTGAAAACAGCGAGAAA	15	21	38.095	58.953	AAAAGAATTAACAACGCAGGTTC	232	23	34.783	58.791	6.2554	200/200/0/0	100	200	57.6	CATGTTGAAAACAGCGAGAAAATAAATCGAGAATAACATTTTAAATTAATATAATAACAATCGGAAGGACTTGGTCCTCGCAATCACAGTGGCGCACGCGATAAGCCAAGTATCTCAAGAACGTTCACCAATTAAGAGAACCTCCCAATCGTGCACATAGAAAAATATCCATATGTATAAAATAACAATAATTAAGAACCTGCGTTGTTAATTCTTTT	FBgn0034976	FBtr0072285	200	NA	NA	NA	2R:20001562..20001779(-)	218	0	0	FBgn0034976(6e-121)	1004
81	HD3A1001	1	D09	HD3100209	FBgn0004875	FBgn0004875	probe	HD3PR1003	3	B05	TS3	HD3100209_f	HD3100209_r	tggcgcccctagatgCTCAGCAATGAAGCGGAGTT	cgcatgtagcctgccGGAGTTGAAGATCACACCCG	FBgn0004875_cr2	FBgn0004875_cr2_1	204	CTCAGCAATGAAGCGGAGTT	307	20	50	60.538	GGAGTTGAAGATCACACCCG	510	20	55	60.51	1.0484	186/186/0/0	100	186	53.22	CTCAGCAATGAAGCGGAGTTCCCAAAGCTATCGCCTCCAAAGAAATCCGGCGGTCAGCACAATCGCACCAACAGCAACGGCAGCGGCATGGAGTTTAATAACAATAATAACAGTAGTAACAAGAAATTCGTCGTTGATATGAAGGCCAATGGTTTGGACAACAAGCCACACAACAACTCGTCTACGGGTGTGATCTTCAACTCC	FBgn0004875	FBtr0073153+FBtr0073152+FBtr0112845+FBtr0112844	186+186+186+186	NA	NA	NA	3L:3832027..3832230(+)	0	0	0	FBgn0004875(1e-112)	1003
82	HD3A1001	1	D10	HD3100305	FBgn0041781	FBgn0041781	probe	HD3PR1004	4	B05	TS3	HD3100305_f	HD3100305_r	tggcgcccctagatgTACGATGGTCGAAACCAAGC	cgcatgtagcctgccAGGCTTAAAATGCAAATGCG	FBgn0041781_cr5	FBgn0041781_cr5_1	201	TACGATGGTCGAAACCAAGC	257	20	50	61.032	AGGCTTAAAATGCAAATGCG	457	20	40	60.226	1.2575	183/183/0/0	100	183	59.02	TACGATGGTCGAAACCAAGCGTGGTATGAAATTGGATTACACAAAAGCACCAAAGCTTTTCTACCACCCTTTATACAATATACACCTAATCCTAAATAATATGTCTAAAATCAAAAGTTTCATTGAATTGTATATACACCAACGAGTAATTATCGTTAAATTAATCGCTATAGTGAACGAACGCATTTGCATTTTAAGCCT	FBgn0041781	FBtr0080148	183	NA	NA	NA	2L:10981743..10981943(+)	201	0	0	FBgn0041781(8e-111)	1004
83	HD3A1001	1	D11	HD3100210	FBgn0031851	FBgn0031851	probe	HD3PR1003	3	B06	TS4	HD3100210_f	HD3100210_r	tggcgcccctagatgGAGTAGCGACTGGACGGATG	tagcctccctagcgcTTAAAATCGGTTTTCTTTTAATTTG	FBgn0031851_cr2	FBgn0031851_cr2_1	202	GAGTAGCGACTGGACGGATG	46	20	60	60.823	TTAAAATCGGTTTTCTTTTAATTTG	247	25	20	57.285	8.5371	184/184/0/0	100	184	59.81	GAGTAGCGACTGGACGGATGCCTCCAAGTCCGAGTTGTACAAATCATTGTTTGTCTAGACTGTAATAAACTAATATATGAAGTTTTAAATAGGAATAAAATCTATGAAATGTCATAATTGTTAATTGCCATTTAAAAGAATTATAATAGTAGCACTATATACCTAAACAAAAAAAATCAAATTAAAAGAAAACCGATTTTAA	FBgn0031851	FBtr0079299	184	NA	NA	NA	2L:6719182..6719383(+)	144	0	0	FBgn0031851(2e-111)	1003
84	HD3A1001	1	D12	HD3100306	FBgn0037931	FBgn0037931	probe	HD3PR1004	4	B06	TS4	HD3100306_f	HD3100306_r	tggcgcccctagatgCGCATTCAAAAGTGGAAAAC	tagcctccctagcgcATCGTTTTGAATTCCGGTGA	FBgn0037931_cr3	FBgn0037931_cr3_1	211	CGCATTCAAAAGTGGAAAAC	29	20	40	58.267	ATCGTTTTGAATTCCGGTGA	239	20	40	60.309	2.0421	193/193/0/0	100	193	54.45	CGCATTCAAAAGTGGAAAACAGGAAGAAAGTCTGTATATAAATGTCACGACTGCCCTAGGAGTTTTAAACGATTCGACTTCTTGAAACGCCATGAAATGCGCGTCCATAAGCCAGAAACTCGATTATATGACTGCTCCCTTTGCATTCGCAAGTTCAGCCGCAGCGAAGCCCTCGAAGCACACCTAAAAATTCACCGGAATTCAAAACGAT	FBgn0037931	FBtr0082443	193	NA	NA	NA	3R:7502833..7503043(-)	0	0	0	FBgn0037931(9e-117)	1004
85	HD3A1001	1	D13	HD3100211	FBgn0026722	FBgn0026722	probe	HD3PR1003	3	B07	TS1	HD3100211_f	HD3100211_r	tggcgcccctagatgATCTTCGCTGGGATGAACAG	cgacgcccgctgataGCGACAATTAGAGACAGGCA	FBgn0026722_cr3	FBgn0026722_cr3_1	209	ATCTTCGCTGGGATGAACAG	122	20	50	60.218	GCGACAATTAGAGACAGGCA	330	20	50	59.028	1.1902	191/191/0/0	100	191	56.02	ATCTTCGCTGGGATGAACAGCTTTGCGTATGCTATAGCTATAGGAGGCCCAAATTGAGTAAGACAATCGTGGGAGCGGTGTAAAAATGTAATGGGTTATCTTAATGAATCGCTCATTTAGTAGATGCAATTCTCCCCTTTGCTATCAGGACATCTTACTTTCTAAGTAAGATGTTAGAGGACAAAAATTTGCCTGTCTCTAATTGTCGC	FBgn0026722	FBtr0088850	191	NA	NA	NA	2R:3824111..3824319(+)	193	0	0	FBgn0026722(1e-115)	1003
86	HD3A1001	1	D14	HD3100307	FBgn0031868	FBgn0031868	probe	HD3PR1004	4	B07	TS1	HD3100307_f	HD3100307_r	tggcgcccctagatgCAGCAGGCAACAGAATCAGA	cgacgcccgctgataCTTTGATAGAAATGCAATGGG	FBgn0031868_cr1	FBgn0031868_cr1_2	206	CAGCAGGCAACAGAATCAGA	2770	20	50	60.136	CTTTGATAGAAATGCAATGGG	2975	21	38.095	57.271	3.8651	188/188/0/0	100	188	60.25	CAGCAGGCAACAGAATCAGAATTATAGACGGTTTTAGGTGTATCATACAAACAATATAATATGTAGCGCATAACAAAAGTGTAATCCATATTAATTTACATTATTTTTTAATGAAGAAAATATACTGATTAAGGATTTCCAAACAAACTCATGCCAAGTTCTGAGTTTGTTCTTTAAATGAAATACCCATTGCATTTCTATCAAAG	FBgn0031868	FBtr0079345	188	NA	NA	NA	2L:6910856..6911061(+)	169	0	0	FBgn0031868(8e-114)	1004
87	HD3A1001	1	D15	HD3100212	FBgn0036450	FBgn0036450	probe	HD3PR1003	3	B08	TS2	HD3100212_f	HD3100212_r	tggcgcccctagatgGAAGCCAGAGAAGGCTCAAA	taggtctagccccgcCCTCCTCCTGTTGTTTTTCG	FBgn0036450_cr3	FBgn0036450_cr3_1	203	GAAGCCAGAGAAGGCTCAAA	1737	20	50	59.694	CCTCCTCCTGTTGTTTTTCG	1939	20	50	59.705	0.6008	185/185/0/0	100	185	53.15	GAAGCCAGAGAAGGCTCAAACCAACCAAAAGCATCACAATCCCAGGCACAATTCGCAGGCGAACTACAGTCAATTGGCGAATGGCTACACTTACGATCCCAGCAAGATCATGGGTTTCCAGAGCAAGGAGGCCAACGAGTTTGCCATGAACCTTCTAAAGAGCCAGGGTGTTACACTGCCCAACGAAAAACAACAGGAGGAGG	FBgn0036450	FBtr0075691	185	NA	NA	NA	3L:14781929..14782131(+)	0	0	0	FBgn0036450(5e-112)	1003
88	HD3A1001	1	D16	HD3100308	FBgn0039861	FBgn0039861	probe	HD3PR1004	4	B08	TS2	HD3100308_f	HD3100308_r	tggcgcccctagatgAAGGAATCCATTACACCGGA	taggtctagccccgcCGCCAGCATTCGCTAGTATT	FBgn0039861_cr3	FBgn0039861_cr3_1	202	AAGGAATCCATTACACCGGA	411	20	45	59.244	CGCCAGCATTCGCTAGTATT	612	20	50	60.384	1.14	184/184/0/0	100	184	53.37	AAGGAATCCATTACACCGGAGCAACTAAACACCTACTGCCAGAAACTCTTCAAATTCAAGGTGATTCGTGTGCTGCGATTTCGGAGTTGGAATGCTCGCCGCAAGTTCACCAAAAACCGCAAACACATCAAGAATATTCAACGACCCACGCTGCCGGATGGCACTAAGCTTATTAAGTTCCCAATACTAGCGAATGCTGGCG	FBgn0039861	FBtr0085820	184	NA	NA	NA	3R:27445642..27445843(+)	0	0	0	FBgn0039861(2e-111)	1004
89	HD3A1001	1	D17	HD3100213	FBgn0032723	FBgn0032723	probe	HD3PR1003	3	B09	TS3	HD3100213_f	HD3100213_r	tggcgcccctagatgTCAACCTGAAGACCCAGCTT	cgcatgtagcctgccGAATGTGTGAGAGTGCGTGAG	FBgn0032723_cr1	FBgn0032723_cr1_1	210	TCAACCTGAAGACCCAGCTT	181	20	50	59.844	GAATGTGTGAGAGTGCGTGAG	390	21	52.381	59.482	1.6736	192/192/0/0	100	192	58	TCAACCTGAAGACCCAGCTTTCTAAGTGATATTATTTTCGAAGAAAATGAAAAATCTGAAGGACAAAACTACTTGAAACATTCGCAAGGAGATCAACAGCAGGATAACTGAACTTTGAATGCAGAAGCGGCACTCAAAACAAACACTTGTAATATTATCTTAAACTAGTTTACTAAACAATCACTTCATCTCACGCACTCTCACACATTC	FBgn0032723	FBtr0081193	192	NA	NA	NA	2L:18916699..18916908(-)	210	0	0	FBgn0032723(4e-116)	1003
90	HD3A1001	1	D18	HD3100309	FBgn0030085&FBgn0052706	FBgn0052706	probe	HD3PR1004	4	B09	TS3	HD3100309_f	HD3100309_r	tggcgcccctagatgTGTCAACTGTCATACCTGATTGC	cgcatgtagcctgccTTTGAGGGATTTGCTACCCC	FBgn0052706_cr1	FBgn0052706_cr1_1	210	TGTCAACTGTCATACCTGATTGC	1	23	43.478	60.052	TTTGAGGGATTTGCTACCCC	210	20	50	61.173	4.2248	192/59/133/0	30.7	192	53.97	TGTCAACTGTCATACCTGATTGCGTACATTACAAAATATATTCGATCCAGCTAAAACGAAAGCTACAATGAAAAAAATAATTAATACATCAAAGCCAAAGCGCAAGTCCACTTCCATGAAAGTGGAGGAGACTAAGCTAGGCGAAGTGCGCTCGGGTAAGCCGCAGACAAAGGAAGGTGAGTCTGCAAATGGGGTAGCAAATCCCTCAAA	FBgn0052706	FBtr0071287+FBgn0052706	192+70	FBgn0030085&FBgn0052708	FBtr0071288&FBtr0071286	133&1	X:8981162..8981371(+)	115	0	0	FBgn0052706(4e-116)&FBgn0030085(1e-97)&FBgn0052708(2e-22)	1004
91	HD3A1001	1	D19	HD3100214	FBgn0025463	FBgn0025463	probe	HD3PR1003	3	B10	TS4	HD3100214_f	HD3100214_r	tggcgcccctagatgAGCCCTGCCAAACGTTGTA	tagcctccctagcgcGTTGCGACATCTTTGCTACG	FBgn0025463_cr3	FBgn0025463_cr3_1	211	AGCCCTGCCAAACGTTGTA	5	19	52.632	61.615	GTTGCGACATCTTTGCTACG	215	20	50	59.493	3.1217	193/193/0/0	100	193	54.51	AGCCCTGCCAAACGTTGTAATATCTATCGCCCAGTCGACCACCACCAGTAATAGTGCATCCCTGTTTTGACGCCATTTTACAGGCGAAATTGTGTGTGTGTTTGACGCGTTGTTGTATTGAAACAAAAAGGCAGAAATTTTCCTTCGTCTGCAAAGGGCAATTGTTTACGGCTGGAAAAAAGGGAGGACTTCGTAGCAAAGATGTCGCAAC	FBgn0025463	FBtr0073741	193	NA	NA	NA	X:13053397..13053607(-)	201	0	0	FBgn0025463(9e-117)	1003
92	HD3A1001	1	D20	HD3100310	FBgn0013984	FBgn0013984	probe	HD3PR1004	4	B10	TS4	HD3100310_f	HD3100310_r	tggcgcccctagatgCAGACGATACCGATGCATTTT	tagcctccctagcgcATTTTTCGCTGGGGATTTCT	FBgn0013984_cr3	FBgn0013984_cr3_1	207	CAGACGATACCGATGCATTTT	376	21	42.857	59.974	ATTTTTCGCTGGGGATTTCT	582	20	40	59.909	1.1165	189/189/0/0	100	189	55.81	CAGACGATACCGATGCATTTTTCGAAAAGGACGACGAAAATACCTATAAAGACGAAGAAGACTTGTCCTCCAACAAACAATTCTATGAGGTGTTTGCCAAGGAATTGCCACCAAATCAAACACATTTTGTCTTTGAAAAACTGCGCCACTTCACCCGCTACGCTATCTTCGTGGTAGCCTGTAGAGAAGAAATCCCCAGCGAAAAAT	FBgn0013984	FBtr0290232+FBtr0084121+FBtr0290230+FBtr0290231	189+189+189+189	NA	NA	NA	3R:17402145..17402351(-)	0	0	0	FBgn0013984(2e-114)	1004
93	HD3A1001	1	D21	HD3100215	FBgn0025674	FBgn0025674	probe	HD3PR1003	3	B11	TS1	HD3100215_f	HD3100215_r	tggcgcccctagatgCCTCCAGGAGCCAGTGGATA	cgacgcccgctgataCATTGATAAATACCCCGGGAC	FBgn0025674_cr1	FBgn0025674_cr1_2	214	CCTCCAGGAGCCAGTGGATA	1319	20	60	62.497	CATTGATAAATACCCCGGGAC	1532	21	47.619	60.266	3.7634	196/196/0/0	100	196	54.04	CCTCCAGGAGCCAGTGGATACTACAACGCCGGTGGGCGTCCATCGCAGCAGCGCTACTAGTAGATGCAATGACTAATAAACAAGTAAAAAAAATTTGTATATTAAAACTAGCGAACCGTTCGGAATAGGATTTAGAGCGGGGATCTTCGTACGGTTCGGTTTTCTTTTTTGGTTACACTCTAGGCCCAATATTGTCCCGGGGTATTTATCAATG	FBgn0025674	FBtr0085942+FBtr0085941	196+196	NA	NA	NA	2L:22128367..22128580(-)	154	0	0	FBgn0025674(1e-118)	1003
94	HD3A1001	1	D22	HD3100311	FBgn0033753&FBgn0033754	FBgn0033754	probe	HD3PR1004	4	B11	TS1	HD3100311_f	HD3100311_r	tggcgcccctagatgGGTTTCAAGCCGTCTTCGT	cgacgcccgctgataGCTTATATGGGCATCTGCCTT	FBgn0033754_cr1	FBgn0033754_cr1_1	203	GGTTTCAAGCCGTCTTCGT	83	19	52.632	60.248	GCTTATATGGGCATCTGCCTT	285	21	47.619	60.442	2.6894	185/185/0/0	100	185	54.55	GGTTTCAAGCCGTCTTCGTGGTAACCTGTCCCAATACAACACTCTACGATCGTCTGAAGGAGCGCAACTACAACGAAAAGAAACTGGCATCCAATATTCAGTGCGAGATCTTTGGAACCATTTTGGAAGAGGCCCGCGATTCCTACAAATCAGATATAGTATTCGAACTTAAGGGCGAAACAAAGGCAGATGCCCATATAAGC	FBgn0033754	FBtr0087891	185	NA	NA	NA	2R:8456626..8456828(-)	0	0	0	FBgn0033754(5e-112)	1004
95	HD3A1001	1	D23	HD3100216	FBgn0000307&FBgn0087041	FBgn0000307	probe	HD3PR1003	3	B12	TS2	HD3100216_f	HD3100216_r	tggcgcccctagatgGACCGCGAAAACCTGATAAA	taggtctagccccgcCGACAATCGACCAATTTTCAC	FBgn0000307_cr2	FBgn0000307_cr2_1	216	GACCGCGAAAACCTGATAAA	150	20	45	60.074	CGACAATCGACCAATTTTCAC	365	21	42.857	60.359	1.433	198/198/0/0	100	198	55.86	GACCGCGAAAACCTGATAAAAGGCATAAAAATAACAAAGGCGTTAGCAAACGAACGACGGGCGAACGAAGGCATATAGACGCTTATACCGATCGTTCCCATACAGTTGTGTATATTTAGTCATTGCAACTGATTAACTTGACGCAAGTAAATGCAAGTATAAACTCAAAAACGGCCAACGCAGAGCAAAAGTACAGTGAAAATTGGTCGATTGTCG	FBgn0000307	FBtr0080838+FBtr0080839	198+198	NA	NA	NA	2L:16352236..16352451(-)	216	0	0	FBgn0000307(1e-119)	1003
96	HD3A1001	1	D24	HD3100312	FBgn0003963	FBgn0003963	probe	HD3PR1004	4	B12	TS2	HD3100312_f	HD3100312_r	tggcgcccctagatgGAGCGGTACGCGGTACTAAA	taggtctagccccgcTGGCTCCTTCACTTTGTCACT	FBgn0003963_cr1	FBgn0003963_cr1_1	212	GAGCGGTACGCGGTACTAAA	305	20	55	60.285	TGGCTCCTTCACTTTGTCACT	516	21	47.619	59.899	1.3859	194/194/0/0	100	194	54.73	GAGCGGTACGCGGTACTAAAAATCGTCAGCGGCCGAGGGATTAAGAGCTACAATACGATACCGCACGTTCGTCATAACGAGAATTTGAATAATTGTATTACAGTGAGTAGTGAGTCAAAGAAAATTCCCACGGGAAGTGACAACATAATTGCCGCTTAAGTACGGCCCAAACCGAAAGATAGAAATGTGCAAGTGACAAAGTGAAGGAGCCA	FBgn0003963	FBtr0078063	194	NA	NA	NA	2L:523771..523982(+)	212	0	0	FBgn0003963(2e-117)	1004
97	HD3A1001	1	E01	HD3100025	FBgn0036522&FBgn0259236	FBgn0036522	probe	HD3PR1001	1	C01	TS1	HD3100025_f	HD3100025_r	tggcgcccctagatgGGTGCAACGCAGTCAAATAA	cgacgcccgctgataTGCCTGCTTCATCGATTGT	FBgn0036522_cr1	FBgn0036522_cr1_1	202	GGTGCAACGCAGTCAAATAA	1298	20	45	59.735	TGCCTGCTTCATCGATTGT	1499	19	47.368	60.369	1.6341	184/184/0/0	100	184	55.39	GGTGCAACGCAGTCAAATAATGTCGTAAAAGTTCAACAGAACGCAAAGGGATCAAAAAAAGACGGTACTCAGTCGGCCCAGAAATCTGAGACTAATCCCAAGCACCTAGAGAATGCTGAGACAAATTCAAAGGATAATACAGAATCCGTGGCTCTGAAAGAAACCATCCACGATAAGCAGTTGACAATCGATGAAGCAGGCA	FBgn0036522	FBtr0075570	184	NA	NA	NA	3L:15614356..15614557(+)	0	0	0	FBgn0036522(2e-111)	1001
98	HD3A1001	1	E02	HD3100121	no_gene	no_gene	empty	HD3PR1002	2	C01	TS1	HD3100121_f	HD3100121_r	empty	empty	NA	NA	NA	NA	NA	NA	NA	NA	NA	NA	NA	NA	NA	NA	NA	NA	NA	NA	NA	NA	NA	NA	NA	NA	NA	NA	NA	NA	NA	NA	1002
99	HD3A1001	1	E03	HD3100026	FBgn0263968	FBgn0052743	probe	HD3PR1001	1	C02	TS2	HD3100026_f	HD3100026_r	tggcgcccctagatgGGGACGAGTCTGTGTCATCA	taggtctagccccgcACTATGTGCCGTAGCAGGGT	FBgn0052743_cr4	FBgn0052743_cr4_1	223	GGGACGAGTCTGTGTCATCA	503	20	55	59.665	ACTATGTGCCGTAGCAGGGT	725	20	55	59.644	0.6901	205/205/0/0	100	205	52.02	GGGACGAGTCTGTGTCATCAAGTGGCTTAAGCGAACGTGCCAGCTTCTCATCCATCCATATGCGTCAACGAACCGAGGATATTGTGCTGCACAAGCTATTAGAAGATCGTTGTGTGCCAGATCAGGCGAAAAACCTACTGGACACCCAATGGCGAGACAGTCTTCTGAATCCCAGCTTTGATCAGAGATCCTGCAAGGAGCTCACCCTGCTACGGCACATAGT	FBgn0052743	FBtr0070972	205	NA	NA	NA	X:6722353..6722575(+)	0	0	0	FBgn0052743(7e-124)	1001
100	HD3A1001	1	E04	HD3100122	FBgn0003892	FBgn0003892	probe	HD3PR1002	2	C02	TS2	HD3100122_f	HD3100122_r	tggcgcccctagatgAGCTGGGTGAAGTTCCTGAC	taggtctagccccgcTGGGATATTCAAAGTTGCCC	FBgn0003892_cr3	FBgn0003892_cr3_1	205	AGCTGGGTGAAGTTCCTGAC	1346	20	55	59.305	TGGGATATTCAAAGTTGCCC	1550	20	45	59.762	0.9335	187/187/0/0	100	187	50.73	AGCTGGGTGAAGTTCCTGACCGTTATGGGTTTCCTGGCGGCCCTCATATCCAGCTTGTATGCCTCCACGCGCCTTCAGGATGGCCTGGACATTATTGATCTGGTGCCCAAGGACAGCAACGAGCACAAGTTCCTGGATGCTCAAACTCGGCTCTTTGGCTTCTACAGCATGTATGCGGTTACCCAGGGCAACTTTGAATATCCCA	FBgn0003892	FBtr0089427	187	NA	NA	NA	2R:4549693..4549897(+)	0	0	0	FBgn0003892(3e-113)	1002
101	HD3A1001	1	E05	HD3100027	FBgn0261985	FBgn0035133	probe	HD3PR1001	1	C03	TS3	HD3100027_f	HD3100027_r	tggcgcccctagatgTGAAGATCTCACGCAGCAGT	cgcatgtagcctgccATATACGGGTTTTGTAATTGTAATGAT	FBgn0035133_cr7	FBgn0035133_cr7_1	208	TGAAGATCTCACGCAGCAGT	44	20	50	59.733	ATATACGGGTTTTGTAATTGTAATGAT	251	27	25.926	57.561	9.7066	190/190/0/0	100	190	55.75	TGAAGATCTCACGCAGCAGTGCGGCCATTAACGACGACGAGGATTAGGGGCAGGACCATCTAGCTACGCAATCAACAATCTTCCGCTAACACGCCCCAAGTTTTTCTTATTCTATACGAAGCTTCGTCTAAATCTATTTAATTTTTAGATCCCGTAGACATATGTTTAAAACTGATTGTATATCATTACAATTACAAAACCCGTATAT	FBgn0035133	FBtr0072545+FBtr0301818+FBtr0072542+FBtr0072544+FBtr0072543+FBtr0301817	190+190+190+190+190+190	NA	NA	NA	3L:355481..355688(+)	161	0	0	FBgn0035133(5e-115)	1001
102	HD3A1001	1	E06	HD3100123	FBgn0030788	FBgn0030788	probe	HD3PR1002	2	C03	TS3	HD3100123_f	HD3100123_r	tggcgcccctagatgTTTGTAGCCTTGGTCCGTTG	cgcatgtagcctgccCTGATGTCTAGCCAGAGCCC	FBgn0030788_cr2	FBgn0030788_cr2_1	201	TTTGTAGCCTTGGTCCGTTG	562	20	50	61.049	CTGATGTCTAGCCAGAGCCC	762	20	60	59.973	1.0757	183/183/0/0	100	183	57.72	TTTGTAGCCTTGGTCCGTTGTTAATAGCTCTTTATACACGCACTACATTAAATAAACTATGTAAATTTACAAGAGAATTAACAGAAAACACAACACACTCAATCAAATAGCAATTCGTATTCTTAGGCTTAAAGACATGTTTATTTGATCGTTTGTATTATACATCATGTTAAGTGAAGTGGGGCTCTGGCTAGACATCAG	FBgn0030788	FBtr0074331	183	NA	NA	NA	X:16683161..16683361(+)	201	0	0	FBgn0030788(8e-111)	1002
103	HD3A1001	1	E07	HD3100028	FBgn0026597	FBgn0026597	probe	HD3PR1001	1	C04	TS4	HD3100028_f	HD3100028_r	tggcgcccctagatgCTGATGCACTCGGCAAGATA	tagcctccctagcgcTTTGGGTGGCTGGTGAATAG	FBgn0026597_cr9	FBgn0026597_cr9_1	206	CTGATGCACTCGGCAAGATA	186	20	50	59.972	TTTGGGTGGCTGGTGAATAG	391	20	50	60.883	0.9117	188/188/0/0	100	188	54.79	CTGATGCACTCGGCAAGATACGAATACGATAACGAACGCACCAAGTGTACGCATCTTAGAGCTAGCAACTGGAGAAGCTATTTCCGACAAATCAAAAGCTATATATGTACGGGCGACCGGCTTTTGTAAGCATCACAAACTACTCTCTGCGGGGGCAATGTATTTTTCTGTACAACAAAAACTGATCTATTCACCAGCCACCCAAA	FBgn0026597	FBtr0085554+FBtr0290030+FBtr0085553+FBtr0085555+FBtr0300600	188+188+188+188+188	NA	NA	NA	3R:25860095..25860300(+)	202	0	0	FBgn0026597(8e-114)	1001
104	HD3A1001	1	E08	HD3100124	FBgn0016694	FBgn0016694	probe	HD3PR1002	2	C04	TS4	HD3100124_f	HD3100124_r	tggcgcccctagatgCAATTTTGTGACTTGGCCTG	tagcctccctagcgcTGTGTTTGTGTGGGTGTGTG	FBgn0016694_cr1	FBgn0016694_cr1_1	204	CAATTTTGTGACTTGGCCTG	97	20	45	59.17	TGTGTTTGTGTGGGTGTGTG	300	20	50	59.923	0.9069	186/186/0/0	100	186	59.23	CAATTTTGTGACTTGGCCTGAGGACACCACAACAATTAAATAATAATAACTATTGATAAAATAACAATAATCATAACTATGATAAAACTACTAATAATGTTTAGTACAGCAGACATGAAACCTACACTATAAAGTACATATTGTATCTAAATATGTATATGCAAAAGTATAATTAGTAAGCAAACACACACCCACACAAACACA	FBgn0016694	FBtr0300499+FBtr0076782+FBtr0076776+FBtr0076777+FBtr0076775+FBtr0300500+FBtr0076780	186+186+186+186+186+186+186	NA	NA	NA	3L:7809213..7809416(-)	204	0	0	FBgn0016694(1e-112)	1002
105	HD3A1001	1	E09	HD3100029	FBgn0039904	FBgn0039904	probe	HD3PR1001	1	C05	TS1	HD3100029_f	HD3100029_r	tggcgcccctagatgTACGCACCGTGAAAGGAAAT	cgacgcccgctgataGCAAAACTGTGATTCTCGGC	FBgn0039904_cr1	FBgn0039904_cr1_1	205	TACGCACCGTGAAAGGAAAT	7	20	45	60.502	GCAAAACTGTGATTCTCGGC	211	20	50	60.786	1.2878	187/187/0/0	100	187	57.59	TACGCACCGTGAAAGGAAATGCAAACCTAATTTGTAGCTGTCTACAATAATCAAGTTATATATATATATTATCAAAACAATAAATTGCTGGCCATAATATGGAAGGCTCAGACTTTGTGGATCCAGCCTTTTCTTCAGGAGAACGAATATCGGCATCTGATCTCAATTCGGAGCATATTATTCAGGCCGAGAATCACAGTTTTGC	FBgn0039904	FBtr0089124+FBtr0089126+FBtr0089127+FBtr0089125	187+187+187+187	NA	NA	NA	4:381219..381423(+)	98	0	0	FBgn0039904(3e-113)	1001
106	HD3A1001	1	E10	HD3100125	FBgn0003612	FBgn0003612	probe	HD3PR1002	2	C05	TS1	HD3100125_f	HD3100125_r	tggcgcccctagatgGAGGATGCTGACTGCGAAAT	cgacgcccgctgataTGACCAGGTTGTCATAAATGG	FBgn0003612_cr3	FBgn0003612_cr3_1	211	GAGGATGCTGACTGCGAAAT	18	20	50	60.37	TGACCAGGTTGTCATAAATGG	228	21	42.857	58.338	3.0321	193/193/0/0	100	193	51.9	GAGGATGCTGACTGCGAAATAGCCACCACTATGCTGAAGGTTTCCCTTAACTGCCCGTTGGGCAAGATGAAAATGTTGCTGCCTTGTCGAGCATCAACCTGCTCGCATCTGCAATGCTTCGATGCCAGTCTCTACCTGCAAATGAATGAGCGTAAGCCCACGTGGAACTGCCCTGTATGCGACAAGCCGGCCATTTATGACAACCTGGTCA	FBgn0003612	FBtr0088577+FBtr0088576+FBtr0088570+FBtr0088571+FBtr0088575+FBtr0088572+FBtr0088574+FBtr0088573+FBtr0088578+FBgn0003612	193+193+193+193+193+193+193+193+193+28	NA	NA	NA	2R:5005737..5005947(+)	0	0	0	FBgn0003612(9e-117)	1002
107	HD3A1001	1	E11	HD3100030	FBgn0030276	FBgn0030276	probe	HD3PR1001	1	C06	TS2	HD3100030_f	HD3100030_r	tggcgcccctagatgCGGACTACATGACCACGCT	taggtctagccccgcGCATCCTTCTCAACGACTAGC	FBgn0030276_cr3	FBgn0030276_cr3_1	220	CGGACTACATGACCACGCT	2	19	57.895	59.717	GCATCCTTCTCAACGACTAGC	221	21	52.381	59.094	3.1891	202/202/0/0	100	202	52.41	CGGACTACATGACCACGCTAGAGAAGGAGTACGAGTATCGTGACGAGCACTTTGACTTCATCCAGCAGTGGATACGTAACTTCTGCCTGCGGCATGGCACTTCGCTCTTCTACACGAGCGTCAAGGAAGACAAGAACTGTGATGTCCTCTACAAGTATCTGACGCATCGAATTTATGGTCTACCATTCCGTACGCCAGCGCTAGTCGTTGAGAAGGATGC	FBgn0030276	FBtr0073444+FBtr0073441+FBtr0073443+FBtr0073442	202+202+202+202	NA	NA	NA	X:11055817..11056036(+)	0	0	0	FBgn0030276(4e-122)	1001
108	HD3A1001	1	E12	HD3100126	FBgn0030855	FBgn0030855	probe	HD3PR1002	2	C06	TS2	HD3100126_f	HD3100126_r	tggcgcccctagatgGCGCCTTCCTCTCCTACATA	taggtctagccccgcGGATTGATCGATTTTGCGTT	FBgn0030855_cr2	FBgn0030855_cr2_1	205	GCGCCTTCCTCTCCTACATA	1085	20	55	59.434	GGATTGATCGATTTTGCGTT	1289	20	40	59.907	0.659	187/187/0/0	100	187	52.08	GCGCCTTCCTCTCCTACATAAAATCCGTGTTCCTGATGCGCAACAAGCGCTTGTTTAATGTGTTCAGCCTGGATCTAGATGCATTTGCCCAATCGCTCGGCTTGGCGGTTACGCCGCGTGTTCCCTTCCTCGAAAAATTCCTGTGGCGCCAGAAGCAGCTACAGCAGCAGAAAGAACAGGGTGATAACGCAAAATCGATCAATCC	FBgn0030855	FBtr0074453	187	NA	NA	NA	X:17531948..17532152(+)	0	0	0	FBgn0030855(3e-113)	1002
109	HD3A1001	1	E13	HD3100031	FBgn0003169	FBgn0003169	probe	HD3PR1001	1	C07	TS3	HD3100031_f	HD3100031_r	tggcgcccctagatgGGCAGTAGCCTGTGTGCAT	cgcatgtagcctgccTTAAAACGCATGCACGTTTG	FBgn0003169_cr1	FBgn0003169_cr1_1	201	GGCAGTAGCCTGTGTGCAT	646	19	57.895	59.878	TTAAAACGCATGCACGTTTG	846	20	40	60.677	1.7983	183/183/0/0	100	183	59.84	GGCAGTAGCCTGTGTGCATATGTAAACTGTTGAAAATTATCGTCAAGCCTTTTAAAGTATAATTTTATTTGTACGTTATCGAATGTCTTCATATAGTAGTAGTTTTATATTTAAAGTTATTTTCAAAATAGATTTAACAATTTTAGTTTACTTTTTAGTTGTAACGTTTTTATTTCGCGCTCAAACGTGCATGCGTTTTAA	FBgn0003169	FBtr0082977	183	NA	NA	NA	3R:10446090..10446290(-)	199	0	0	FBgn0003169(8e-111)	1001
110	HD3A1001	1	E14	HD3100127	FBgn0024920	FBgn0024920	probe	HD3PR1002	2	C07	TS3	HD3100127_f	HD3100127_r	tggcgcccctagatgCTCGATTTATTTTGCGGGAA	cgcatgtagcctgccCTGCTCTCCATTTGCGATG	FBgn0024920_cr1	FBgn0024920_cr1_2	202	CTCGATTTATTTTGCGGGAA	5	20	40	60.033	CTGCTCTCCATTTGCGATG	206	19	52.632	60.51	1.5434	184/184/0/0	100	184	51	CTCGATTTATTTTGCGGGAAATATATACATACATTATTTTTGCGAAATGGTTTTAACACCAACGAAAGATGGGCCCGACCAGGAGAGCATGCCGTTGCCGGCCGACAATGGGGAGTCACCAAGTAAACAGCAGGCCCCTGTCAATCGGGATGAGATGCACTACTTGGATCTTCTGAGGCACATCATCGCAAATGGAGAGCAG	FBgn0024920	FBtr0077679	184	NA	NA	NA	2L:2969415..2969616(-)	46	0	0	FBgn0024920(2e-111)	1002
111	HD3A1001	1	E15	HD3100032	FBgn0041191	FBgn0041191	probe	HD3PR1001	1	C08	TS4	HD3100032_f	HD3100032_r	tggcgcccctagatgAGGGCGGCTGAGTAGCTAAA	tagcctccctagcgcCGCATTCAGATCGCTTGATA	FBgn0041191_cr6	FBgn0041191_cr6_1	216	AGGGCGGCTGAGTAGCTAAA	89	20	55	61.381	CGCATTCAGATCGCTTGATA	304	20	45	59.937	1.4441	198/198/0/0	100	198	54.26	AGGGCGGCTGAGTAGCTAAAACTACGGCCGAACTGTTGGAAATACGGCAAATCGCTATGGCAATACGAAAATCGATTATCTCTTATCTACACAGTTGGGTCAGCGTGCATGGCGGGGCCGTACCCTTTGTGCGCAGCAGGAAAATCTAAAAATCTAATAGACCTAGTATTCTTAAGACCACACAGCAAGTAACCAATATCAAGCGATCTGAATGCG	FBgn0041191	FBtr0078693+FBtr0078694	198+198	NA	NA	NA	3R:1395838..1396053(+)	214	0	0	FBgn0041191(1e-119)	1001
112	HD3A1001	1	E16	HD3100128	FBgn0022069	FBgn0022069	probe	HD3PR1002	2	C08	TS4	HD3100128_f	HD3100128_r	tggcgcccctagatgAGCAAAAAGTGGCTGCCTTA	tagcctccctagcgcATGCTAGAACGCACCTTTGC	FBgn0022069_cr1	FBgn0022069_cr1_1	214	AGCAAAAAGTGGCTGCCTTA	1260	20	45	60.018	ATGCTAGAACGCACCTTTGC	1473	20	50	60.416	0.4336	196/196/0/0	100	196	53.16	AGCAAAAAGTGGCTGCCTTAGATAAGATGGAGGACGAGGTCTTTGCAACCGGAAGAAAACTGAAGAAGCTCAACAAATCCAAACGCAAACGCCTACTGCAGTCCATTAACTTTGAGGAGGTGGACGAGCACAACTACGATGAGGTTATTAGCAAGGCTCTGCCTCCTGAGCTGCAGAAGAAGGTGAATTACAATGCAAAGGTGCGTTCTAGCAT	FBgn0022069	FBtr0080473+FBgn0022069	196+49	NA	NA	NA	2L:13364716..13364929(-)	0	0	0	FBgn0022069(1e-118)	1002
113	HD3A1001	1	E17	HD3100033	FBgn0014020	FBgn0014020	control_rho1	HD3PR1001	1	C09	TS1	HD3100033_f	HD3100033_r	tggcgcccctagatgTTTGCAGAACTTCCAATGACG	cgacgcccgctgataCTCGATGTCGGCCACATAAT	rho1_1	rho1_1_1	156	TTTGCAGAACTTCCAATGACG	1	21	42.857	61.18	CTCGATGTCGGCCACATAAT	156	20	50	60.884	3.0643	138/138/0/0	100	44	51.5	TTTGCAGAACTTCCAATGACGACGATTCGCAAGAAATTGGTAATTGTCGGCGACGGTGCCTGCGGTAAAACTTGCCTTCTGATTGTCTTCAGCAAAGATCAGTTCCCCGAGGTCTATGTGCCCACCGTATTCGAGAATTATGTGGCCGACATCGAG	FBgn0014020	FBtr0087214+FBtr0087212+FBtr0087211+FBtr0087217+FBtr0087215+FBtr0087213+FBtr0087216	138+131+131+131+131+131+131	NA	NA	NA	2R:11991109..11991264(+)	15	0	0	FBgn0014020(4e-84)	1001
114	HD3A1001	1	E18	HD3100129	FBgn0014020	FBgn0014020	control_rho1	HD3PR1002	2	C09	TS1	HD3100129_f	HD3100129_r	tggcgcccctagatgTTTGCAGAACTTCCAATGACG	cgacgcccgctgataCTCGATGTCGGCCACATAAT	rho1_1	rho1_1_1	156	TTTGCAGAACTTCCAATGACG	1	21	42.857	61.18	CTCGATGTCGGCCACATAAT	156	20	50	60.884	3.0643	138/138/0/0	100	44	51.5	TTTGCAGAACTTCCAATGACGACGATTCGCAAGAAATTGGTAATTGTCGGCGACGGTGCCTGCGGTAAAACTTGCCTTCTGATTGTCTTCAGCAAAGATCAGTTCCCCGAGGTCTATGTGCCCACCGTATTCGAGAATTATGTGGCCGACATCGAG	FBgn0014020	FBtr0087214+FBtr0087212+FBtr0087211+FBtr0087217+FBtr0087215+FBtr0087213+FBtr0087216	138+131+131+131+131+131+131	NA	NA	NA	2R:11991109..11991264(+)	15	0	0	FBgn0014020(4e-84)	1002
115	HD3A1001	1	E19	HD3100034	FBgn0020616&FBgn0031874	FBgn0031874	probe	HD3PR1001	1	C10	TS2	HD3100034_f	HD3100034_r	tggcgcccctagatgCAGCCACCGCTGAAAATAAT	taggtctagccccgcATCAGGGGATCCATGTTCCT	FBgn0031874_cr1	FBgn0031874_cr1_1	209	CAGCCACCGCTGAAAATAAT	199	20	45	60.096	ATCAGGGGATCCATGTTCCT	407	20	50	60.541	0.637	191/191/0/0	100	191	55.59	CAGCCACCGCTGAAAATAATCAAAGTGTCATCCACATCGTCCCAGAAGAATGAATCAAAGATCGATAGCATTCTGGATAGCATACTGACAACTGGAACGACGAACACTCAACAGCCAAATACGTCAATGGGCTCCCAGTCTCAGATTAAGAATCTGCTATATCTATACAACTCCGAACCCAGAATCGATAGGAACATGGATCCCCTGAT	FBgn0031874	FBtr0079363	191	NA	NA	NA	2L:6954796..6955004(-)	0	0	0	FBgn0031874(1e-115)	1001
116	HD3A1001	1	E20	HD3100130	FBgn0015268&FBgn0034928	FBgn0015268	probe	HD3PR1002	2	C10	TS2	HD3100130_f	HD3100130_r	tggcgcccctagatgCCGACTTCGAAATTGGTCAC	taggtctagccccgcCATCAACCTACTGATTCGGG	FBgn0015268_cr1	FBgn0015268_cr1_1	225	CCGACTTCGAAATTGGTCAC	11	20	50	60.495	CATCAACCTACTGATTCGGG	235	20	50	58.02	2.4752	207/207/0/0	100	207	49.67	CCGACTTCGAAATTGGTCACTTCTTGCGCGCCAGAATTATTCCAAAAGCAGTGCTTTACTACACTGGCGACATCGTCGACGATGAGGACGATGAGGACGAAGAGGAGTATGACGAGAACGAGGAGGATGAGTACGACGACGACGATGCACCGCCACCAAAGGGCCCCAAATCAGCCGGTATCAAGAAGCAGTCGCCCAACGACTGCCCGAATCAGTAGGTTGATG	FBgn0015268	FBtr0072219	207	NA	NA	NA	2R:19792830..19793054(-)	7	0	0	FBgn0015268(4e-125)	1002
117	HD3A1001	1	E21	HD3100035	FBgn0004419	FBgn0004419	probe	HD3PR1001	1	C11	TS3	HD3100035_f	HD3100035_r	tggcgcccctagatgAGTTGCCGATATGTCGCATT	cgcatgtagcctgccCCTCCATCAGGTTGATCTCG	FBgn0004419_cr3	FBgn0004419_cr3_1	209	AGTTGCCGATATGTCGCATT	53	20	45	60.499	CCTCCATCAGGTTGATCTCG	261	20	55	60.612	1.1112	191/191/0/0	100	191	55.97	AGTTGCCGATATGTCGCATTGCAGAATATTAGTTTTGGATGAGGCCGATAAGCTATTGTCGCTTGATTTTCAAGGCATGCTGGATCATGTTATACTAAAGTTACCAAAGGATCCACAGATCTTGCTATTTTCCGCAACATTTCCACTAACAGTCAAGAATTTCATGGAGAAGCATTTACGCGAGCCTTACGAGATCAACCTGATGGAGG	FBgn0004419	FBtr0079976+FBtr0079975	191+191	NA	NA	NA	2L:10241185..10241393(+)	0	0	0	FBgn0004419(1e-115)	1001
118	HD3A1001	1	E22	HD3100131	FBgn0037478	FBgn0037478	probe	HD3PR1002	2	C11	TS3	HD3100131_f	HD3100131_r	tggcgcccctagatgTATGCGATGGACTGCAAGAG	cgcatgtagcctgccCTGTTCCTTCAGCCATTCCT	FBgn0037478_cr2	FBgn0037478_cr2_1	207	TATGCGATGGACTGCAAGAG	28	20	50	59.972	CTGTTCCTTCAGCCATTCCT	234	20	50	59.284	0.7444	189/189/0/0	100	189	48.46	TATGCGATGGACTGCAAGAGAAATGTTCAGGTGGTGAACCTCGATCCGGCGGCAGAGCACTTCACCTACAACCCGCTGACGGACATTCGCGATCTAATCCACCTGGACGATGCCATGGAGGACGAAGAGCTGCACTACGGACCGAACGGCGGCCTCATCTTCTGCCTGGAGTTCTTGATCGAGAACCAGGAATGGCTGAAGGAACAG	FBgn0037478	FBtr0081568+FBgn0037478	189+69	NA	NA	NA	3R:2970672..2970878(+)	0	0	0	FBgn0037478(2e-114)	1002
119	HD3A1001	1	E23	HD3100036	FBgn0000617	FBgn0000617	probe	HD3PR1001	1	C12	TS4	HD3100036_f	HD3100036_r	tggcgcccctagatgATATGTACGTGCACAATTTCAATG	tagcctccctagcgcTGAACTCCAGCAGTTGGTTG	FBgn0000617_cr1	FBgn0000617_cr1_1	223	ATATGTACGTGCACAATTTCAATG	7	24	33.333	58.876	TGAACTCCAGCAGTTGGTTG	229	20	50	59.873	5.2506	205/205/0/0	100	205	51.28	ATATGTACGTGCACAATTTCAATGGAATAAACAATCTTCTTGCAGCAAAGCCGACGTAAACATAATAACTATAGAAGTATGAGCGCAGAGAAGTCCGATAAGGCCAAGATCAGTGCCCAAATCAAGCACGTGCCGAAGGACGCGCAGGTGATCATGTCCATCCTGAAGGAGCTGAATGTCCAGGAGTACGAGCCGCGCGTGGTCAACCAACTGCTGGAGTTCA	FBgn0000617	FBtr0074463+FBgn0000617	205+89	NA	NA	NA	X:17736214..17736436(+)	78	0	0	FBgn0000617(7e-124)	1001
120	HD3A1001	1	E24	HD3100132	FBgn0002121	FBgn0002121	probe	HD3PR1002	2	C12	TS4	HD3100132_f	HD3100132_r	tggcgcccctagatgCAGCGCTGGTGTCTTTCAT	tagcctccctagcgcCCATCCTTGCATCAGGCTAT	FBgn0002121_cr1	FBgn0002121_cr1_1	204	CAGCGCTGGTGTCTTTCAT	702	19	52.632	60	CCATCCTTGCATCAGGCTAT	905	20	50	60.059	1.0587	186/186/0/0	100	186	59.04	CAGCGCTGGTGTCTTTCATTTCCGTTCGTATGACCGTTCAAAGATTATAAAAAAATTGTCGTGCCCACATTTTTTAAATTTCTTTTATTTTCGGTTAAAATATTGTGATACAAAAAAATGCCCTTACAAAATTAGGACAACAACAATTTGCTTTATTATGATGAACAAATTAGGAGTACAAAAAATAGCCTGATGCAAGGATGG	FBgn0002121	FBtr0078168+FBtr0078166+FBtr0078169+FBtr0078171+FBtr0078170+FBtr0078167	186+186+186+186+186+186	NA	NA	NA	2L:10440..10643(-)	204	0	0	FBgn0002121(1e-112)	1002
121	HD3A1001	1	F01	HD3100217	FBgn0003886	FBgn0003886	probe	HD3PR1003	3	C01	TS1	HD3100217_f	HD3100217_r	tggcgcccctagatgCTGGGGGAAGATGAGGAATA	cgacgcccgctgataCGAAACTGTTTTATGCATTGG	FBgn0003886_cr1	FBgn0003886_cr1_1	113	CTGGGGGAAGATGAGGAATA	799	20	50	58.931	CGAAACTGTTTTATGCATTGG	911	21	38.095	58.226	3.8427	95/95/0/0	100	95	61.08	CTGGGGGAAGATGAGGAATACTAGAGAAAACGTTGTCAACAAATGATACAGCCATTACAACTTTATAAACATCACTTTCTTTCTACCAAATACCAATGCATAAAACAGTTTCG	FBgn0003886	FBtr0082087	95	NA	NA	NA	3R:5556962..5557074(-)	87	0	0	FBgn0003886(1e-58)	1003
122	HD3A1001	1	F02	HD3100313	no_gene	no_gene	empty	HD3PR1004	4	C01	TS1	HD3100313_f	HD3100313_r	empty	empty	NA	NA	NA	NA	NA	NA	NA	NA	NA	NA	NA	NA	NA	NA	NA	NA	NA	NA	NA	NA	NA	NA	NA	NA	NA	NA	NA	NA	NA	NA	1004
123	HD3A1001	1	F03	HD3100218	FBgn0030086	FBgn0030086	probe	HD3PR1003	3	C02	TS2	HD3100218_f	HD3100218_r	tggcgcccctagatgCAGGACAACTCGTCCAGTGA	taggtctagccccgcGAACGAGTCTCCCAGTGTGC	FBgn0030086_cr1	FBgn0030086_cr1_1	204	CAGGACAACTCGTCCAGTGA	433	20	55	59.864	GAACGAGTCTCCCAGTGTGC	636	20	60	60.873	1.0085	186/186/0/0	100	186	48.14	CAGGACAACTCGTCCAGTGACGAGAAGTTCCGCAACGACCTGCTGAACATTGCCCGCACCACGCTCTCCTCGAAGATCCTGCACCAGCACAAAGACTTCTTCGCCAATCTGGCGGTGGATGCTGTGATGCGTCTGAAGGGCTCCGGCGAGCTCAAGTCCATACAGATCATCAAGAAATCGGGCGGCACACTGGGAGACTCGTTC	FBgn0030086	FBtr0071291+FBtr0071289+FBgn0030086	186+186+18	NA	NA	NA	X:8984953..8985156(+)	0	0	0	FBgn0030086(1e-112)	1003
124	HD3A1001	1	F04	HD3100314	FBgn0011836	FBgn0011836	probe	HD3PR1004	4	C02	TS2	HD3100314_f	HD3100314_r	tggcgcccctagatgCCTTATCTACGCGCTACCCA	taggtctagccccgcGGGATGTAATAAAGCAGCCG	FBgn0011836_cr4	FBgn0011836_cr4_1	204	CCTTATCTACGCGCTACCCA	752	20	55	60.244	GGGATGTAATAAAGCAGCCG	955	20	50	59.569	0.6742	186/186/0/0	100	186	54.32	CCTTATCTACGCGCTACCCATTCAGTTGCTACAAACAAGTGTTTGTAGACGAATTGGACACGGACATAAGTGCCTATGCCACTATGAGCATTGCTTCGGTGAATCTGCTGCACTCCATAGCTATCATCGATCAGACCTATATATCTCGAACCTTTATGTCGCGCGCTGTGGCTGAGCAATTCTTCGGCTGCTTTATTACATCCC	FBgn0011836	FBtr0076361	186	NA	NA	NA	3L:9880485..9880688(-)	0	0	0	FBgn0011836(1e-112)	1004
125	HD3A1001	1	F05	HD3100219	FBgn0011660	FBgn0011660	probe	HD3PR1003	3	C03	TS3	HD3100219_f	HD3100219_r	tggcgcccctagatgAATCCCTGCTGGACACCTTT	cgcatgtagcctgccTGGGTGAGCACATCCATAAA	FBgn0011660_cr4	FBgn0011660_cr4_1	202	AATCCCTGCTGGACACCTTT	167	20	50	60.883	TGGGTGAGCACATCCATAAA	368	20	45	59.924	0.9584	184/184/0/0	100	184	55.57	AATCCCTGCTGGACACCTTTGGCCAAACTCCAGCTACATTTCAAATGCAAAACACCACAATTGTGAGCATGCTGGAACCCAAGACAAATTCTGGTAAAACTAAATTCCCTAAAGAATCAAGTAAGGACGACCAACACGAAGAAGTATCCGAAGAAGATGTACCCACTACCTCCACGCAAAGGTTTATGGATGTGCTCACCCA	FBgn0011660	FBtr0087388	184	NA	NA	NA	2R:11257344..11257545(-)	0	0	0	FBgn0011660(2e-111)	1003
126	HD3A1001	1	F06	HD3100315	FBgn0051111	FBgn0051111	probe	HD3PR1004	4	C03	TS3	HD3100315_f	HD3100315_r	tggcgcccctagatgGACGACCCAGTGTCTCGAAT	cgcatgtagcctgccGCTCTCAGTGTGAAAATTGGG	FBgn0051111_cr1	FBgn0051111_cr1_1	215	GACGACCCAGTGTCTCGAAT	125	20	55	60.12	GCTCTCAGTGTGAAAATTGGG	339	21	47.619	59.726	1.3941	197/197/0/0	100	197	56.61	GACGACCCAGTGTCTCGAATGGAAAAAACGACGCCGCTGAAACCACAAAGAAATACAGTCCTGTAGTTTCGCATAAGAACCCCGTCGAAGATAAGCCAAAAAATGTTACAATTGTACGGAAAAAGAAGCCCATGTTTCCGATGAACCTAAATAATGTATTACTCCACTCACTGGGCGAGATTATATCAGTGAATCCCAATTTTCACACTGAGAGC	FBgn0051111	FBtr0084790	197	NA	NA	NA	3R:20881268..20881482(-)	0	0	0	FBgn0051111(4e-119)	1004
127	HD3A1001	1	F07	HD3100220	FBgn0031537	FBgn0031537	probe	HD3PR1003	3	C04	TS4	HD3100220_f	HD3100220_r	tggcgcccctagatgGGCGGGTGAATATGACATTG	tagcctccctagcgcTGCTGCAGTTCCAGACTGAT	FBgn0031537_cr3	FBgn0031537_cr3_1	216	GGCGGGTGAATATGACATTG	143	20	50	61.121	TGCTGCAGTTCCAGACTGAT	358	20	50	59.577	1.544	198/198/0/0	100	198	50.38	GGCGGGTGAATATGACATTGTGGTTAACGACTACTCGCGCGCCAAGAACCTCTTTGGCAAGACGGAGATTCCCATTTTCCGCAAGGTGCTCGAGGAGGTCGACCACAGGATTCTGTCAATAAGGAAACAACTGCACGAGAAGGTGGTCAAGATGCCACAGAGCGTGGAGCAACAGAAGAAGCTCATCAAGGCGCTGATCAGTCTGGAACTGCAGCA	FBgn0031537	FBtr0077519	198	NA	NA	NA	2L:3458396..3458611(+)	0	0	0	FBgn0031537(1e-119)	1003
128	HD3A1001	1	F08	HD3100316	FBgn0031452	FBgn0031452	probe	HD3PR1004	4	C04	TS4	HD3100316_f	HD3100316_r	tggcgcccctagatgCGACGATGACTTGGACAGAA	tagcctccctagcgcGCTTTCTCCTTGGCTCTTCC	FBgn0031452_cr3	FBgn0031452_cr3_1	221	CGACGATGACTTGGACAGAA	452	20	50	59.831	GCTTTCTCCTTGGCTCTTCC	672	20	55	60.464	0.6332	203/203/0/0	100	203	53.25	CGACGATGACTTGGACAGAAAATTAGCCCGCCAAGTGAGCAAACTCAAGGGAGACCAAGGTGACCTTAAACTGGACAAGCTGCTGGACGCCAAGTACCGCACCATTTCAAATCAATTAGACATGGCCACCAAGAAGAAAAAGAGCAAGAAATCCAAGAAGAAGAAAAGCAGCGATAGCAGTGACGAAAGTAGTGACGAAGAGGAAGAGCCAAGGAGAAAGC	FBgn0031452	FBtr0077712	203	NA	NA	NA	2L:2746008..2746228(+)	0	0	0	FBgn0031452(1e-122)	1004
129	HD3A1001	1	F09	HD3100221	FBgn0036843	FBgn0036843	probe	HD3PR1003	3	C05	TS1	HD3100221_f	HD3100221_r	tggcgcccctagatgGCAGTTGTTCCGTGTGTCAT	cgacgcccgctgataCCCATTATGTGCTAGCCCTG	FBgn0036843_cr4	FBgn0036843_cr4_1	201	GCAGTTGTTCCGTGTGTCAT	277	20	50	59.603	CCCATTATGTGCTAGCCCTG	477	20	55	60.481	0.8784	183/183/0/0	100	183	57.21	GCAGTTGTTCCGTGTGTCATGTGTCAATTGTCGTAGTTGCTAAGCTAAAAGGAATCTCAGCTGTTTTAAAATGTAAATCTCGGACCTGCTAGGTTTTTCTAATTTGTTAAATTGTATGATAAGTTATCATATCTAGTGACATCCACATCCAAAAAAATGTATTTGCTCATAAGAACCTTAGCAGGGCTAGCACATAATGGG	FBgn0036843	FBtr0075025	183	NA	NA	NA	3L:19058826..19059026(+)	201	0	0	FBgn0036843(8e-111)	1003
130	HD3A1001	1	F10	HD3100317	FBgn0261238	FBgn0261238	probe	HD3PR1004	4	C05	TS1	HD3100317_f	HD3100317_r	tggcgcccctagatgGCAGCTGCTCTCAGCAATTC	cgacgcccgctgataGCTGCTGTTTGGGTTGATCT	FBgn0261238_cr3	FBgn0261238_cr3_1	207	GCAGCTGCTCTCAGCAATTC	380	20	55	61.381	GCTGCTGTTTGGGTTGATCT	586	20	50	60.263	1.6437	189/189/0/0	100	189	49.95	GCAGCTGCTCTCAGCAATTCTCAACAGGATCTCAAGGATGTGCGCATACTCCAGAATGGGGCGAGCAATACACCGGGCAATCCAGCTGGCAGCACACCAACGCCTCCTGCTACTCCCGCTTCGTCTAATGCTGTCAGCTCAGCCAGTTCGATCATTACACACACGGCCGCGCATATGCTGGGCAACCAGATCAACCCAAACAGCAGC	FBgn0261238	FBtr0081613+FBtr0113200+FBtr0081612+FBtr0081614+FBtr0300494+FBtr0300495+FBtr0113199+FBtr0300493+FBtr0081615	189+189+189+189+189+189+189+189+189	NA	NA	NA	3R:2924659..2924865(-)	0	0	0	FBgn0261238(2e-114)	1004
131	HD3A1001	1	F11	HD3100222	FBgn0260397	FBgn0260397	probe	HD3PR1003	3	C06	TS2	HD3100222_f	HD3100222_r	tggcgcccctagatgAGGAGATCATAGCCACCCAA	taggtctagccccgcTGATCGTTTCCTCCATTTTGA	FBgn0260397_cr2	FBgn0260397_cr2_1	201	AGGAGATCATAGCCACCCAA	1296	20	50	59.508	TGATCGTTTCCTCCATTTTGA	1496	21	38.095	60.433	1.9254	183/183/0/0	100	183	54.81	AGGAGATCATAGCCACCCAAACGAAGATCATTGAACAGCGTCGTCGACTGAAAACCCTTAGAGATACCATCGGCAAACTAAAGAATGAGCACTTGGCAATGATCAACCAGCGGAAACCCAAAGGCACGGATGGCGATCTGAAATACTGTTACCAAGAGTTTAACATTCGGAACACCCAGATCAAAATGGAGGAAACGATCA	FBgn0260397	FBtr0074826+FBtr0074825	183+183	NA	NA	NA	3L:20221168..20221368(+)	0	0	0	FBgn0260397(8e-111)	1003
132	HD3A1001	1	F12	HD3100318	FBgn0002431	FBgn0002431	probe	HD3PR1004	4	C06	TS2	HD3100318_f	HD3100318_r	tggcgcccctagatgTGGACTTTGTCTACTGCAAAACG	taggtctagccccgcACAAAGCATAGCTCCATACGA	FBgn0002431_cr4	FBgn0002431_cr4_1	201	TGGACTTTGTCTACTGCAAAACG	7	23	43.478	61.555	ACAAAGCATAGCTCCATACGA	207	21	42.857	57.556	7.9993	183/183/0/0	100	183	57.32	TGGACTTTGTCTACTGCAAAACGAATTGCTTCCACTGTTCCTACAAAGACATGTACTAAAATACATTCTTGGGCGTAAAATTAAGTTCCACGACTTGGCATTTTTCGATCCAGCATTGTACGAATCTTTTAGACAAATTATTCAAAATGCCCAAACAAAGGAAGGCGAGGAAACTATAAATCGTATGGAGCTATGCTTTGT	FBgn0002431	FBtr0082090	183	NA	NA	NA	3R:5541446..5541646(-)	0	0	0	FBgn0002431(8e-111)	1004
133	HD3A1001	1	F13	HD3100223	FBgn0040339	FBgn0040339	probe	HD3PR1003	3	C07	TS3	HD3100223_f	HD3100223_r	tggcgcccctagatgCTGGTGGCCGACCTAAAAC	cgcatgtagcctgccCCCCTCCTAGCGCTACTTAAA	FBgn0040339_cr3	FBgn0040339_cr3_1	204	CTGGTGGCCGACCTAAAAC	27	19	57.895	60.501	CCCCTCCTAGCGCTACTTAAA	230	21	52.381	59.886	2.6158	186/186/0/0	100	186	52.46	CTGGTGGCCGACCTAAAACAGTACCTAATCCTCAACGACTTTCACTCGGTCAACGAGGCCATCACAAACAATTCGCAGCTGTTCAGGAACACACAGAGCGAGTGCGACAAGAAGCTGATGAAACTTAGGGACGAAATGGCCATGGACTTGTACGACCTGGAGGAGGAGTACTACACCAGCATTTTTAAGTAGCGCTAGGAGGGG	FBgn0040339	FBtr0070165	186	NA	NA	NA	X:822609..822812(+)	12	0	0	FBgn0040339(1e-112)	1003
134	HD3A1001	1	F14	HD3100319	FBgn0038390	FBgn0038390	probe	HD3PR1004	4	C07	TS3	HD3100319_f	HD3100319_r	tggcgcccctagatgCACCCATGATCTACCAGCAA	cgcatgtagcctgccGGTCCCAAAATTTTCTGCAA	FBgn0038390_cr1	FBgn0038390_cr1_2	222	CACCCATGATCTACCAGCAA	1238	20	50	59.522	GGTCCCAAAATTTTCTGCAA	1459	20	40	59.916	0.5624	204/204/0/0	100	204	55.82	CACCCATGATCTACCAGCAAGTCTTCCCCTAAGCATTATAAAAGCATTCCCCAAGAAGGAAGACGCAGATAAAATTGTAAATTATTTAGATCAAACTCTGGAAGAAATGAATCGGACCTTTACCATGGCCGTGAAAGATTTTTTGGATGCTGAGTTGTCTGGAAAACGATTCCGCCAGGCCAGAGGCCTTTACTACAAATATTTGCAGAAAATTTTGGGACC	FBgn0038390	FBtr0083213	204	NA	NA	NA	3R:11792410..11792631(+)	0	0	0	FBgn0038390(3e-123)	1004
135	HD3A1001	1	F15	HD3100224	FBgn0034691	FBgn0034691	probe	HD3PR1003	3	C08	TS4	HD3100224_f	HD3100224_r	tggcgcccctagatgCTGGCCAGACGTACTCAACC	tagcctccctagcgcCGCTCGAATCGGAATCTTT	FBgn0034691_cr3	FBgn0034691_cr3_1	204	CTGGCCAGACGTACTCAACC	255	20	60	60.711	CGCTCGAATCGGAATCTTT	458	19	47.368	60.303	2.0139	186/186/0/0	100	186	57.16	CTGGCCAGACGTACTCAACCCAATTGCACCGGATTTGCCGAGGGCGAAGAATGAATATAATGAAGTATATGGGCGACAAAGTATTACACTAATCTGCATAAATGTAATGTTTAAATAAATTATAGCCGTACTAGTCAAATTATGAAGTAAAGTTATAAAAACTGAAGAAGCAATAGAACTCTGTAAAAGATTCCGATTCGAGCG	FBgn0034691	FBtr0071757+FBtr0071756	186+186	NA	NA	NA	2R:17972751..17972954(+)	204	0	0	FBgn0034691(1e-112)	1003
136	HD3A1001	1	F16	HD3100320	FBgn0038964&FBgn0038965	FBgn0038965	probe	HD3PR1004	4	C08	TS4	HD3100320_f	HD3100320_r	tggcgcccctagatgGTCCCTCTCGCACTTTCATC	tagcctccctagcgcTTGGGAAATGACAATGATGG	FBgn0038965_cr1	FBgn0038965_cr1_1	213	GTCCCTCTCGCACTTTCATC	16	20	55	59.81	TTGGGAAATGACAATGATGG	228	20	40	59.175	1.0154	195/195/0/0	100	195	55.03	GTCCCTCTCGCACTTTCATCAACTGTCTCTGTGTGTGAAAGCAATTTTATTTTTATTTATAACAAATTTTTTGCGTTTATAAACACAACAGAATTAACTAGTTGGCTCGGCACACTTCCTGGAACCGCTCGCATCAGCTGTTGGGCTACGGCACTAGTTAACAGACCGACCAACTGGAGGCCAGATACAGATACCATCATTGTCATTTCCCAA	FBgn0038965	FBtr0084229	195	NA	NA	NA	3R:18246892..18247104(+)	210	0	0	FBgn0038965(6e-118)	1004
137	HD3A1001	1	F17	HD3100225	FBgn0014020	FBgn0014020	control_rho1	HD3PR1003	3	C09	TS1	HD3100225_f	HD3100225_r	tggcgcccctagatgTTTGCAGAACTTCCAATGACG	cgacgcccgctgataCTCGATGTCGGCCACATAAT	rho1_1	rho1_1_1	156	TTTGCAGAACTTCCAATGACG	1	21	42.857	61.18	CTCGATGTCGGCCACATAAT	156	20	50	60.884	3.0643	138/138/0/0	100	44	51.5	TTTGCAGAACTTCCAATGACGACGATTCGCAAGAAATTGGTAATTGTCGGCGACGGTGCCTGCGGTAAAACTTGCCTTCTGATTGTCTTCAGCAAAGATCAGTTCCCCGAGGTCTATGTGCCCACCGTATTCGAGAATTATGTGGCCGACATCGAG	FBgn0014020	FBtr0087214+FBtr0087212+FBtr0087211+FBtr0087217+FBtr0087215+FBtr0087213+FBtr0087216	138+131+131+131+131+131+131	NA	NA	NA	2R:11991109..11991264(+)	15	0	0	FBgn0014020(4e-84)	1003
138	HD3A1001	1	F18	HD3100321	FBgn0014020	FBgn0014020	control_rho1	HD3PR1004	4	C09	TS1	HD3100321_f	HD3100321_r	tggcgcccctagatgTTTGCAGAACTTCCAATGACG	cgacgcccgctgataCTCGATGTCGGCCACATAAT	rho1_1	rho1_1_1	156	TTTGCAGAACTTCCAATGACG	1	21	42.857	61.18	CTCGATGTCGGCCACATAAT	156	20	50	60.884	3.0643	138/138/0/0	100	44	51.5	TTTGCAGAACTTCCAATGACGACGATTCGCAAGAAATTGGTAATTGTCGGCGACGGTGCCTGCGGTAAAACTTGCCTTCTGATTGTCTTCAGCAAAGATCAGTTCCCCGAGGTCTATGTGCCCACCGTATTCGAGAATTATGTGGCCGACATCGAG	FBgn0014020	FBtr0087214+FBtr0087212+FBtr0087211+FBtr0087217+FBtr0087215+FBtr0087213+FBtr0087216	138+131+131+131+131+131+131	NA	NA	NA	2R:11991109..11991264(+)	15	0	0	FBgn0014020(4e-84)	1004
139	HD3A1001	1	F19	HD3100226	FBgn0027568&FBgn0032229	FBgn0027568	probe	HD3PR1003	3	C10	TS2	HD3100226_f	HD3100226_r	tggcgcccctagatgCGATCAAAGAAACACCGGAA	taggtctagccccgcCAAGTCGATCTGCATTTATTTCT	FBgn0027568_cr1	FBgn0027568_cr1_1	221	CGATCAAAGAAACACCGGAA	34	20	45	61.001	CAAGTCGATCTGCATTTATTTCT	254	23	34.783	57.615	6.386	203/203/0/0	100	203	58.44	CGATCAAAGAAACACCGGAATTAAACAAGATCTTCGAGTACATACAGAAGGATTCCATCACCGGTAGCTCAGATATTATAGTAATGGATCAGAGTTAAAAGGGAAACTTGGTTTCAAATTCCTTTACTTAATTAAGAATATGCGTTTGCGCACAAACAAGTATCTCTTTTTCTGATATAGCTTTTAAATTTTCTAATAAGAAATAAATGCAGATCGACTTG	FBgn0027568	FBtr0080054	203	NA	NA	NA	2L:10358184..10358404(-)	123	0	0	FBgn0027568(1e-122)	1003
140	HD3A1001	1	F20	HD3100322	FBgn0261618	FBgn0260724	probe	HD3PR1004	4	C10	TS2	HD3100322_f	HD3100322_r	tggcgcccctagatgCCACCACGAACAACAACATT	taggtctagccccgcCGGAGAAGTTTTCGGTGAAG	FBgn0260724_cr2	FBgn0260724_cr2_1	201	CCACCACGAACAACAACATT	948	20	45	59.314	CGGAGAAGTTTTCGGTGAAG	1148	20	50	59.846	0.84	183/183/0/0	100	183	52.78	CCACCACGAACAACAACATTAAATCTGGCAATGCTGCTTACTCCAAAACCCACTCCAAATCCTCATCCAAAACAGCTGCTCCGCCATCCGCTCAGTGCCATGCCGAAAAGGAAGAACTAGACTTCCAGTTTGACGAGGAGCTAATGGACCCCCTACCCCCTGGAACCGGACGCATCAACAACTTCACCGAAAACTTCTCCG	FBgn0260724	FBtr0301179+FBtr0301178+FBtr0301181+FBtr0301180	183+183+183+183	NA	NA	NA	3R:24148061..24148261(-)	0	0	0	FBgn0260724(8e-111)	1004
141	HD3A1001	1	F21	HD3100227	FBgn0263738&FBgn0263757	FBgn0053520	probe	HD3PR1003	3	C11	TS3	HD3100227_f	HD3100227_r	tggcgcccctagatgTGCAGAAAAAGCTGCACAAA	cgcatgtagcctgccTTTATTGTGTAAGTGGACCATGA	FBgn0053520_cr1	FBgn0053520_cr1_1	225	TGCAGAAAAAGCTGCACAAA	9	20	40	60.698	TTTATTGTGTAAGTGGACCATGA	233	23	34.783	57.124	6.5733	207/207/0/0	100	207	52.17	TGCAGAAAAAGCTGCACAAATTCGAACTGGCGGCACTGGGTAATTTGTGTCCGGAGGCGCCCGAGGAGGCCAAGGCGCTGATTCCTTCACTAGAGGGTCGCTTCGAGGATGAGGAGCTGCGCCAAATACTCGACGATATCGGCACTAAACGCAGCTTACAATACTAATTACTACTACGTATAAATATAGTTTAGATATAAAGTCATGGTCCACTTACACAATAAA	FBgn0053520	FBtr0083604+FBtr0100273+FBtr0300246+FBtr0100275+FBtr0301556+FBtr0083603	207+207+207+207+207+207	NA	NA	NA	3R:14078702..14078926(-)	223	0	0	FBgn0053520(4e-125)	1003
142	HD3A1001	1	F22	HD3100323	FBgn0263231	FBgn0000171	probe	HD3PR1004	4	C11	TS3	HD3100323_f	HD3100323_r	tggcgcccctagatgGACCGCATCTATCGATTCCT	cgcatgtagcctgccACACAATTCCCTTTGTTCGG	FBgn0000171_cr4	FBgn0000171_cr4_1	211	GACCGCATCTATCGATTCCT	295	20	50	59.108	ACACAATTCCCTTTGTTCGG	505	20	45	59.83	1.062	193/193/0/0	100	193	53.81	GACCGCATCTATCGATTCCTCATCGATATACGTGCTAAAGCAGCCCTGATTTTTTAGACACGCGTCTGAAAGCGGAAAAAAACGTGAACTCGTCGGAGAAGCAGCATTTTCCAAGCCCATAGCGCTTGTAATTGTAATTGTTGGCACAAGCAGGCCAGCCAAATCCGATACGGAAACGTCTCAGTTTCAAGCCGAACAAAGGGAATTGTGT	FBgn0000171	FBtr0081888	193	NA	NA	NA	3R:4485979..4486189(-)	209	0	0	FBgn0000171(9e-117)	1004
143	HD3A1001	1	F23	HD3100228	FBgn0030833&FBgn0262111	FBgn0030833	probe	HD3PR1003	3	C12	TS4	HD3100228_f	HD3100228_r	tggcgcccctagatgCTGTAATGGATGTGGAGGGG	tagcctccctagcgcTTCCAATAGCGAAACGATCA	FBgn0030833_cr1	FBgn0030833_cr1_1	215	CTGTAATGGATGTGGAGGGG	256	20	55	60.187	TTCCAATAGCGAAACGATCA	470	20	40	59.257	0.9305	197/197/0/0	100	197	52.92	CTGTAATGGATGTGGAGGGGCGCAGCTTCGAGGTGTCGATCTATCATCTAGAGGACATTCTTAGTAAAACTGGGTACATGCACCCGAGAATGGAGAAGTTTTTGGGCAAGCCGACAGGCAAAGAAACTCCTAGCGAACTACTAGCCGCCTATTATGGAGGTAACACAATCGTACATCCGGATATCGACAATGACTTGATCGTTTCGCTATTGGAA	FBgn0030833	FBtr0074447	197	NA	NA	NA	X:17137426..17137640(-)	0	0	0	FBgn0030833(4e-119)	1003
144	HD3A1001	1	F24	HD3100324	FBgn0019972	FBgn0019972	probe	HD3PR1004	4	C12	TS4	HD3100324_f	HD3100324_r	tggcgcccctagatgTTGCCAACTGAACAAAGACG	tagcctccctagcgcGTTTGTTTTCGTTTTGGACGA	FBgn0019972_cr1	FBgn0019972_cr1_2	220	TTGCCAACTGAACAAAGACG	1585	20	45	59.881	GTTTGTTTTCGTTTTGGACGA	1804	21	38.095	60.004	1.1228	202/202/0/0	100	202	57.66	TTGCCAACTGAACAAAGACGATCTCAAAATTTTAAATTCTCTACTAAACCTTATCATAGAACAACTTGCGCCTCTTTGATTCTCGATCAGGAATGTCGGCCCACCCTTATCTATATCTACCTTAGACCATTTACAGACAAGACCTTTTTACAATTTTATACACATAGATATCTTTATAGTATAAGCCTGTGTGTCATGGTCGTCCAAAACGAAAACAAAC	FBgn0019972	FBtr0085482	202	NA	NA	NA	3R:25626959..25627178(+)	217	0	0	FBgn0019972(4e-122)	1004
145	HD3A1001	1	G01	HD3100037	FBgn0033122	FBgn0033122	probe	HD3PR1001	1	D01	TS3	HD3100037_f	HD3100037_r	tggcgcccctagatgTAAGATTTGCCACCACAATCG	cgcatgtagcctgccCTACGGGAATCAATGGTTGG	FBgn0033122_cr1	FBgn0033122_cr1_1	207	TAAGATTTGCCACCACAATCG	265	21	42.857	60.871	CTACGGGAATCAATGGTTGG	471	20	50	60.184	2.0549	189/189/0/0	100	189	53.33	TAAGATTTGCCACCACAATCGGAAAGTAGCTATTTTCTAGCTAGCTTTGCCCATTAATCGATTGGTGGCAACACTGGTCGGCACATCCCACTCACTCAACAAATTGTTTACCACAAAAAACCGTGCTGAAAGTGAACGAAAATAAAGTGCAGCCCGGCGTCGAGCATTTGCAGTGATCCCAAGACGCCCAACCATTGATTCCCGTAG	FBgn0033122	FBtr0086170	189	NA	NA	NA	2R:2873497..2873703(+)	207	0	0	FBgn0033122(2e-114)	1001
146	HD3A1001	1	G02	HD3100133	no_gene	no_gene	empty	HD3PR1002	2	D01	TS3	HD3100133_f	HD3100133_r	empty	empty	NA	NA	NA	NA	NA	NA	NA	NA	NA	NA	NA	NA	NA	NA	NA	NA	NA	NA	NA	NA	NA	NA	NA	NA	NA	NA	NA	NA	NA	NA	1002
147	HD3A1001	1	G03	HD3100038	FBgn0031390	FBgn0031390	probe	HD3PR1001	1	D02	TS4	HD3100038_f	HD3100038_r	tggcgcccctagatgCATTCTGGACAGCGAAACCT	tagcctccctagcgcTAGCTTGGTTTTGACCTTGATG	FBgn0031390_cr13	FBgn0031390_cr13_1	202	CATTCTGGACAGCGAAACCT	45	20	50	60.255	TAGCTTGGTTTTGACCTTGATG	246	22	40.909	59.267	2.9877	184/184/0/0	100	184	54.78	CATTCTGGACAGCGAAACCTCCCTTATAACCGATGGACTTCAGGAAGAACGACATGCCTTTGTGCAACTTGTTAAAGACTTGGACAGGGTGATTCCAGAAAGTCTTTTGAAAGAACGTTTGGAAATCGATACGTTGCAGGAGGCGGGAATCGTCAAGAACAAGAGCTTTTACTCTAAGTTCATCAAGGTCAAAACCAAGCTA	FBgn0031390	FBtr0301660+FBtr0077853	184+184	NA	NA	NA	2L:2144121..2144322(-)	0	0	0	FBgn0031390(2e-111)	1001
148	HD3A1001	1	G04	HD3100134	FBgn0033846	FBgn0033846	probe	HD3PR1002	2	D02	TS4	HD3100134_f	HD3100134_r	tggcgcccctagatgGGTGTCGAGGGTCAGAAAAA	tagcctccctagcgcCTTGGCAAAAGCGATGATCT	FBgn0033846_cr4	FBgn0033846_cr4_1	219	GGTGTCGAGGGTCAGAAAAA	60	20	50	60.088	CTTGGCAAAAGCGATGATCT	278	20	45	60.352	0.4405	201/201/0/0	100	201	52.92	GGTGTCGAGGGTCAGAAAAAGGACAAAGCTAAAAACAAGCAATTGAACGAGAATCGCGCAAATATATATTTTACGGACGATGTCATTGAGGCGACCATCATGTGCATGATATCGCGGATTGTGATGCACGAGAAACAGAATGTGGCCGTGGAGGACATGGAGCGCGAGGTTATGGAGGAAATGGGCGAAAGTCTGACACAGATCATCGCTTTTGCCAAG	FBgn0033846	FBtr0301388+FBtr0087669	201+201	NA	NA	NA	2R:9400068..9400286(+)	0	0	0	FBgn0033846(2e-121)	1002
149	HD3A1001	1	G05	HD3100039	FBgn0000568	FBgn0000568	probe	HD3PR1001	1	D03	TS1	HD3100039_f	HD3100039_r	tggcgcccctagatgCTGCTCACCCAGGACGATAA	cgacgcccgctgataCAGGTTCATCGAGTTCATGC	FBgn0000568_cr2	FBgn0000568_cr2_1	216	CTGCTCACCCAGGACGATAA	115	20	55	61.196	CAGGTTCATCGAGTTCATGC	330	20	50	59.245	1.9508	198/198/0/0	100	198	49.71	CTGCTCACCCAGGACGATAAGTTCACGCTCCTGAAGGCGGGACTCTTCGACGCCCTGTTTGTGCGCCTGATCTGCATGTTTGACTCGTCGATAAACTCAATCATCTGTCTAAATGGCCAGGTGATGCGACGGGATGCGATCCAGAACGGAGCCAATGCCCGCTTCCTGGTGGACTCCACCTTCAATTTCGCGGAGCGCATGAACTCGATGAACCTG	FBgn0000568	FBtr0075148+FBtr0075151+FBtr0075150+FBtr0075149	198+198+198+198	NA	NA	NA	3L:17948994..17949209(-)	0	0	0	FBgn0000568(1e-119)	1001
150	HD3A1001	1	G06	HD3100135	FBgn0032940	FBgn0032940	probe	HD3PR1002	2	D03	TS1	HD3100135_f	HD3100135_r	tggcgcccctagatgAAGTGGCCAGCATCCAAAT	cgacgcccgctgataCACTAATTGCTGCTTTGCGT	FBgn0032940_cr1	FBgn0032940_cr1_1	202	AAGTGGCCAGCATCCAAAT	101	19	47.368	60.476	CACTAATTGCTGCTTTGCGT	302	20	45	59.136	2.3404	184/184/0/0	100	184	57.97	AAGTGGCCAGCATCCAAATCTGCATGGACCCTAACCGTTGATGCTGATGTCCTTGATATGAATTTATTTAATTCAATCTTTATTTTAACAAATAATTTTTGCTAACTGCTCAGCACTAATTGTACAAAATGCCTGATGAGCATATTTTTATACAAGAAATGGGCAACCGGCAACCAATAAATACGCAAAGCAGCAATTAGTG	FBgn0032940	FBtr0301464+FBtr0301460+FBtr0301457+FBtr0081528+FBtr0301461+FBtr0301463+FBtr0301462+FBtr0301458+FBtr0081524+FBtr0081527+FBtr0081526+FBtr0081525+FBtr0301459	184+184+184+184+184+184+184+184+184+184+184+184+184	NA	NA	NA	2L:21286124..21286325(-)	168	0	0	FBgn0032940(2e-111)	1002
151	HD3A1001	1	G07	HD3100040	FBgn0032408	FBgn0032408	probe	HD3PR1001	1	D04	TS2	HD3100040_f	HD3100040_r	tggcgcccctagatgCTGCGAGAGAAGGACCAAAC	taggtctagccccgcGTTGCGAATCTTAACCAGGG	FBgn0032408_cr1	FBgn0032408_cr1_1	219	CTGCGAGAGAAGGACCAAAC	529	20	55	59.989	GTTGCGAATCTTAACCAGGG	747	20	50	59.569	0.4416	201/201/0/0	100	201	52.2	CTGCGAGAGAAGGACCAAACAGAGGTGGCCAATCTGAACGATTCCGACAACGAGGAGTTGCAAAAGGAACTCCAACTGGACGATTTCAGCTCGTACTTCGAACGTTCGTACGAGCCAAAGGTGCTGATCACTTTTGCTGACAATCCGGTGACCAAGACGCGTAAGTTTGGACTGGAGCTTTCGCGCATATTCCCCAACGCCCTGGTTAAGATTCGCAAC	FBgn0032408	FBtr0080364+FBgn0032408	201+62	NA	NA	NA	2L:12095764..12095982(-)	0	0	0	FBgn0032408(2e-121)	1001
152	HD3A1001	1	G08	HD3100136	FBgn0001233	FBgn0001233	probe	HD3PR1002	2	D04	TS2	HD3100136_f	HD3100136_r	tggcgcccctagatgTCGACCGTATCACAACACTGA	taggtctagccccgcCAAAACTTTTCAGACGCTGC	FBgn0001233_cr1	FBgn0001233_cr1_1	205	TCGACCGTATCACAACACTGA	50	21	47.619	60.167	CAAAACTTTTCAGACGCTGC	254	20	45	58.701	2.4662	187/187/0/0	100	187	52.76	TCGACCGTATCACAACACTGATCTACCCTAGTATTCACAGGAAGTTGCATCCCTGGCATCCAGAAGCCTCTAGAAGTTTCTAGAGACTTCCAGTTCGGGTCGGGTTTTTCTATAAAAGCAGACGCGCGGCGTTTGCCGGTTCGAGTCTTGAAAAAAATTTCGTACGGTGTGCGTCGTAACAACAAGCAGCGTCTGAAAAGTTTTG	FBgn0001233	FBtr0073040	187	NA	NA	NA	3L:3193076..3193280(+)	205	0	0	FBgn0001233(3e-113)	1002
153	HD3A1001	1	G09	HD3100041	FBgn0029173	FBgn0029173	probe	HD3PR1001	1	D05	TS3	HD3100041_f	HD3100041_r	tggcgcccctagatgTTGGATAATTTATTGCAATCCC	cgcatgtagcctgccCCAGAGACTCTTGGAAACCTCT	FBgn0029173_cr1	FBgn0029173_cr1_1	202	TTGGATAATTTATTGCAATCCC	75	22	31.818	57.901	CCAGAGACTCTTGGAAACCTCT	276	22	50	58.995	7.1034	184/184/0/0	100	184	53.02	TTGGATAATTTATTGCAATCCCGGCTTAAATGCATATGATTGAAGAATGCATACATCGGATATCAGCATGACCCAGGATCAGGATGTGAGCACTTGTCGCCTGTGCCACCATAATACGGATCCCAACTCGCTAAACATTTTCGATGACACCGTGCAGTTTTGCAAGGATGTGTCCATTGCAGAGGTTTCCAAGAGTCTCTGG	FBgn0029173	FBtr0079674+FBgn0029173	184+101	NA	NA	NA	2L:8464564..8464765(+)	46	0	0	FBgn0029173(2e-111)	1001
154	HD3A1001	1	G10	HD3100137	FBgn0026577	FBgn0026577	probe	HD3PR1002	2	D05	TS3	HD3100137_f	HD3100137_r	tggcgcccctagatgGTTTGAACGCAATGCCAAGT	cgcatgtagcctgccCGCAGCCTTGAAATGAGATT	FBgn0026577_cr3	FBgn0026577_cr3_1	219	GTTTGAACGCAATGCCAAGT	18	20	45	61.071	CGCAGCCTTGAAATGAGATT	236	20	45	60.352	1.4236	201/201/0/0	100	201	50.33	GTTTGAACGCAATGCCAAGTTTCGGGCCCACATCCTCACCTTGAATGCCGATACTTTACGCTCTGAGCCAATTGGAAGGGACCGGTTGGGACATGCCTACTGGCTGACTCAGGATGCCCACTGTAATCTGCGGATCTACCAGGAGCATCTAGACGAGGAAATTTGGCAGGTGGTTGCCACGAACAGGGACGAGTTTGTAAATCTCATTTCAAGGCTGCG	FBgn0026577	FBtr0081477	201	NA	NA	NA	2L:21222695..21222913(+)	0	0	0	FBgn0026577(2e-121)	1002
155	HD3A1001	1	G11	HD3100042	FBgn0033194	FBgn0033194	probe	HD3PR1001	1	D06	TS4	HD3100042_f	HD3100042_r	tggcgcccctagatgTACCGCAGCATAAACGACAA	tagcctccctagcgcCGACACGTTGATGATAATGTCAC	FBgn0033194_cr17	FBgn0033194_cr17_1	204	TACCGCAGCATAAACGACAA	19	20	45	60.273	CGACACGTTGATGATAATGTCAC	222	23	43.478	60.306	3.5792	186/186/0/0	100	186	53.63	TACCGCAGCATAAACGACAAACAGATTGTAAACGGACAGATCGATGCTCTGAAGATGTACATGTGTGCTTTCCTACCAGAGCGGCGAGAGATGACGCGTCATTATATCCTTCACCCGTGCGTTATTAGCCTGCAAGGATCAACTCCCGAAGAAGAGGGCATGCACATTAGCCTAAAGCTCAGTGACATTATCATCAACGTGTCG	FBgn0033194	FBtr0088910	186	NA	NA	NA	2R:3462198..3462401(+)	0	0	0	FBgn0033194(1e-112)	1001
156	HD3A1001	1	G12	HD3100138	FBgn0015396	FBgn0015396	probe	HD3PR1002	2	D06	TS4	HD3100138_f	HD3100138_r	tggcgcccctagatgCAAGGAACAACGGTGTTGAG	tagcctccctagcgcGTATGCCGCTCGAATAATCC	FBgn0015396_cr1	FBgn0015396_cr1_1	208	CAAGGAACAACGGTGTTGAG	171	20	50	59.183	GTATGCCGCTCGAATAATCC	378	20	50	59.534	1.2825	190/190/0/0	100	190	54.9	CAAGGAACAACGGTGTTGAGACTGAATATATTTTTTGTGCGCTGTTTCGAAATAGAACCGTTAATTGGAATTGGCAGTAAGAAGCAGAGAGGCGGACGATATTCCGGTGAAATCTTCGCCAGGCGGAAACATCGATCAAAACAAAGTGCATGCTAAAAACATAAAAGATTCAACATGTTCGAACTAGAGGATTATTCGAGCGGCATAC	FBgn0015396	FBtr0082237	190	NA	NA	NA	3R:6176076..6176283(+)	173	0	0	FBgn0015396(5e-115)	1002
157	HD3A1001	1	G13	HD3100043	FBgn0030081	FBgn0030081	probe	HD3PR1001	1	D07	TS1	HD3100043_f	HD3100043_r	tggcgcccctagatgCACCAGAGCATCACCGACTA	cgacgcccgctgataACAGGATTTGACTTCCTGCTG	FBgn0030081_cr3	FBgn0030081_cr3_1	221	CACCAGAGCATCACCGACTA	50	20	55	59.855	ACAGGATTTGACTTCCTGCTG	270	21	47.619	59.343	1.8019	203/203/0/0	100	203	51.77	CACCAGAGCATCACCGACTACCTGGACTTCATACTGTACGAGAAGCACATGCACATGACCATCGTGGACAAGGAAAAGAAGATGCACGTTAAACTCACCGGTCTAAAGGCCTCCATAGCCACGCGGATCATGCGCCTGTACAGAGAGGCCTTGGCTAAGTTTAACCACGACAGACGGCTGTGGAGCAACTGGATCAAGTTCAGCAGGAAGTCAAATCCTGT	FBgn0030081	FBtr0071353	203	NA	NA	NA	X:8974562..8974782(-)	0	0	0	FBgn0030081(1e-122)	1001
158	HD3A1001	1	G14	HD3100139	FBgn0085192&FBgn0261266	FBgn0261266	probe	HD3PR1002	2	D07	TS1	HD3100139_f	HD3100139_r	tggcgcccctagatgCTCACAGCCACGTTTCAGG	cgacgcccgctgataTGTGTGAAGATCAAGCTGCC	FBgn0261266_cr1	FBgn0261266_cr1_2	207	CTCACAGCCACGTTTCAGG	716	19	57.895	60.447	TGTGTGAAGATCAAGCTGCC	922	20	50	59.992	1.4553	189/189/0/0	100	189	55.38	CTCACAGCCACGTTTCAGGCGGAATTCCAACGAATGTGGCGGGCTTTTGCGAAGACCGAGGGGAGCCAAATCCAGCTCAAGTAGAAATCAATTGATTTAATGTATGACTACCAAACAGTTCCTCAGTATGCCAAATAATTATAGTTCTTATTTTCTAAGTGCCTTCAATTAAACTAAAACTTTTTAAGGCAGCTTGATCTTCACACA	FBgn0261266	FBtr0080316	189	NA	NA	NA	2L:11988940..11989146(-)	123	0	0	FBgn0261266(2e-114)	1002
159	HD3A1001	1	G15	HD3100044	FBgn0035519&FBgn0035520	FBgn0035520	probe	HD3PR1001	1	D08	TS2	HD3100044_f	HD3100044_r	tggcgcccctagatgGGCTTCGGTGGATCAAAGA	taggtctagccccgcCGCGTCGTCTTGTGGTTAGT	FBgn0035520_cr1	FBgn0035520_cr1_2	106	GGCTTCGGTGGATCAAAGA	453	19	52.632	61.143	CGCGTCGTCTTGTGGTTAGT	558	20	55	61.283	3.4258	88/88/0/0	100	88	55.15	GGCTTCGGTGGATCAAAGAAGAACTCGTAGGAACTAAGTGTTGAACTGCCCCTCCCCTCCAATTTTAGCTGTACCATGAAATAGAAACTAACCACAAGACGACGCG	FBgn0035520	FBtr0073243	88	NA	NA	NA	3L:4261647..4261752(-)	76	0	0	FBgn0035520(2e-54)	1001
160	HD3A1001	1	G16	HD3100140	FBgn0010397&FBgn0020245	FBgn0010397	probe	HD3PR1002	2	D08	TS2	HD3100140_f	HD3100140_r	tggcgcccctagatgCCAGGAACTGCGTGATCAGT	taggtctagccccgcATTCAAGCCAGCATTGGTGT	FBgn0010397_cr3	FBgn0010397_cr3_1	217	CCAGGAACTGCGTGATCAGT	379	20	55	61.279	ATTCAAGCCAGCATTGGTGT	595	20	45	60.526	1.8052	199/199/0/0	100	199	49.06	CCAGGAACTGCGTGATCAGTACGAGGGTCAAATGCGCATCAATCGCGAGGAGATCGAGCTGCTGTACGACAATGAGATCCAGAACCTCAAGGCTGCTGCCAATAGGGCTGCCCAGGGATCCGCTCTTGCCACCGAGGAAGTCCGTCTCATGCGCACCAAGATCGATGGCTTGAACGCCAAGCTACAGAATCTGGAGGACACCAATGCTGGCTTGAAT	FBgn0010397	FBtr0087512	199	NA	NA	NA	2R:10459758..10459974(-)	0	0	0	FBgn0010397(2e-120)	1002
161	HD3A1001	1	G17	HD3100045	FBgn0031344	FBgn0031344	probe	HD3PR1001	1	D09	TS3	HD3100045_f	HD3100045_r	tggcgcccctagatgCGCTGCAATACGGTGAAGAT	cgcatgtagcctgccAACTGACGCACATCCTCCTC	FBgn0031344_cr2	FBgn0031344_cr2_1	203	CGCTGCAATACGGTGAAGAT	304	20	50	61.188	AACTGACGCACATCCTCCTC	506	20	55	60.269	1.4572	185/185/0/0	100	185	51.09	CGCTGCAATACGGTGAAGATACAGGTCCACAATCCCAACGAACTGCGGATAGTTTCCATTTCGAGTGGTCAGAACCACATGGTGCTCAAGTGCGCGGATCTAAGCGAAACGGGTGGAGGCAGCACCAAAAGAATCCTTACCTTGGGTGACAACAAGTTTGGCCAGTCCAACGCCTTTCAGTTTGAGGAGGATGTGCGTCAGTT	FBgn0031344	FBtr0077933	185	NA	NA	NA	2L:1501367..1501569(-)	0	0	0	FBgn0031344(5e-112)	1001
162	HD3A1001	1	G18	HD3100141	FBgn0038765&FBgn0038766	FBgn0038766	probe	HD3PR1002	2	D09	TS3	HD3100141_f	HD3100141_r	tggcgcccctagatgCGGAGCCGCACAAATTTTA	cgcatgtagcctgccTGTGCAGCGTTTGATTTTATC	FBgn0038766_cr1	FBgn0038766_cr1_1	201	CGGAGCCGCACAAATTTTA	16	19	47.368	62.014	TGTGCAGCGTTTGATTTTATC	216	21	38.095	58.832	5.1814	183/183/0/0	100	183	54.94	CGGAGCCGCACAAATTTTAATTGTTTGGTCAGTAAACAAACAAAAATTAAATATTTCGGAATTTGTACCTACAATAACAGAAGAATGCATACCAACGTGGATAGCAGGGACCTTAAGTGTCGCATCTGCTTGGTGCAGCCTAAGGATGAGTCTCTCATGCCCACGGAGCCCGATTTTCCAGATAAAATCAAACGCTGCACA	FBgn0038766	FBtr0083830	183	NA	NA	NA	3R:15853793..15853993(+)	82	0	0	FBgn0038766(8e-111)	1002
163	HD3A1001	1	G19	HD3100046	FBgn0011642	FBgn0011642	probe	HD3PR1001	1	D10	TS4	HD3100046_f	HD3100046_r	tggcgcccctagatgCGCTGCCTCGTGAAAGTTAT	tagcctccctagcgcTTCGGTGGGTATTGAAATGT	FBgn0011642_cr4	FBgn0011642_cr4_1	209	CGCTGCCTCGTGAAAGTTAT	62	20	50	60.407	TTCGGTGGGTATTGAAATGT	270	20	40	57.793	2.6143	191/191/0/0	100	191	59.49	CGCTGCCTCGTGAAAGTTATAATCTGCATAATTCATACGTTAATGATAATAATCCAAACATTTCCCATGAATACAATATTTCGAATTCGATTGAAGCTAACCAAACACTATACATACATGGTAATGCTAGAACTACATTTTATGACGTGAACAGCATCCATAGAAATGATAAGGAAGGTCTAAAAAATTACATTTCAATACCCACCGAA	FBgn0011642	FBtr0089216+FBtr0089214+FBtr0089212+FBtr0089210+FBtr0089215+FBtr0089211+FBtr0089213	191+191+191+191+191+191+191	NA	NA	NA	4:1078861..1079069(-)	0	0	0	FBgn0011642(1e-115)	1001
164	HD3A1001	1	G20	HD3100142	FBgn0020304	FBgn0020304	probe	HD3PR1002	2	D10	TS4	HD3100142_f	HD3100142_r	tggcgcccctagatgCGGTCAACCTGAAGTCGTC	tagcctccctagcgcTGTTTTGGCTGTTGTTCTGG	FBgn0020304_cr4	FBgn0020304_cr4_1	213	CGGTCAACCTGAAGTCGTC	237	19	57.895	59.246	TGTTTTGGCTGTTGTTCTGG	449	20	45	59.734	2.0209	195/195/0/0	100	195	50.84	CGGTCAACCTGAAGTCGTCTGCTCCGGCGACGAACCACACTCAGAATGGCCACCAAAATGGGTATGCCAGCATCCATTTGACGCCTCCTGCTGCCCAGCGGACCTCGGCCAATGGATTGCAGAAGGTGGCCAACTCGTCGAGTAACTCTTCTGGAAAGACCTCATCCTCGATCAGTAGGCCACACTATAATCACCAGAACAACAGCCAAAACA	FBgn0020304	FBtr0078035+FBtr0290075+FBtr0302121+FBtr0078036+FBtr0302120+FBtr0290074+FBtr0078037	195+195+195+195+195+195+195	NA	NA	NA	2L:836930..837142(-)	0	0	0	FBgn0020304(6e-118)	1002
165	HD3A1001	1	G21	HD3100047	FBgn0032006	FBgn0032006	control_pvr	HD3PR1001	1	D11	TS1	HD3100047_f	HD3100047_r	tggcgcccctagatgAAGTACGCCAATGTCGGTTT	cgacgcccgctgataAGGTATCCATCTGACGGTCG	pvr_2	pvr_2_1	175	AGGTATCCATCTGACGGTCG	1	20	55	59.95	AAGTACGCCAATGTCGGTTT	175	20	45	59.499	0.5511	157/157/0/0	100	40	47.62	AGGTATCCATCTGACGGTCGTAGCTGTAGGTGGCTGTTCCGGATCCGGTTCGTCCGGCTCGGGTGCCCGATCGGGGATCATTGTCCGAATTTCTGCGATGAGTTGGCGGTTGCGTGTTATTGTTGTGCGGCTCATTAATGTAAGAGTGGATCGGGAAACCGACATTGGCGTACTT	FBgn0032006	FBtr0079629+FBtr0079628+FBtr0079625+FBtr0302147+FBtr0302148+FBtr0079630+FBtr0079626+FBtr0301339+FBtr0301338	157+157+157+157+157+157+157+75+75	NA	NA	NA	2L:8223253..8223427(-)	0	0	0	FBgn0032006(2e-95)	1001
166	HD3A1001	1	G22	HD3100143	FBgn0032006	FBgn0032006	control_pvr	HD3PR1002	2	D11	TS1	HD3100143_f	HD3100143_r	tggcgcccctagatgAAGTACGCCAATGTCGGTTT	cgacgcccgctgataAGGTATCCATCTGACGGTCG	pvr_2	pvr_2_1	175	AGGTATCCATCTGACGGTCG	1	20	55	59.95	AAGTACGCCAATGTCGGTTT	175	20	45	59.499	0.5511	157/157/0/0	100	40	47.62	AGGTATCCATCTGACGGTCGTAGCTGTAGGTGGCTGTTCCGGATCCGGTTCGTCCGGCTCGGGTGCCCGATCGGGGATCATTGTCCGAATTTCTGCGATGAGTTGGCGGTTGCGTGTTATTGTTGTGCGGCTCATTAATGTAAGAGTGGATCGGGAAACCGACATTGGCGTACTT	FBgn0032006	FBtr0079629+FBtr0079628+FBtr0079625+FBtr0302147+FBtr0302148+FBtr0079630+FBtr0079626+FBtr0301339+FBtr0301338	157+157+157+157+157+157+157+75+75	NA	NA	NA	2L:8223253..8223427(-)	0	0	0	FBgn0032006(2e-95)	1002
167	HD3A1001	1	G23	HD3100048	FBgn0030554&FBgn0030556	FBgn0030556	probe	HD3PR1001	1	D12	TS2	HD3100048_f	HD3100048_r	tggcgcccctagatgCCGTTGTGGACAGCATAAAG	taggtctagccccgcTCTGATTAATTTCCTAATGTCGGG	FBgn0030556_cr1	FBgn0030556_cr1_1	208	CCGTTGTGGACAGCATAAAG	1	20	50	59.195	TCTGATTAATTTCCTAATGTCGGG	208	24	37.5	60.524	5.3293	190/190/0/0	100	190	54.11	CCGTTGTGGACAGCATAAAGCATCCAGTCACCAAGGAGTACCTACTAAACTTTATCGCAAGCTCTGGCTATCGGAATGATCATGTCATGATGCCGCCGCCGATCAATTCCCATAACCAAAACCACAACCATAACCACTTTTATCCCCATGGTCATGGCCAACACCAGCGTCGTCCCTGCGTGAACCCGACATTAGGAAATTAATCAGA	FBgn0030556	FBtr0073922	190	NA	NA	NA	X:14134346..14134553(-)	5	0	0	FBgn0030556(5e-115)	1001
168	HD3A1001	1	G24	HD3100144	FBgn0025382	FBgn0025382	probe	HD3PR1002	2	D12	TS2	HD3100144_f	HD3100144_r	tggcgcccctagatgCCAAAGCCGTTCCATTCTTA	taggtctagccccgcCAGACTACAGGGCTCGTTGG	FBgn0025382_cr3	FBgn0025382_cr3_1	212	CCAAAGCCGTTCCATTCTTA	78	20	45	60.067	CAGACTACAGGGCTCGTTGG	289	20	60	60.843	0.9105	194/194/0/0	100	194	47.51	CCAAAGCCGTTCCATTCTTAAAGTTGCCCGAGGGATTATGTCTCGAGAGTGCTTCGAAGTACTCACGAAATAACCACGTTCCCGTGGGAAAGGACACCTGTGCGGCGCACCTGTCGCGCGCGGAAGCGCTTGAAAGCTGGCGCAAGCTTTGGCTGAAAGCTGAGCCTCGGAAAAGGGACTGCCTGTTGGCGGCCAACGAGCCCTGTAGTCTG	FBgn0025382	FBtr0070293+FBtr0070294	194+194	NA	NA	NA	X:1370675..1370886(-)	212	0	0	FBgn0025382(2e-117)	1002
169	HD3A1001	1	H01	HD3100229	FBgn0015239	FBgn0015239	probe	HD3PR1003	3	D01	TS3	HD3100229_f	HD3100229_r	tggcgcccctagatgCAATGAGGCGGTCTTTGAAC	cgcatgtagcctgccATTAATGCTGGCCACACTCC	FBgn0015239_cr1	FBgn0015239_cr1_1	225	CAATGAGGCGGTCTTTGAAC	458	20	50	60.636	ATTAATGCTGGCCACACTCC	682	20	50	59.962	0.674	207/207/0/0	100	207	53.16	CAATGAGGCGGTCTTTGAACAGGATCTTCTCACCGATGTGCAGTGTGCCTTTCATGTGCAACCGCCGACTTTGGTCCACTCGTATTTAAATATTCATTATGTGTGTGAGACGGGCTCGCGAATCATTTTTCTCACCATCCATACCCTTCGAAAGGTTCCAGTTTTCGAACAATTGGAAGCCCATACACAGGTGAAACTCCTGAGAGGAGTGTGGCCAGCATTAAT	FBgn0015239	FBtr0078392+FBtr0078390+FBtr0078389+FBtr0078391	207+207+207+207	NA	NA	NA	3L:21487899..21488123(-)	0	0	0	FBgn0015239(4e-125)	1003
170	HD3A1001	1	H02	HD3100325	no_gene	no_gene	empty	HD3PR1004	4	D01	TS3	HD3100325_f	HD3100325_r	empty	empty	NA	NA	NA	NA	NA	NA	NA	NA	NA	NA	NA	NA	NA	NA	NA	NA	NA	NA	NA	NA	NA	NA	NA	NA	NA	NA	NA	NA	NA	NA	1004
171	HD3A1001	1	H03	HD3100230	FBgn0001091&FBgn0002891	FBgn0002891	probe	HD3PR1003	3	D02	TS4	HD3100230_f	HD3100230_r	tggcgcccctagatgTGGGTTGTAGGACCCTTTACG	tagcctccctagcgcTCGATCTATCGATTGTTGCTTTT	FBgn0002891_cr1	FBgn0002891_cr1_1	206	TGGGTTGTAGGACCCTTTACG	156	21	52.381	61.118	TCGATCTATCGATTGTTGCTTTT	361	23	34.783	60.108	5.2268	188/188/0/0	100	188	60.18	TGGGTTGTAGGACCCTTTACGTAATTAAGTTTATACAAAAATTAGCATTGTCAAGTATAAAATTCCTTCATCTTGCACTAAAGTTTTTCTTAACATTGTTGCCAAGTTAGTTCTTTAAGTTCTAGAGCTCTTCTTTCAATTTAAAAATATTTATTTTACGTTTTTGCCCTTAGTTTGAATTCAAAAAGCAACAATCGATAGATCGA	FBgn0002891	FBtr0088831	188	NA	NA	NA	2R:3680912..3681117(+)	206	0	0	FBgn0002891(8e-114)	1003
172	HD3A1001	1	H04	HD3100326	FBgn0026324&FBgn0028398	FBgn0028398	probe	HD3PR1004	4	D02	TS4	HD3100326_f	HD3100326_r	tggcgcccctagatgCTGCAGCACTGCAAGACG	tagcctccctagcgcATTTGTGTGCCCAATTCAAA	FBgn0028398_cr2	FBgn0028398_cr2_2	211	CTGCAGCACTGCAAGACG	88	18	61.111	60.51	ATTTGTGTGCCCAATTCAAA	298	20	35	58.869	3.6406	193/38/155/0	19.7	193	49.8	CTGCAGCACTGCAAGACGCGCACCACGAACATCCAGCATTCCAGCGGACACAGTTCCAGCAAGGACAAGAAAAACCCCAAGGACAGGAAGTACACGCTGGCCATGGAGGACCTGGTGCCGGCACTCGCGGACCACGGCATCACCATGCGCAAGCCGCAGTATTTCGTTTAGATTTAGTTAAGCTCTAAAGTTTTGAATTGGGCACACAAAT	FBgn0028398	FBtr0077717+FBgn0028398	193+62	FBgn0028398_cr2_1	FBgn0028398_cr2_1	155	2L:2768373..2768583(+)	40	0	0	FBgn0028398(9e-117)	1004
173	HD3A1001	1	H05	HD3100231	FBgn0001965	FBgn0001965	probe	HD3PR1003	3	D03	TS1	HD3100231_f	HD3100231_r	tggcgcccctagatgCGCGATGCGGTCAAATACTA	cgacgcccgctgataGAACTTGTCGCTCCTTGGAC	FBgn0001965_cr2	FBgn0001965_cr2_1	208	CGCGATGCGGTCAAATACTA	34	20	50	62.046	GAACTTGTCGCTCCTTGGAC	241	20	55	59.851	2.1957	190/190/0/0	100	190	51.39	CGCGATGCGGTCAAATACTATTTGCCCAAGCTGCTTCTGGTGCCCATTTGCCATGCCTTCGTGTATTTCGACTACATCAAGCATCTCAAGGATCTCAGCTCTTCGCAGGACGACATCGAGAGCTTCGAACAGGTACAGGGACTGTTGCATCCACTCCACTGCGATCTCGAAAAGGTAATGGCCAGCCTGTCCAAGGAGCGACAAGTTC	FBgn0001965	FBtr0080541	190	NA	NA	NA	2L:13815392..13815599(+)	0	0	0	FBgn0001965(5e-115)	1003
174	HD3A1001	1	H06	HD3100327	FBgn0034033	FBgn0034033	probe	HD3PR1004	4	D03	TS1	HD3100327_f	HD3100327_r	tggcgcccctagatgCTGCTTGCGTTTTGCATTTA	cgacgcccgctgataGAGCATTTGCTGCACTTGTA	FBgn0034033_cr3	FBgn0034033_cr3_1	223	CTGCTTGCGTTTTGCATTTA	95	20	40	60.017	GAGCATTTGCTGCACTTGTA	317	20	45	57.662	2.3546	205/205/0/0	100	205	55.13	CTGCTTGCGTTTTGCATTTAACTTTTTGATTGTTTACCTCCAAAAACATAACGCCGTTCCAGTGGAGCAGAAACGGCTTGGAACCCTCGATAGAGGCAAAAGCTGGAGGCTATAAAACTCGCACAGCTGAGTTTTATTTTGCACGCGACATTGAATTTGATGAGATGGAAAAATGCATTATTTGCGTAGATAACTTGAGAAAATACAAGTGCAGCAAATGCTC	FBgn0034033	FBtr0087349+FBgn0034033	205+65	NA	NA	NA	2R:11461180..11461402(-)	164	0	0	FBgn0034033(7e-124)	1004
175	HD3A1001	1	H07	HD3100232	FBgn0004584	FBgn0004584	probe	HD3PR1003	3	D04	TS2	HD3100232_f	HD3100232_r	tggcgcccctagatgGGTTATTGAGCTCCACCCAT	taggtctagccccgcTTCAGCACCCGATATCAACA	FBgn0004584_cr5	FBgn0004584_cr5_1	210	GGTTATTGAGCTCCACCCAT	61	20	50	58.864	TTCAGCACCCGATATCAACA	270	20	45	60.073	1.2088	192/192/0/0	100	192	54.69	GGTTATTGAGCTCCACCCATTTTGTACTACTAATGACGTCGAACTATTTGTACTACTAGTGACGTCACAATGTGCAATATTTGCTCCACAGTCGTGTTTTTCCAAGGAAGGCACACAAATAGTGTTGTAAGCAGACCAAAGTCAAGCCGACCGGCTTGCAAAAATCGCGTTGCCCGCGCAGTTTTCTTTTTGTTGATATCGGGTGCTGAA	FBgn0004584	FBtr0077678+FBtr0290241	192+192	NA	NA	NA	2L:2972407..2972616(-)	210	0	0	FBgn0004584(4e-116)	1003
176	HD3A1001	1	H08	HD3100328	FBgn0086695	FBgn0086695	probe	HD3PR1004	4	D04	TS2	HD3100328_f	HD3100328_r	tggcgcccctagatgCAGATGCGGAAGGAGAAGAT	taggtctagccccgcACAGATTAGGAAAACAAAGCTGC	FBgn0086695_cr1	FBgn0086695_cr1_2	217	CAGATGCGGAAGGAGAAGAT	1332	20	50	59.386	ACAGATTAGGAAAACAAAGCTGC	1548	23	39.13	59.008	4.6068	199/199/0/0	100	199	49.76	CAGATGCGGAAGGAGAAGATGCCGCCGGGCAGGTCTTTGGCGAGCAGAATCTTTCGGAGTGTGGTCTGCTGCCGGCAGTAGTTGGCTCCATCTGCCGCACGGGCCAACATGCCGTAGGTCTTTTAGAGCGCGTTTGCTATCAAAGAGATGAGGGATATGCTTGGAGCTAGACACCAAGTGCTCCTCACACTAGAGCAGCTTTGTTTTCCTAATCTGT	FBgn0086695	FBtr0078802	199	NA	NA	NA	3R:1198350..1198566(-)	46	0	0	FBgn0086695(2e-120)	1004
177	HD3A1001	1	H09	HD3100233	FBgn0025742	FBgn0025742	probe	HD3PR1003	3	D05	TS3	HD3100233_f	HD3100233_r	tggcgcccctagatgGAGTCAGAGGACGCGTACAA	cgcatgtagcctgccTCATGGTCTCCACCTTGTCA	FBgn0025742_cr2	FBgn0025742_cr2_1	217	GAGTCAGAGGACGCGTACAA	1061	20	55	59.037	TCATGGTCTCCACCTTGTCA	1277	20	50	60.088	1.0509	199/199/0/0	100	199	50.43	GAGTCAGAGGACGCGTACAAGAACGTGGAAATCAACTTCCTCGACATACACAACATCCACGTGATGCGGGAGAGCCTACGCAAAGTGAAGGAGGCTTGCTTCCCCACCACCGACGACTCAAAGTGGCAGACGGCTATTGACAACACACTGTGGCTAAAGCACATTAGGTGCATCCTGGCCGGCGCCGTTAGGATTGTTGACAAGGTGGAGACCATGA	FBgn0025742	FBtr0079223	199	NA	NA	NA	2L:6035644..6035860(-)	0	0	0	FBgn0025742(2e-120)	1003
178	HD3A1001	1	H10	HD3100329	FBgn0034939	FBgn0034939	probe	HD3PR1004	4	D05	TS3	HD3100329_f	HD3100329_r	tggcgcccctagatgAGTTCTGGACCAACTCCCTG	cgcatgtagcctgccCTTGATGTATTTGTAGGGGCG	FBgn0034939_cr6	FBgn0034939_cr6_1	206	AGTTCTGGACCAACTCCCTG	8	20	55	59.149	CTTGATGTATTTGTAGGGGCG	213	21	47.619	59.483	2.368	188/188/0/0	100	188	51.68	AGTTCTGGACCAACTCCCTGCAGCCCAAACATTTGGAGCCCAACGACTGCATCCTGTACGCGCAGCTCTTCCGCACCATCTACAGCTTCGATATATTCCTCGAAACCGAGGGATCCATGCAAAACACCATTGAGTACAACAAGGAGAAGCCTTACATAAGCGCCTTCGCCAAGCGGAGCCGCTCACGCCCCTACAAATACATCAAG	FBgn0034939	FBtr0072147	188	NA	NA	NA	2R:19843583..19843788(+)	0	0	0	FBgn0034939(8e-114)	1004
179	HD3A1001	1	H11	HD3100234	FBgn0024321	FBgn0024321	probe	HD3PR1003	3	D06	TS4	HD3100234_f	HD3100234_r	tggcgcccctagatgGTTAAATGCGCTGCTGGAA	tagcctccctagcgcCCAATTTCTCGGTTTGTTCG	FBgn0024321_cr1	FBgn0024321_cr1_1	206	GTTAAATGCGCTGCTGGAA	333	19	47.368	59.968	CCAATTTCTCGGTTTGTTCG	538	20	45	60.472	1.5042	188/188/0/0	100	188	54.71	GTTAAATGCGCTGCTGGAAAAGACAGTTAAAACGGCTAATCAAGCACATCGAAGTGCAGAATTGGAGAGCAGCGATCAAAAGCCCGCAGTCGAAAAAAGGCCAAATAATAGTAATGAAAATCAATTGCTACACCAGCGTTTGCATCAGCATGCCATACCTTTAACTGTAGAACCAGCCGCTCCACTCGAACAAACCGAGAAATTGG	FBgn0024321	FBtr0082941+FBtr0082942	188+188	NA	NA	NA	3R:10156266..10156471(-)	0	0	0	FBgn0024321(8e-114)	1003
180	HD3A1001	1	H12	HD3100330	FBgn0036827	FBgn0036827	probe	HD3PR1004	4	D06	TS4	HD3100330_f	HD3100330_r	tggcgcccctagatgAGAGCATAAGGGCCATTCAA	tagcctccctagcgcTTGATTTCCTTTTTGTGGGC	FBgn0036827_cr2	FBgn0036827_cr2_1	207	AGAGCATAAGGGCCATTCAA	497	20	45	59.668	TTGATTTCCTTTTTGTGGGC	703	20	40	59.916	0.4159	189/189/0/0	100	189	53.4	AGAGCATAAGGGCCATTCAACAGCAACATCAACTGGTGCCCAGCGATGGCGAGAAGGACGCTCATGCCGATGACCAAAATCCCGAACTAGTTTTTCTCAAATCCCTGTCCAAGAAACAAAAGCTAAAGCTGTTGAAGAAACTGGAGAAGATTGAACGAATGAAGCGCAAAGGCGAGGGCATCAAGAAGCCCACAAAAAGGAAATCAA	FBgn0036827	FBtr0075067	189	NA	NA	NA	3L:18895477..18895683(+)	0	0	0	FBgn0036827(2e-114)	1004
181	HD3A1001	1	H13	HD3100235	FBgn0011770	FBgn0011770	probe	HD3PR1003	3	D07	TS1	HD3100235_f	HD3100235_r	tggcgcccctagatgCGAAGACGTATACCGCCAAT	cgacgcccgctgataGCAAATGCTGCAGGTGATAC	FBgn0011770_cr1	FBgn0011770_cr1_1	201	CGAAGACGTATACCGCCAAT	449	20	50	59.982	GCAAATGCTGCAGGTGATAC	649	20	50	59.306	0.7125	183/183/0/0	100	183	52.32	CGAAGACGTATACCGCCAATCTAAAGATCGCCGCCGATAGCCTTAGAGCCAGTAAAATGATCGGCGTGATAGAGCCAATTAACAAGTACGCCGTGCCTGGCTACTACATGAATTCATACTCCAAAGCCGCTGGAATTCTGGCCGATGTGGCTGCGGACAACATTCAATTGCTGGCCGATCTGTATCACCTGCAGCATTTGC	FBgn0011770	FBtr0071472	183	NA	NA	NA	X:10223234..10223434(-)	0	0	0	FBgn0011770(8e-111)	1003
182	HD3A1001	1	H14	HD3100331	FBgn0042131&FBgn0261797	FBgn0010349	probe	HD3PR1004	4	D07	TS1	HD3100331_f	HD3100331_r	tggcgcccctagatgTCCAAATTATTCCTTCAAAGCC	cgacgcccgctgataCGGAAATGGGGAACAGATT	FBgn0010349_cr1	FBgn0010349_cr1_1	223	TCCAAATTATTCCTTCAAAGCC	206	22	36.364	59.462	CGGAAATGGGGAACAGATT	428	19	47.368	59.735	3.8028	205/205/0/0	100	205	59.95	TCCAAATTATTCCTTCAAAGCCTTTACCTAAGGTATCTAAAAGTTTAATCTAAAGCTATATTCGTACTCTTTTCATTCAAAAAACATTAGAATTTTACAAAATGTAATTTCAAGATTTAAAATGAAATACTTTAAACTTGTAGAGTTTATTTTAAAAATATTTCAATTTCTGTGGATAGCATGATTTTGTGAAAGTAATTTTTAAATCTGTTCCCCATTTCCG	FBgn0010349	FBtr0273370+FBtr0073359	205+205	NA	NA	NA	3L:4807405..4807627(-)	223	0	0	FBgn0010349(7e-124)	1004
183	HD3A1001	1	H15	HD3100236	FBgn0031051	FBgn0031051	probe	HD3PR1003	3	D08	TS2	HD3100236_f	HD3100236_r	tggcgcccctagatgAGGCAATCCCAACCAGAAC	taggtctagccccgcCGTTGTCTGTGACCAATGCT	FBgn0031051_cr2	FBgn0031051_cr2_1	205	AGGCAATCCCAACCAGAAC	244	19	52.632	59.918	CGTTGTCTGTGACCAATGCT	448	20	50	59.751	1.3303	187/187/0/0	100	187	51.81	AGGCAATCCCAACCAGAACACCAACACACCACAATCCCAGCTCACGCATTCCGCATTTCGCACACGGAACAGACCACACAACACACAGCACATAGCACATAGCACACACGCACACAGGTAGCGGCAGCTCTTTTAATCTTCCAAAACGTTGTCTGGCTCGCTGGCTGGTTGGCTGGCTCCACAAAAGCATTGGTCACAGACAACG	FBgn0031051	FBtr0074759	187	NA	NA	NA	X:19545511..19545715(-)	205	0	0	FBgn0031051(3e-113)	1003
184	HD3A1001	1	H16	HD3100332	FBgn0000181	FBgn0000181	probe	HD3PR1004	4	D08	TS2	HD3100332_f	HD3100332_r	tggcgcccctagatgTTTCCCCAATTTCCGACTTT	taggtctagccccgcAAATGCTGGAAATATGAATGGG	FBgn0000181_cr2	FBgn0000181_cr2_2	220	TTTCCCCAATTTCCGACTTT	1201	20	40	60.644	AAATGCTGGAAATATGAATGGG	1420	22	36.364	60.042	2.6863	202/202/0/0	100	202	57.59	TTTCCCCAATTTCCGACTTTTCGATGTAACCCCGCCCTCAAGGAATCCTCAATTGAAAACGAAAACAAGCTGAGGCCACAATTTCGATTCGAGAACAATGTGCCCAAATTGTTGAAAGCATAGCTTATAATTTGTAAACTATTGTTTTAGACCATCATTACCATGCATAACATTAAATGAGCTGTAAAAACCATACGACCCATTCATATTTCCAGCATTT	FBgn0000181	FBtr0087783+FBtr0087782	202+202	NA	NA	NA	2R:8759108..8759327(+)	220	0	0	FBgn0000181(4e-122)	1004
185	HD3A1001	1	H17	HD3100237	FBgn0033761	FBgn0033761	probe	HD3PR1003	3	D09	TS3	HD3100237_f	HD3100237_r	tggcgcccctagatgGTTTTCTGCCGGTCGTTTTA	cgcatgtagcctgccGAGCTCCATCCAAACGCTC	FBgn0033761_cr2	FBgn0033761_cr2_1	209	GTTTTCTGCCGGTCGTTTTA	5	20	45	60.11	GAGCTCCATCCAAACGCTC	213	19	57.895	60.909	2.0186	191/191/0/0	100	191	52.91	GTTTTCTGCCGGTCGTTTTATAATCAGCTTATTGCCTTTTCTTGCTTTCTTTTTATCTGTTTTCAACGTTAAAATGTCAATGTTAATAAAAAGAGCGTCTGGTTTAGCTCGACAGTTAGCCCGGCCACTTGTTGCATCACGTAATTTGGCGTCGGCAGCGCCCTATGGCGATGGAACTGAAGTTCTCGTGGAGCGTTTGGATGGAGCTC	FBgn0033761	FBtr0087880+FBgn0033761	191+9	NA	NA	NA	2R:8539775..8539983(-)	73	0	0	FBgn0033761(1e-115)	1003
186	HD3A1001	1	H18	HD3100333	FBgn0013435	FBgn0013435	probe	HD3PR1004	4	D09	TS3	HD3100333_f	HD3100333_r	tggcgcccctagatgGCACGTGACACTCGTAGCAA	cgcatgtagcctgccTAGGTCCTGCTCGCAGAAAT	FBgn0013435_cr3	FBgn0013435_cr3_1	207	GCACGTGACACTCGTAGCAA	6	20	55	61.087	TAGGTCCTGCTCGCAGAAAT	212	20	50	59.978	1.1096	189/189/0/0	100	189	51.29	GCACGTGACACTCGTAGCAATGAGATTGTGGCCTTAAAGAAGGTCCGCATGGATCAGGAAAAGGATGGTCTGCCAATTAGTGGACTCCGCGAGATCATGATCCTAAAGCAGTGCCATCATGAGAATATTGTCCGCTTGCGTGAGGTGGTGGTGGGCAAAAGCTTGGACAGCATCTTCCTGGTAATGGATTTCTGCGAGCAGGACCTA	FBgn0013435	FBtr0088430+FBtr0088429	189+189	NA	NA	NA	2R:5955609..5955815(-)	0	0	0	FBgn0013435(2e-114)	1004
187	HD3A1001	1	H19	HD3100238	FBgn0027599	FBgn0027599	probe	HD3PR1003	3	D10	TS4	HD3100238_f	HD3100238_r	tggcgcccctagatgGCTAGCCAAACGAACCAAAA	tagcctccctagcgcGGTTCCGAAACAGTTTGCTC	FBgn0027599_cr1	FBgn0027599_cr1_1	225	GCTAGCCAAACGAACCAAAA	573	20	45	60.244	GGTTCCGAAACAGTTTGCTC	797	20	50	59.717	0.5264	207/207/0/0	100	207	53.85	GCTAGCCAAACGAACCAAAAAAAACAAAAAGGCAAGGAAGTCAGCTGTCAAGCAAGCGCAGGCGGAAGGCAGTGACGAACCAGATGAGCCAATAGAAAAGAAGGCAATCAAGAGCGAGTCAGAGGATGAAGACTGGAGTAAAGGCAAAAAAGCGAGCAAAAAGAGTAAAAGCAAAAAGACGACGACTAGGAAGGTTAAGCTATTAGAGCAAACTGTTTCGGAACC	FBgn0027599	FBtr0072409	207	NA	NA	NA	2R:20834413..20834637(-)	0	0	0	FBgn0027599(4e-125)	1003
188	HD3A1001	1	H20	HD3100334	FBgn0021796	FBgn0021796	probe	HD3PR1004	4	D10	TS4	HD3100334_f	HD3100334_r	tggcgcccctagatgTCTGCGAGAAGATTCCCAAG	tagcctccctagcgcAGTCCGAGGAATCCGTCTTT	FBgn0021796_cr6	FBgn0021796_cr6_1	206	TCTGCGAGAAGATTCCCAAG	426	20	50	60.474	AGTCCGAGGAATCCGTCTTT	631	20	50	60.074	0.5474	188/188/0/0	100	188	54.53	TCTGCGAGAAGATTCCCAAGTTTTTGAGTCCTTGATTCTAATCAACAACAAGCTGCAGCAAAGAGAAGCAGCGGAAGGTCTGCTCACAAGGTATCGTAATGCAGCCAACGAACTAAATGTTCAAGGAAGATGGTATGAAAAACTTCACAATTGGGATGAGGCGCTGGAACACTATGAAAGGAATCTAAAGACGGATTCCTCGGACT	FBgn0021796	FBtr0080422	188	NA	NA	NA	2L:13009561..13009766(+)	0	0	0	FBgn0021796(8e-114)	1004
189	HD3A1001	1	H21	HD3100239	FBgn0032006	FBgn0032006	control_pvr	HD3PR1003	3	D11	TS1	HD3100239_f	HD3100239_r	tggcgcccctagatgAAGTACGCCAATGTCGGTTT	cgacgcccgctgataAGGTATCCATCTGACGGTCG	pvr_2	pvr_2_1	175	AGGTATCCATCTGACGGTCG	1	20	55	59.95	AAGTACGCCAATGTCGGTTT	175	20	45	59.499	0.5511	157/157/0/0	100	40	47.62	AGGTATCCATCTGACGGTCGTAGCTGTAGGTGGCTGTTCCGGATCCGGTTCGTCCGGCTCGGGTGCCCGATCGGGGATCATTGTCCGAATTTCTGCGATGAGTTGGCGGTTGCGTGTTATTGTTGTGCGGCTCATTAATGTAAGAGTGGATCGGGAAACCGACATTGGCGTACTT	FBgn0032006	FBtr0079629+FBtr0079628+FBtr0079625+FBtr0302147+FBtr0302148+FBtr0079630+FBtr0079626+FBtr0301339+FBtr0301338	157+157+157+157+157+157+157+75+75	NA	NA	NA	2L:8223253..8223427(-)	0	0	0	FBgn0032006(2e-95)	1003
190	HD3A1001	1	H22	HD3100335	FBgn0032006	FBgn0032006	control_pvr	HD3PR1004	4	D11	TS1	HD3100335_f	HD3100335_r	tggcgcccctagatgAAGTACGCCAATGTCGGTTT	cgacgcccgctgataAGGTATCCATCTGACGGTCG	pvr_2	pvr_2_1	175	AGGTATCCATCTGACGGTCG	1	20	55	59.95	AAGTACGCCAATGTCGGTTT	175	20	45	59.499	0.5511	157/157/0/0	100	40	47.62	AGGTATCCATCTGACGGTCGTAGCTGTAGGTGGCTGTTCCGGATCCGGTTCGTCCGGCTCGGGTGCCCGATCGGGGATCATTGTCCGAATTTCTGCGATGAGTTGGCGGTTGCGTGTTATTGTTGTGCGGCTCATTAATGTAAGAGTGGATCGGGAAACCGACATTGGCGTACTT	FBgn0032006	FBtr0079629+FBtr0079628+FBtr0079625+FBtr0302147+FBtr0302148+FBtr0079630+FBtr0079626+FBtr0301339+FBtr0301338	157+157+157+157+157+157+157+75+75	NA	NA	NA	2L:8223253..8223427(-)	0	0	0	FBgn0032006(2e-95)	1004
191	HD3A1001	1	H23	HD3100240	FBgn0029977	FBgn0029977	probe	HD3PR1003	3	D12	TS2	HD3100240_f	HD3100240_r	tggcgcccctagatgGCCAGCTATCCGGAAGGTAT	taggtctagccccgcCGAAAGCTAGCAAGAGACGG	FBgn0029977_cr3	FBgn0029977_cr3_1	220	GCCAGCTATCCGGAAGGTAT	631	20	55	60.439	CGAAAGCTAGCAAGAGACGG	850	20	55	60.284	0.723	202/202/0/0	100	202	51.43	GCCAGCTATCCGGAAGGTATGCTGCTCTCCGTTTGGCAACCCGACTGGATACAACGTGCCCAGCAATGGCAGCCACGTCGCACTGTCCTTCATTTGATCGACGTGCGTGTTTCCTACTCGAACTTTCATCGTTCTCTCGTCCTCTCCCATTCCAATTGCACACTTATTTGCGAAAATCCTCAGGCGGCTGGAGATGATTGCCGTCTCTTGCTAGCTTTCG	FBgn0029977	FBtr0071133	202	NA	NA	NA	X:7813315..7813534(-)	0	0	0	FBgn0029977(4e-122)	1003
192	HD3A1001	1	H24	HD3100336	FBgn0003888	FBgn0003888	probe	HD3PR1004	4	D12	TS2	HD3100336_f	HD3100336_r	tggcgcccctagatgGTGAAGTTGCGCCTTCGT	taggtctagccccgcCCTGCAGGTTCACGATTTCT	FBgn0003888_cr1	FBgn0003888_cr1_1	201	GTGAAGTTGCGCCTTCGT	25	18	55.556	59.992	CCTGCAGGTTCACGATTTCT	225	20	50	60.255	2.2631	183/183/0/0	100	183	52.68	GTGAAGTTGCGCCTTCGTTCTGAAACCTAATAAGCTGAGAATCAGAACCTCTGGACATCTGAACGTCTGAAAATCCAGCAGCAGCTACTCGGACCGTGCGGTGCATCCTTCTCCAGACTGAGACTAAGATCCGATTCCAGCCTTAGCCTTCGACCCCACAAATCGCCGCTTTCAAGATGAGAGAAATCGTGAACCTGCAGG	FBgn0003888	FBtr0072270	183	NA	NA	NA	2R:20193429..20193629(+)	176	0	0	FBgn0003888(8e-111)	1004
193	HD3A1001	1	I01	HD3100049	FBgn0011659&FBgn0033273	FBgn0011659	probe	HD3PR1001	1	E01	TS1	HD3100049_f	HD3100049_r	tggcgcccctagatgCGGTCCGTTTTTCGTTTAGT	cgacgcccgctgataCTCCAGGCTGCAAATATTCC	FBgn0011659_cr1	FBgn0011659_cr1_1	225	CGGTCCGTTTTTCGTTTAGT	58	20	45	59.131	CTCCAGGCTGCAAATATTCC	282	20	50	59.668	1.2012	207/207/0/0	100	207	56.2	CGGTCCGTTTTTCGTTTAGTTTTAAATTAAGTTATGTTTCTGCAATTTTTGTTCATTCGTCGTTTTATAAACGAAGTGATATCACAATTCAAATTTACCGCCTTACCGCATAGACCGTTTTATCTCTTGTATACTCCCGCGCAAACAAACGGGCACACTACTTTTTGTTTACATTAAACTTCGCGTGAAGATTTCCCGCCATGGCGGAATATTTGCAGCCTGGAG	FBgn0011659	FBtr0088790	207	NA	NA	NA	2R:4057598..4057822(+)	200	0	0	FBgn0011659(4e-125)	1001
194	HD3A1001	1	I02	HD3100145	no_gene	no_gene	empty	HD3PR1002	2	E01	TS1	HD3100145_f	HD3100145_r	empty	empty	NA	NA	NA	NA	NA	NA	NA	NA	NA	NA	NA	NA	NA	NA	NA	NA	NA	NA	NA	NA	NA	NA	NA	NA	NA	NA	NA	NA	NA	NA	1002
195	HD3A1001	1	I03	HD3100050	FBgn0027356	FBgn0027356	probe	HD3PR1001	1	E02	TS2	HD3100050_f	HD3100050_r	tggcgcccctagatgGTCCCCGAAGTTTTGGAAAT	taggtctagccccgcATTTCGGGTTTCGTGTGATT	FBgn0027356_cr10	FBgn0027356_cr10_1	213	GTCCCCGAAGTTTTGGAAAT	717	20	45	60.166	ATTTCGGGTTTCGTGTGATT	929	20	40	59.292	0.8736	195/195/0/0	100	195	58.15	GTCCCCGAAGTTTTGGAAATTGTTTCAAGTAACAACATTAACGTTTAGCGATTACGTGTATCTTTAATTTGTACTTTGGTTTTTAATTTTTCGTTTGAGAGACTCGAACTAGCTACAGCTTTATAACGCGAACACAATCCAATAGTCACTAACCGATCGATTCGATGTTTTTATTTTATTTAACTCGATTGTAAATCACACGAAACCCGAAAT	FBgn0027356	FBtr0087828	195	NA	NA	NA	2R:8499230..8499442(+)	213	0	0	FBgn0027356(6e-118)	1001
196	HD3A1001	1	I04	HD3100146	FBgn0002031	FBgn0002031	probe	HD3PR1002	2	E02	TS2	HD3100146_f	HD3100146_r	tggcgcccctagatgGCGAGGGTACCCACTTCTTC	taggtctagccccgcCACGCTCGTCGTAGTCCTG	FBgn0002031_cr2	FBgn0002031_cr2_1	201	GCGAGGGTACCCACTTCTTC	156	20	60	61.019	CACGCTCGTCGTAGTCCTG	356	19	63.158	60.622	2.6409	183/183/0/0	100	183	48.81	GCGAGGGTACCCACTTCTTCATCCCATGGGTGCAGCGGCCCATCATCTTCGACATCCGGTCCCAGCCCCGCAACGTTCCTGTGATAACGGGCAGCAAGGATCTGCAGAATGTCAACATCACGCTCCGAATCCTGTACCGCCCCATTCCAGACCAGCTGCCCAAGATCTACACCATTCTCGGCCAGGACTACGACGAGCGTG	FBgn0002031	FBtr0301814+FBtr0081165+FBtr0081164+FBgn0002031	183+183+183+42	NA	NA	NA	2L:19123201..19123401(-)	0	0	0	FBgn0002031(8e-111)	1002
197	HD3A1001	1	I05	HD3100051	FBgn0042085	FBgn0042085	probe	HD3PR1001	1	E03	TS3	HD3100051_f	HD3100051_r	tggcgcccctagatgAAGGCGGGTAAGCTTTCAGT	cgcatgtagcctgccGCAATATTGGCGTGTCCTTT	FBgn0042085_cr3	FBgn0042085_cr3_1	220	AAGGCGGGTAAGCTTTCAGT	882	20	50	60.262	GCAATATTGGCGTGTCCTTT	1101	20	45	59.967	0.2955	202/202/0/0	100	202	51.67	AAGGCGGGTAAGCTTTCAGTGGTTAATCACATGCAGTTTCCTCGTCTAGTGCGGCTTATATTTAATCAATCGGTGGGACCAGTAATTGTACGGCACCTGGACGGAATAGAGCTACCTGGGACGTACTACGTAGGCATTAGGATGCGAGCTCAGCCGCTAGCCATGCAACAGAGACCCACCCCCAGCATTGTTCCTGTTAAAAAGGACACGCCAATATTGC	FBgn0042085	FBtr0086107	202	NA	NA	NA	2R:2526567..2526786(+)	0	0	0	FBgn0042085(4e-122)	1001
198	HD3A1001	1	I06	HD3100147	FBgn0035630	FBgn0035630	probe	HD3PR1002	2	E03	TS3	HD3100147_f	HD3100147_r	tggcgcccctagatgCGTTGCGTATTAGAGGACCC	cgcatgtagcctgccTTGCTTTGCTTTTTCGTTGC	FBgn0035630_cr1	FBgn0035630_cr1_1	212	CGTTGCGTATTAGAGGACCC	220	20	55	59.592	TTGCTTTGCTTTTTCGTTGC	431	20	40	61.399	1.8069	194/194/0/0	100	194	53.74	CGTTGCGTATTAGAGGACCCTTTTGACAACAGAACAGGACAGAAGAGAAGACGGCAACAATTTGAGGATACATTTCCCCAGAAATCCTCCATCCATCAACAAGGCGGGCGGTCGGTCGGTCCCGCGCCAACTTTACCTCTTTATTTCCTTTACTATAAGCTGCCTTCGTTTATCGGTCTGTTCAACATCATCGCAACGAAAAAGCAAAGCAA	FBgn0035630	FBtr0077121+FBtr0077122	194+194	NA	NA	NA	3L:5755194..5755405(-)	212	0	0	FBgn0035630(2e-117)	1002
199	HD3A1001	1	I07	HD3100052	FBgn0027509	FBgn0027509	probe	HD3PR1001	1	E04	TS4	HD3100052_f	HD3100052_r	tggcgcccctagatgTTCGGAATCGAAATCTCCAC	tagcctccctagcgcCCCAAAGGGATAGTTTGTGC	FBgn0027509_cr2	FBgn0027509_cr2_1	205	TTCGGAATCGAAATCTCCAC	615	20	45	60.014	CCCAAAGGGATAGTTTGTGC	819	20	50	59.429	0.5844	187/187/0/0	100	187	53.69	TTCGGAATCGAAATCTCCACCACGACGGACTTCTATTCCGTGGGCATCAGGCAGAATTCCTATCTAAACATCAGTGACTACATTGCACAGTTTGAGGTGTACAGGGAACCATTGATTAACCATCTAGTTCAGCATAAGGTAAGCCATTGGGATTCGGCTATAAGGGAGCTGACAGCCAAAGCCCTGCACAAACTATCCCTTTGGG	FBgn0027509	FBtr0077829	187	NA	NA	NA	2L:2149261..2149465(+)	0	0	0	FBgn0027509(3e-113)	1001
200	HD3A1001	1	I08	HD3100148	FBgn0004811	FBgn0004811	probe	HD3PR1002	2	E04	TS4	HD3100148_f	HD3100148_r	tggcgcccctagatgTGATGCAGCCATTGCTAGTG	tagcctccctagcgcTGTTGCTGTTGCGATTCAA	FBgn0004811_cr1	FBgn0004811_cr1_1	204	TGATGCAGCCATTGCTAGTG	84	20	50	60.979	TGTTGCTGTTGCGATTCAA	287	19	42.105	59.974	2.005	186/186/0/0	100	186	46.59	TGATGCAGCCATTGCTAGTGCGCTGCGCAGAGATCGCCAGCGGCAGGAGGCTCAGGAGAACTCAAGGGAGCAGCGTTTCCGGGTCGTAAACTGCCTGCGCAGCACGCTCGAAAACAGTGCCGCAGAAGCGGAATGCCCGGAGAGCCAGAGTCATGAGTCCAGCAGCCACATAACCATCGTGGACATTGAATCGCAACAGCAACA	FBgn0004811	FBtr0081317+FBtr0081316	186+186	NA	NA	NA	2L:19794757..19794960(-)	0	0	0	FBgn0004811(1e-112)	1002
201	HD3A1001	1	I09	HD3100053	FBgn0024956	FBgn0024956	probe	HD3PR1001	1	E05	TS1	HD3100053_f	HD3100053_r	tggcgcccctagatgTTATCGAAAACATTGGCCG	cgacgcccgctgataGGATCCTTTGAGGAACAGCA	FBgn0024956_cr1	FBgn0024956_cr1_1	210	TTATCGAAAACATTGGCCG	34	19	42.105	59.506	GGATCCTTTGAGGAACAGCA	243	20	50	60.195	1.6898	192/192/0/0	100	192	50.16	TTATCGAAAACATTGGCCGGCAAAGAGTTTTTATTTACGGATTTAAGCAGCAGAGAGGAGGACAGGTAAACCGGCTACGCGATGGACGACCAGGCGTGCCCGCGGTGCAAGACCACCAAATACCGGAATCCATCGCTCAAGCTGATGGTCAACGTTTGCGGACACACATTATGCGAATCTTGCGTGGACTTGCTGTTCCTCAAAGGATCC	FBgn0024956	FBtr0088255+FBgn0024956	192+13	NA	NA	NA	2R:6627097..6627306(-)	81	0	0	FBgn0024956(4e-116)	1001
202	HD3A1001	1	I10	HD3100149	FBgn0033155	FBgn0033155	probe	HD3PR1002	2	E05	TS1	HD3100149_f	HD3100149_r	tggcgcccctagatgCTTGACCTCTACGGCCCTC	cgacgcccgctgataGTCCGGTATTCGTTCAAAGG	FBgn0033155_cr1	FBgn0033155_cr1_1	205	CTTGACCTCTACGGCCCTC	319	19	63.158	59.812	GTCCGGTATTCGTTCAAAGG	523	20	50	59.429	1.7591	187/187/0/0	100	187	48.19	CTTGACCTCTACGGCCCTCGCAATGAACAGTAAGCTAAGCGCGAATCTGCCTGTCAAGTCGCCCAAAAGACCAGGACGCTATCGTCGGGTGCCGGAAGTGAGGCACAGCTCCTCCATGTCACCAAAGAAGTCGCCCAATCCGGCGGTGACCGTCAGCCAGGCACTACCCATGCCCGAGACCCTACCCTTTGAACGAATACCGGAC	FBgn0033155	FBtr0089021	187	NA	NA	NA	2R:3161872..3162076(-)	0	0	0	FBgn0033155(3e-113)	1002
203	HD3A1001	1	I11	HD3100054	FBgn0019940	FBgn0019940	control_rh6	HD3PR1001	1	E06	TS2	HD3100054_f	HD3100054_r	tggcgcccctagatgCCTGCGGCACTGACTACTTT	taggtctagccccgcTGAAAGGCCAAAATCAATCC	FBgn0019940_cr1	FBgn0019940_cr1_1	167	CCTGCGGCACTGACTACTTT	725	20	55	60.453	TGAAAGGCCAAAATCAATCC	891	20	40	59.878	0.5746	149/149/0/0	100	149	54.66	CCTGCGGCACTGACTACTTTGCCAAGGACTGGTGGAACAGGTCCTACATCATCGTCTACTCCCTGTGGGTCTATCTCACGCCGCTGCTGACCATCATCTTCTAATATGACATTCGTTACTAATTATCCAAGGATTCTGTTTGATTAAGGATTGATTTTGGCCTTTCA	FBgn0019940	FBtr0083146	149	NA	NA	NA	3R:11309604..11309770(+)	0	0	0	FBgn0019940(1e-90)	1001
204	HD3A1001	1	I12	HD3100150	FBgn0019940	FBgn0019940	control_rh6	HD3PR1002	2	E06	TS2	HD3100150_f	HD3100150_r	tggcgcccctagatgCCTGCGGCACTGACTACTTT	taggtctagccccgcTGAAAGGCCAAAATCAATCC	FBgn0019940_cr1	FBgn0019940_cr1_1	167	CCTGCGGCACTGACTACTTT	725	20	55	60.453	TGAAAGGCCAAAATCAATCC	891	20	40	59.878	0.5746	149/149/0/0	100	149	54.66	CCTGCGGCACTGACTACTTTGCCAAGGACTGGTGGAACAGGTCCTACATCATCGTCTACTCCCTGTGGGTCTATCTCACGCCGCTGCTGACCATCATCTTCTAATATGACATTCGTTACTAATTATCCAAGGATTCTGTTTGATTAAGGATTGATTTTGGCCTTTCA	FBgn0019940	FBtr0083146	149	NA	NA	NA	3R:11309604..11309770(+)	0	0	0	FBgn0019940(1e-90)	1002
205	HD3A1001	1	I13	HD3100055	FBgn0019925&FBgn0051301	FBgn0051301	probe	HD3PR1001	1	E07	TS3	HD3100055_f	HD3100055_r	tggcgcccctagatgCCCTGTAAAGATGTCCGTTCA	cgcatgtagcctgccGGTCCTCCTCAAAACGATCC	FBgn0051301_cr1	FBgn0051301_cr1_1	203	CCCTGTAAAGATGTCCGTTCA	65	21	47.619	59.978	GGTCCTCCTCAAAACGATCC	267	20	55	60.832	1.8538	185/185/0/0	100	185	51.87	CCCTGTAAAGATGTCCGTTCAACAATCCAAGCCAAAGCAGAAGAAAGTCAAAGTTAAAAAACAGGATGATGCCGGCTATGGATCCGGGGAATTTTCCTTGGACTGGGATGTAGACAGCTACAAGACGGAATACGAAAGTGATGAGCACTGGGATCTGCGACGCAGCTTCATGCTGGCCCACAAGGATCGTTTTGAGGAGGACC	FBgn0051301	FBtr0083087	185	NA	NA	NA	3R:11172017..11172219(+)	10	0	0	FBgn0051301(5e-112)	1001
206	HD3A1001	1	I14	HD3100151	FBgn0260639	FBgn0260639	probe	HD3PR1002	2	E07	TS3	HD3100151_f	HD3100151_r	tggcgcccctagatgTCCAAGTCGGAGGATAGTCG	cgcatgtagcctgccTCGTAAAAGACGAAACAGCG	FBgn0260639_cr3	FBgn0260639_cr3_2	206	TCCAAGTCGGAGGATAGTCG	1132	20	55	60.21	TCGTAAAAGACGAAACAGCG	1337	20	45	59.108	1.1019	188/188/0/0	100	188	54.99	TCCAAGTCGGAGGATAGTCGATCTGTGACCAGCGCCGGTTCCTAGTTCGCTTGTGCCAGAAGAAATGCGTGCCATGCATCTTAACCAATGTATTTTAAAATGTAATATTCTCCAATGACGATGGGATTCGAAATCCTTAAGTAGTAGTGATAAGACGATTGTTGGTATGACTCGCATGTATGTAAACGCTGTTTCGTCTTTTACGA	FBgn0260639	FBtr0077641	188	NA	NA	NA	2L:2974560..2974765(+)	161	0	0	FBgn0260639(8e-114)	1002
207	HD3A1001	1	I15	HD3100056	FBgn0034982	FBgn0034982	probe	HD3PR1001	1	E08	TS4	HD3100056_f	HD3100056_r	tggcgcccctagatgGAGCTCATACGCAAGTGCAA	tagcctccctagcgcCCCGATCCAAAGTGTTCCT	FBgn0034982_cr4	FBgn0034982_cr4_1	211	GAGCTCATACGCAAGTGCAA	337	20	50	60.165	CCCGATCCAAAGTGTTCCT	547	19	52.632	59.911	1.2538	193/193/0/0	100	193	50.84	GAGCTCATACGCAAGTGCAAAAAGCTGACTTCCACGGAGGACTGGATGGCCGTGGTTCACCGGCTGCGTTTCATGCGCCATCTTTTCCAGGTGATCTACCACGTGGAGCAAATGGCCAGCAATGATACCGTCGATGACAAGGTAGACATATACAAAATCCTGCTTGTGGCCTCCGAGATGCTTCCAGGAATAAGGAACACTTTGGATCGGG	FBgn0034982	FBtr0100398+FBtr0072280	193+193	NA	NA	NA	2R:20024312..20024522(-)	0	0	0	FBgn0034982(9e-117)	1001
208	HD3A1001	1	I16	HD3100152	FBgn0031655	FBgn0031655	probe	HD3PR1002	2	E08	TS4	HD3100152_f	HD3100152_r	tggcgcccctagatgGCCATTAGCGACTTCCTCAG	tagcctccctagcgcGATTCCAGTCCAGTTCAGCG	FBgn0031655_cr5	FBgn0031655_cr5_1	205	GCCATTAGCGACTTCCTCAG	74	20	55	59.978	GATTCCAGTCCAGTTCAGCG	278	20	55	60.801	0.8235	187/187/0/0	100	187	53.17	GCCATTAGCGACTTCCTCAGTGGATTGAAAGTACACTACATACGTATTGATGGACAAACGCGTAGCGATCACAGGTCGGATTCTGTGGACACGTTCCAAAAGAAGAGCAGTTGTAAGGTGGCCCTGCTCTCCCTAAAAGCCTGCAATTCAGGAATAACGCTAACTGCAGCTGAGATCATAGTGTTCGCTGAACTGGACTGGAATC	FBgn0031655	FBtr0078992	187	NA	NA	NA	2L:4957481..4957685(+)	0	0	0	FBgn0031655(3e-113)	1002
209	HD3A1001	1	I17	HD3100057	FBgn0014189	FBgn0014189	probe	HD3PR1001	1	E09	TS1	HD3100057_f	HD3100057_r	tggcgcccctagatgTCGGAACAAGACTATGCACTTC	cgacgcccgctgataGCCCCAGAAATTTTCACAAA	FBgn0014189_cr1	FBgn0014189_cr1_1	207	TCGGAACAAGACTATGCACTTC	35	22	45.455	59.383	GCCCCAGAAATTTTCACAAA	241	20	40	59.916	2.7013	189/189/0/0	100	189	59.97	TCGGAACAAGACTATGCACTTCGAATAGATACAAACCTAAAACCTTTTTTAAAACTCTACTTTATAACTAAATAAAAACTATTCAGACAATGTGTTGACAAACAAAAACGGAATTATAAGTAATGTATTTATTTTGGGAATGGATTCTAAAACCCACTTGTTTCACATTTCCGTTTAAACTATTTTATTTGTGAAAATTTCTGGGGC	FBgn0014189	FBtr0079123+FBtr0079125+FBtr0079124	189+189+189	NA	NA	NA	2L:5539404..5539610(-)	207	0	0	FBgn0014189(2e-114)	1001
210	HD3A1001	1	I18	HD3100153	FBgn0036515	FBgn0036515	probe	HD3PR1002	2	E09	TS1	HD3100153_f	HD3100153_r	tggcgcccctagatgGTCATCAATGGACATCCCAA	cgacgcccgctgataTCTTCCAGATGAGCGTCACA	FBgn0036515_cr3	FBgn0036515_cr3_1	208	GTCATCAATGGACATCCCAA	19	20	45	59.144	TCTTCCAGATGAGCGTCACA	226	20	50	60.557	1.4135	190/190/0/0	100	190	52.04	GTCATCAATGGACATCCCAACTTCATACCCTATGCCTTGTTGGCCCTGAAAAATGCCTGGCGCAATCTGTACACTATTGATGTCAAGACCTTTACGCACTCTACGATGGCCGACATTGGACCAGCAGCACGGGAATTCGAGGCCAACTTGGCGAAGGTTCCAGTAAACCCTGCTTTGCCCAAGATTAGTGTGACGCTCATCTGGAAGA	FBgn0036515	FBtr0075565+FBtr0075566	190+190	NA	NA	NA	3L:15577758..15577965(+)	0	0	0	FBgn0036515(5e-115)	1002
211	HD3A1001	1	I19	HD3100058	FBgn0041627	FBgn0041627	probe	HD3PR1001	1	E10	TS2	HD3100058_f	HD3100058_r	tggcgcccctagatgCGTGTGCGATAGGAAGGACT	taggtctagccccgcGCCTGTAGACCATTTAGCCA	FBgn0041627_cr3	FBgn0041627_cr3_1	201	CGTGTGCGATAGGAAGGACT	3	20	55	60.277	GCCTGTAGACCATTTAGCCA	203	20	50	57.849	2.4277	183/183/0/0	100	183	51.5	CGTGTGCGATAGGAAGGACTACGTGTCCTTCGTCCTCGTGGGTTGCGACACCGATGAAATAAAAACTGAGGATGCTTCCCACCCAAATGTGCTGCCCTTTGGTGAACCAAGACTTTGCAGCTGGCAGCTCTTGCTGGAATTCTTCCAGTTTGTGAATAAGACAGCCTGCGAGGATGGAGAATGGCTAAATGGTCTACAGGC	FBgn0041627	FBtr0080763	183	NA	NA	NA	2L:15770639..15770839(-)	0	0	0	FBgn0041627(8e-111)	1001
212	HD3A1001	1	I20	HD3100154	FBgn0003475	FBgn0003475	probe	HD3PR1002	2	E10	TS2	HD3100154_f	HD3100154_r	tggcgcccctagatgCCACCAGCATCATCCACAT	taggtctagccccgcCATGTAGCCACCGAATGGAT	FBgn0003475_cr2	FBgn0003475_cr2_1	82	CCACCAGCATCATCCACAT	60	19	52.632	60.356	CATGTAGCCACCGAATGGAT	141	20	50	60.744	2.1004	64/64/0/0	100	64	47.4	CCACCAGCATCATCCACATTTCGCCGAGATGCACCGCTGCTCGCAGCCCAAGATGCCGCCGTATCCATTCGGTGGCTACATG	FBgn0003475	FBtr0081355+FBtr0081353+FBtr0081354+FBtr0081352+FBtr0301884+FBgn0003475	64+64+64+64+64+10	NA	NA	NA	2L:20343802..20343883(+)	0	0	0	FBgn0003475(3e-40)	1002
213	HD3A1001	1	I21	HD3100059	FBgn0026196&FBgn0028554	FBgn0026196	probe	HD3PR1001	1	E11	TS3	HD3100059_f	HD3100059_r	tggcgcccctagatgAAGGACGAAGAGGTGGAGG	cgcatgtagcctgccCGGAAACTTTAATCGTTTTGGT	FBgn0026196_cr1	FBgn0026196_cr1_1	204	AAGGACGAAGAGGTGGAGG	164	19	57.895	59.239	CGGAAACTTTAATCGTTTTGGT	367	22	36.364	59.432	4.3291	186/186/0/0	100	186	54.06	AAGGACGAAGAGGTGGAGGCCGTTGAGGAGGCGGCAGCACCAGAGCCCGAGGATCAGCCAACACCAGCAAAGAAAAAGAAAAAGTCAAAGCACCAGGAGTAATTTCCCACCTTGACTAGTTAGTAGGCCTTAAGTTTTAGCATCATAGGTTACCTTACTGTAAAGTATAGGATTTTATAATTACCAAAACGATTAAAGTTTCCG	FBgn0026196	FBtr0079369	186	NA	NA	NA	2L:6916796..6916999(-)	102	0	0	FBgn0026196(1e-112)	1001
214	HD3A1001	1	I22	HD3100155	FBgn0000996	FBgn0000996	probe	HD3PR1002	2	E11	TS3	HD3100155_f	HD3100155_r	tggcgcccctagatgGAAAAATCGTGGCCAGTTGTA	cgcatgtagcctgccGATGGCTGGGCCATAGTAAG	FBgn0000996_cr3	FBgn0000996_cr3_1	210	GAAAAATCGTGGCCAGTTGTA	366	21	42.857	59.989	GATGGCTGGGCCATAGTAAG	575	20	55	59.551	1.4599	192/192/0/0	100	192	55.46	GAAAAATCGTGGCCAGTTGTAATTCGAGCAGTGCGCTGGCACGACGTGGTGATAAAAAAGGAAAACTAATAGAATTATACTGACTAGTGATAATTAACCGGACGTGCCCATCTGTTAATTCAGCCAAGTGGTATCTTTACAACCGTTTAGCCAACAACCAAATTGCTATCAGAAATATATATTATACACACTTACTATGGCCCAGCCATC	FBgn0000996	FBtr0087387+FBgn0000996	192+50	NA	NA	NA	2R:11267891..11268100(-)	196	0	0	FBgn0000996(4e-116)	1002
215	HD3A1001	1	I23	HD3100060	FBgn0032294&FBgn0032295	FBgn0032295	probe	HD3PR1001	1	E12	TS4	HD3100060_f	HD3100060_r	tggcgcccctagatgAAAACAAGCGAGCACCGA	tagcctccctagcgcTTGGGTGAGATTAGATGCGA	FBgn0032295_cr1	FBgn0032295_cr1_1	202	AAAACAAGCGAGCACCGA	221	18	50	60.539	TTGGGTGAGATTAGATGCGA	422	20	45	59.226	3.3134	184/184/0/0	100	184	51.87	AAAACAAGCGAGCACCGAAAACAGGAAGCAAGTTATTCGCATTTCGCTGGCGGCGCATAAAATGGAACGCAGTGGACGAATGTGGACGAGAGCCCTGAGAGAAACACAAAAGCACGGAACCTGAGCAACAGCACACACCAGTGATATAATAGTAGTCTACGGAACCCCTGATCCACGGCACTTCGCATCTAATCTCACCCAA	FBgn0032295	FBtr0080113+FBgn0032295	184+3	NA	NA	NA	2L:10737565..10737766(+)	202	0	0	FBgn0032295(2e-111)	1001
216	HD3A1001	1	I24	HD3100156	FBgn0032863	FBgn0032863	probe	HD3PR1002	2	E12	TS4	HD3100156_f	HD3100156_r	tggcgcccctagatgACCTTGATGGGACACGAGTT	tagcctccctagcgcGCATTCGAGAGTCGTAGGGA	FBgn0032863_cr2	FBgn0032863_cr2_1	202	ACCTTGATGGGACACGAGTT	93	20	50	59.43	GCATTCGAGAGTCGTAGGGA	294	20	55	60.362	0.9319	184/184/0/0	100	184	51.43	ACCTTGATGGGACACGAGTTCATGGAGCTGAAAAACACAAATGCAGCCATACAGAGCTACCGAAAGGCAGTGGAGGTCAACAAGCGGGACTATCGCGCCTGGTATGGACTGGGCCAGGCCTACGAGATCATTAAAATGCACTACTACAGCCTGTACTACTTTAAAATCGCCCACCAACTGCGTCCCTACGACTCTCGAATGC	FBgn0032863	FBtr0081362	184	NA	NA	NA	2L:20460541..20460742(+)	0	0	0	FBgn0032863(2e-111)	1002
217	HD3A1001	1	J01	HD3100241	FBgn0032030	FBgn0032030	probe	HD3PR1003	3	E01	TS1	HD3100241_f	HD3100241_r	tggcgcccctagatgCATCTCTCTGGACGACCCAT	cgacgcccgctgataGATGACCGATCCATTCGTG	FBgn0032030_cr1	FBgn0032030_cr1_1	219	CATCTCTCTGGACGACCCAT	488	20	55	60.072	GATGACCGATCCATTCGTG	706	19	52.632	59.866	1.2062	201/201/0/0	100	201	51.68	CATCTCTCTGGACGACCCATTGCTGCCTACGATCCCGAGGGCTTGATCTTCGCCGCTGGCGTTAACTCGGAAAGCATTAAATTGTACGACCTTCGCTCTTTCGACAAAGGCCCCTTCGTCACATTTAAACTTAATCAGGAGAAGGAATGCGACTGGACTGGCCTTAAGTTCTCCCGTGACGGCAAAACAATTCTGATCAGCACGAATGGATCGGTCATC	FBgn0032030	FBtr0079650	201	NA	NA	NA	2L:8374968..8375186(+)	0	0	0	FBgn0032030(2e-121)	1003
218	HD3A1001	1	J02	HD3100337	no_gene	no_gene	empty	HD3PR1004	4	E01	TS1	HD3100337_f	HD3100337_r	empty	empty	NA	NA	NA	NA	NA	NA	NA	NA	NA	NA	NA	NA	NA	NA	NA	NA	NA	NA	NA	NA	NA	NA	NA	NA	NA	NA	NA	NA	NA	NA	1004
219	HD3A1001	1	J03	HD3100242	FBgn0011802	FBgn0011802	probe	HD3PR1003	3	E02	TS2	HD3100242_f	HD3100242_r	tggcgcccctagatgGGAAAACGGCGTGTGATACT	taggtctagccccgcTGGAGCCGTTTCAAAAATCT	FBgn0011802_cr1	FBgn0011802_cr1_1	221	GGAAAACGGCGTGTGATACT	1926	20	50	60	TGGAGCCGTTTCAAAAATCT	2146	20	40	59.685	0.315	203/203/0/0	100	203	57.91	GGAAAACGGCGTGTGATACTATACAAGAAAGTATTTCCTAAACTAAAGGCGAATGTTAAACGCAAGCTTAAAAAACGGATGAGCTCGTCATGCAGATCCAAAAAAGCACACCATTTGCGAAAACGTCATGTATACAAAAATATATCACTTTTGCCACACATGAATTTGTGTCATCTGCTTCAAAAATTTACAAATCAAGAGAGATTTTTGAAACGGCTCCA	FBgn0011802	FBtr0076292	203	NA	NA	NA	3L:10453733..10453953(-)	0	0	0	FBgn0011802(1e-122)	1003
220	HD3A1001	1	J04	HD3100338	FBgn0026181	FBgn0026181	probe	HD3PR1004	4	E02	TS2	HD3100338_f	HD3100338_r	tggcgcccctagatgACGGCATCGAGGACATTAAG	taggtctagccccgcCCGTATACGTAAAGCCGATGA	FBgn0026181_cr7	FBgn0026181_cr7_1	222	ACGGCATCGAGGACATTAAG	548	20	50	60.096	CCGTATACGTAAAGCCGATGA	769	21	47.619	59.992	1.1034	204/204/0/0	100	204	50.07	ACGGCATCGAGGACATTAAGGCGCATCCGTTTTTCCGAAATGATACCTGGTCGTTCGACAACATTCGCGAGAGTGTGCCGCCTGTGGTGCCCGAACTCTCCTCCGACGATGATACGCGAAATTTCGAGGACATTGAGCGCGATGAGAAGCCGGAGGAAGTGTTTCCCGTACCCAAGGGCTTCGATGGCAATCACTTGCCCTTCATCGGCTTTACGTATACGG	FBgn0026181	FBtr0074286	204	NA	NA	NA	X:16523827..16524048(-)	0	0	0	FBgn0026181(3e-123)	1004
221	HD3A1001	1	J05	HD3100243	FBgn0038197	FBgn0038197	probe	HD3PR1003	3	E03	TS3	HD3100243_f	HD3100243_r	tggcgcccctagatgCAGGCTATACAGAATGCGAATG	cgcatgtagcctgccCCATCCGGCACTGCTATT	FBgn0038197_cr4	FBgn0038197_cr4_1	204	CAGGCTATACAGAATGCGAATG	9	22	45.455	59.764	CCATCCGGCACTGCTATT	212	18	55.556	59.629	4.607	186/186/0/0	100	186	51.95	CAGGCTATACAGAATGCGAATGCAGCCAAGAAGAACTCATCGCGTCGCAATGCATGGGGAAATCTATCCTATGCGGATCTCATCACGCATGCCATTGGATCGGCCACCGACAAACGATTGACACTGAGTCAGATTTACGAGTGGATGGTCCAGAATGTGCCATATTTCAAGGACAAGGGCGATTCGAATAGCAGTGCCGGATGG	FBgn0038197	FBtr0273373+FBtr0082887+FBtr0273374+FBtr0082886+FBtr0082885	186+186+186+186+186	NA	NA	NA	3R:9892668..9892871(+)	0	0	0	FBgn0038197(1e-112)	1003
222	HD3A1001	1	J06	HD3100339	FBgn0086359	FBgn0086359	probe	HD3PR1004	4	E03	TS3	HD3100339_f	HD3100339_r	tggcgcccctagatgCGGTTTTCGCGAGTTAATTG	cgcatgtagcctgccTACTTCGGGGTGGAATATCG	FBgn0086359_cr1	FBgn0086359_cr1_1	217	CGGTTTTCGCGAGTTAATTG	479	20	45	60.61	TACTTCGGGGTGGAATATCG	695	20	50	59.778	0.8319	199/199/0/0	100	199	56.62	CGGTTTTCGCGAGTTAATTGACAAAGCAAACGGCGGAAAAGCAGCAAACATAAGCAAACCAAAGAGGAAAATAAACAAAGAATTTTAAGTGCAGATATGGGTGTTCGAAGTCAAGTGATAATTAAACAAAAATCACACTAATCCTGACAATGAAAAGGATCACCGCTACAATGCTGAGTACTCTATAATATCCACGGCGATATTCCACCCCGAAGTA	FBgn0086359	FBtr0082181	199	NA	NA	NA	3R:5970899..5971115(+)	215	0	0	FBgn0086359(2e-120)	1004
223	HD3A1001	1	J07	HD3100244	FBgn0260985	FBgn0260985	probe	HD3PR1003	3	E04	TS4	HD3100244_f	HD3100244_r	tggcgcccctagatgATTGCGCTGCTAACGACATA	tagcctccctagcgcCTGCAGCAGCGAGTTGATAC	FBgn0260985_cr1	FBgn0260985_cr1_1	203	ATTGCGCTGCTAACGACATA	581	20	45	59.495	CTGCAGCAGCGAGTTGATAC	783	20	55	59.77	0.7342	185/185/0/0	100	185	52.49	ATTGCGCTGCTAACGACATACACAAGGCCTACAAAATCCTGGCCAAGCTGTGGAAGCTGGGATACTCGCCGGAGGACATCATTGCGAACATATTCCGTGTCTGCAAGCGCATCAACATCGATGAGCATTTGAAGCTGGACTTTATCCGTGAGATCGGAATCACCCACATGAAGATTATCGATGGTATCAACTCGCTGCTGCAG	FBgn0260985	FBtr0073264	185	NA	NA	NA	3L:4134984..4135186(-)	0	0	0	FBgn0260985(5e-112)	1003
224	HD3A1001	1	J08	HD3100340	FBgn0026056	FBgn0026056	probe	HD3PR1004	4	E04	TS4	HD3100340_f	HD3100340_r	tggcgcccctagatgCTGGAACTCCAGCCGTATCT	tagcctccctagcgcGTTCGTTCTGCCATTCCATT	FBgn0026056_cr4	FBgn0026056_cr4_1	204	CTGGAACTCCAGCCGTATCT	297	20	55	59.308	GTTCGTTCTGCCATTCCATT	500	20	45	59.939	0.7522	186/186/0/0	100	186	55.85	CTGGAACTCCAGCCGTATCTACGAACAACAGTATTTCCCAGGAAGAGCCAAAAACCGATACACTAACTCCGAAAGATGCTCCTAACGATTTTACTATTGATCCCAGCACTGGCTTTATTTTGCTCCCCAAATCAAATCCGCACCGCGAAAATTTGCTGCGGCTCCAAATTGAATATGACGAGCTAATGGAATGGCAGAACGAAC	FBgn0026056	FBtr0084002	186	NA	NA	NA	3R:16845463..16845666(+)	0	0	0	FBgn0026056(1e-112)	1004
225	HD3A1001	1	J09	HD3100245	FBgn0027490	FBgn0027490	probe	HD3PR1003	3	E05	TS1	HD3100245_f	HD3100245_r	tggcgcccctagatgCCTTTCCTGGAGAGTCATGC	cgacgcccgctgataTTGAGTCCTAGGAGGCGATG	FBgn0027490_cr1	FBgn0027490_cr1_1	212	CCTTTCCTGGAGAGTCATGC	353	20	55	59.803	TTGAGTCCTAGGAGGCGATG	564	20	55	60.353	0.55	194/194/0/0	100	194	54.26	CCTTTCCTGGAGAGTCATGCAAACCGCGCACCATTTCAATCACTCAAAATAAGGAGGAACTTGATGACAATCTGTTTGCTGGTATCAACAAAATTGAACTCAGCGACGACATTGAGAAAATTGAACCAACTGTGTTGGTTTCAGAGCCCCTGAAGTTAAACTACAGTCCAAGAAAGCAGCCACCCACTCCGTCATCGCCTCCTAGGACTCAA	FBgn0027490	FBtr0079707	194	NA	NA	NA	2L:8435664..8435875(-)	0	0	0	FBgn0027490(2e-117)	1003
226	HD3A1001	1	J10	HD3100341	FBgn0030120	FBgn0030120	probe	HD3PR1004	4	E05	TS1	HD3100341_f	HD3100341_r	tggcgcccctagatgGCATAAACCGGAAAATCCAT	cgacgcccgctgataGAAAAATATTTCTTGGACATCAGTT	FBgn0030120_cr1	FBgn0030120_cr1_1	84	GCATAAACCGGAAAATCCAT	378	20	40	58.763	GAAAAATATTTCTTGGACATCAGTT	461	25	28	57.03	9.207	66/66/0/0	100	66	61.03	GCATAAACCGGAAAATCCATAGATTTGTAATCCCCTAATCATAGCAAGAAATAACAATAAACTGATGTCCAAGAAATATTTTTC	FBgn0030120	FBtr0071328	66	NA	NA	NA	X:9162477..9162560(-)	62	0	0	FBgn0030120(2e-41)	1004
227	HD3A1001	1	J11	HD3100246	FBgn0019940	FBgn0019940	control_rh6	HD3PR1003	3	E06	TS2	HD3100246_f	HD3100246_r	tggcgcccctagatgCCTGCGGCACTGACTACTTT	taggtctagccccgcTGAAAGGCCAAAATCAATCC	FBgn0019940_cr1	FBgn0019940_cr1_1	167	CCTGCGGCACTGACTACTTT	725	20	55	60.453	TGAAAGGCCAAAATCAATCC	891	20	40	59.878	0.5746	149/149/0/0	100	149	54.66	CCTGCGGCACTGACTACTTTGCCAAGGACTGGTGGAACAGGTCCTACATCATCGTCTACTCCCTGTGGGTCTATCTCACGCCGCTGCTGACCATCATCTTCTAATATGACATTCGTTACTAATTATCCAAGGATTCTGTTTGATTAAGGATTGATTTTGGCCTTTCA	FBgn0019940	FBtr0083146	149	NA	NA	NA	3R:11309604..11309770(+)	0	0	0	FBgn0019940(1e-90)	1003
228	HD3A1001	1	J12	HD3100342	FBgn0019940	FBgn0019940	control_rh6	HD3PR1004	4	E06	TS2	HD3100342_f	HD3100342_r	tggcgcccctagatgCCTGCGGCACTGACTACTTT	taggtctagccccgcTGAAAGGCCAAAATCAATCC	FBgn0019940_cr1	FBgn0019940_cr1_1	167	CCTGCGGCACTGACTACTTT	725	20	55	60.453	TGAAAGGCCAAAATCAATCC	891	20	40	59.878	0.5746	149/149/0/0	100	149	54.66	CCTGCGGCACTGACTACTTTGCCAAGGACTGGTGGAACAGGTCCTACATCATCGTCTACTCCCTGTGGGTCTATCTCACGCCGCTGCTGACCATCATCTTCTAATATGACATTCGTTACTAATTATCCAAGGATTCTGTTTGATTAAGGATTGATTTTGGCCTTTCA	FBgn0019940	FBtr0083146	149	NA	NA	NA	3R:11309604..11309770(+)	0	0	0	FBgn0019940(1e-90)	1004
229	HD3A1001	1	J13	HD3100247	FBgn0001565	FBgn0001565	probe	HD3PR1003	3	E07	TS3	HD3100247_f	HD3100247_r	tggcgcccctagatgAACAAGGGCACCTACGACAT	cgcatgtagcctgccCCAGCCCGATGGATATAAGA	FBgn0001565_cr2	FBgn0001565_cr2_1	203	AACAAGGGCACCTACGACAT	95	20	50	59.478	CCAGCCCGATGGATATAAGA	297	20	50	59.878	0.6441	185/185/0/0	100	185	52.14	AACAAGGGCACCTACGACATAATCATTGCCTCCGACGAACATCATATGGAAAAGCCAGGAGGCAAATCAGCGACTAACCGAAAATCTCCTCGAAGCGGCGACATGGAGTCGAGTGCTTCCCGCGGCATTGACTTTCAGTGCGTGAACAACGTAATCAACTTCGACTTCCCCAGGGATGTCACGTCTTATATCCATCGGGCTGG	FBgn0001565	FBtr0077221	185	NA	NA	NA	X:21257509..21257711(-)	0	0	0	FBgn0001565(5e-112)	1003
230	HD3A1001	1	J14	HD3100343	FBgn0011020	FBgn0011020	probe	HD3PR1004	4	E07	TS3	HD3100343_f	HD3100343_r	tggcgcccctagatgGCAGTGACTTTAAGCGGGAG	cgcatgtagcctgccGGTAGGAGGTGTGCCAAGTG	FBgn0011020_cr2	FBgn0011020_cr2_1	201	GCAGTGACTTTAAGCGGGAG	287	20	55	60.015	GGTAGGAGGTGTGCCAAGTG	487	20	60	60.567	0.5824	183/183/0/0	100	183	53.18	GCAGTGACTTTAAGCGGGAGATTACGAATGCGGATGGGAGCAAGGACATTTGGTACCCAAACGGCAATCTAAAAAAGATAAGCGCCGATGGCATGAACTTGCGCATGCTCTATTTCAACAAGGATATCAAGGAAACTAACATCAGGGAAGGCACAGTGAAGTATTACTACGCTGAGACCAACACTTGGCACACCTCCTACC	FBgn0011020	FBtr0081569	183	NA	NA	NA	3R:2979312..2979512(+)	0	0	0	FBgn0011020(8e-111)	1004
231	HD3A1001	1	J15	HD3100248	FBgn0261397	FBgn0261397	probe	HD3PR1003	3	E08	TS4	HD3100248_f	HD3100248_r	tggcgcccctagatgGCCTCAACAACGGTAGCAAG	tagcctccctagcgcCGATACACGGTTGATTGTCG	FBgn0261397_cr4	FBgn0261397_cr4_1	225	GCCTCAACAACGGTAGCAAG	212	20	55	60.827	CGATACACGGTTGATTGTCG	436	20	50	59.988	0.839	207/207/0/0	100	207	53.96	GCCTCAACAACGGTAGCAAGCAGTGCAGCTTCATTGGCGTCCTCGATATCTACGGCTTCGAAACGTTCGAGGTGAACTCCTTTGAACAATTTTGCATAAACTATGCGAACGAAAAGCTTCAGCAGCAGTTCAACCAGCATGTCTTCAAGCTGGAGCAGGAGGAGTATCTTAAGGAAGGAATCACCTGGACGATGATTGACTTTTACGACAATCAACCGTGTATCG	FBgn0261397	FBtr0089745+FBtr0089744+FBtr0089743	207+207+207	NA	NA	NA	2R:3389818..3390042(+)	0	0	0	FBgn0261397(4e-125)	1003
232	HD3A1001	1	J16	HD3100344	FBgn0037338	FBgn0037338	probe	HD3PR1004	4	E08	TS4	HD3100344_f	HD3100344_r	tggcgcccctagatgCCCTGGGCAAAAACTCTAAA	tagcctccctagcgcAGGGGATGGCAGAACTTTTT	FBgn0037338_cr1	FBgn0037338_cr1_1	202	CCCTGGGCAAAAACTCTAAA	779	20	45	59.198	AGGGGATGGCAGAACTTTTT	980	20	45	59.94	0.862	184/184/0/0	100	184	54.04	CCCTGGGCAAAAACTCTAAAAAAGGAACTGTACGCAAACAAAGAAAACCAAAGCCTTGTCCGCCCTATAAAGTAGTGGAGGGTACATCCTTCTGCGTCGACGGCTTTCAGTTTGGGGAAATAGAGGGAGTCACACATTACTTTCTCACGCACTTTCATGCGGATCACTACATCGGCCTGACTAAAAAGTTCTGCCATCCCCT	FBgn0037338	FBtr0078688	184	NA	NA	NA	3R:1381590..1381791(+)	0	0	0	FBgn0037338(2e-111)	1004
233	HD3A1001	1	J17	HD3100249	FBgn0015754	FBgn0015754	probe	HD3PR1003	3	E09	TS1	HD3100249_f	HD3100249_r	tggcgcccctagatgCGCTTTCTGTGTCAGCGTAA	cgacgcccgctgataTGGTTTATAAAGGAGGGCGG	FBgn0015754_cr7	FBgn0015754_cr7_1	201	CGCTTTCTGTGTCAGCGTAA	213	20	50	60.195	TGGTTTATAAAGGAGGGCGG	413	20	50	61.145	1.3393	183/183/0/0	100	183	59.87	CGCTTTCTGTGTCAGCGTAAAATGAACATATTGTATTTTAAAACTGAATGAAACTGGCGAAAACGAATTATTTATTTAATTGTACGACCTTCTAACTAAACTAACTACCTACCTACTATACAAAGTACATAAACAAAATGCCCAAAAAATACATACATACGATTATCGTTTAAAGTTAATGCCGCCCTCCTTTATAAACCA	FBgn0015754	FBtr0087236+FBtr0087238+FBtr0087237+FBtr0087241+FBtr0087240+FBtr0087239	183+183+183+183+183+183	NA	NA	NA	2R:12071320..12071520(+)	201	0	0	FBgn0015754(8e-111)	1003
234	HD3A1001	1	J18	HD3100345	FBgn0038454	FBgn0038454	probe	HD3PR1004	4	E09	TS1	HD3100345_f	HD3100345_r	tggcgcccctagatgGCCAAATACGAAGAATTCAAAAA	cgacgcccgctgataAAGACCTTTTATCTTCTTCCTTGC	FBgn0038454_cr1	FBgn0038454_cr1_1	214	GCCAAATACGAAGAATTCAAAAA	6	23	30.435	59.529	AAGACCTTTTATCTTCTTCCTTGC	219	24	37.5	58.593	8.878	196/196/0/0	100	196	54.07	GCCAAATACGAAGAATTCAAAAAAAATGAAAACGAGCATGGCCAGATTATTGTGAAGCAGGAAAATCCGTCAGGAAGAAGGGACAGAGACCGCAGGGAAGAAATTAGATCAGACCGGGATGAAGCTCAAAATCAAAAGAGTTCGAAGCCAGGGGACCAGAGATCTAGTAAAGAAGACTATCGCATGAAATGCAAGGAAGAAGATAAAAGGTCTT	FBgn0038454	FBtr0083356	196	NA	NA	NA	3R:12471450..12471663(-)	0	0	0	FBgn0038454(1e-118)	1004
235	HD3A1001	1	J19	HD3100250	FBgn0022724	FBgn0022724	probe	HD3PR1003	3	E10	TS2	HD3100250_f	HD3100250_r	tggcgcccctagatgGAGATGGATGGCGACAAATC	taggtctagccccgcATCTCTAGAGTGGAGGGCGTT	FBgn0022724_cr4	FBgn0022724_cr4_1	224	GAGATGGATGGCGACAAATC	33	20	50	60.435	ATCTCTAGAGTGGAGGGCGTT	256	21	52.381	59.36	2.0751	206/206/0/0	100	206	50.05	GAGATGGATGGCGACAAATCCAAAGAGGAGAAGCCCGAGCTGGATATCAAGCCCAATTCCAACACAAACAAGGCCATTTTGGAGAACCCCAACATCGATAATCCCTATTTGCGGGCGGCTACTCTGCCCAAGCGATCCAAAAATTGCCCCACACCCGGAACCATGCCCAGCAGGAGTCTGGCCACCACGGCGCCAACGATACGAACGCCCTCCACTCTAGAGAT	FBgn0022724	FBtr0074514	206	NA	NA	NA	X:17997009..17997232(+)	0	0	0	FBgn0022724(2e-124)	1003
236	HD3A1001	1	J20	HD3100346	FBgn0002774	FBgn0002774	probe	HD3PR1004	4	E10	TS2	HD3100346_f	HD3100346_r	tggcgcccctagatgTAAATACGCATGTGCGATCC	taggtctagccccgcACACAGGTTCACCAAAAGCC	FBgn0002774_cr1	FBgn0002774_cr1_1	205	TAAATACGCATGTGCGATCC	2408	20	45	59.549	ACACAGGTTCACCAAAAGCC	2612	20	50	60.012	0.4637	187/187/0/0	100	187	56.81	TAAATACGCATGTGCGATCCGAATAGATTCACGAGTTAACGTATGTAAATAGTAACCAAATATGATAGTTCCGCTGACATTCCCTAACCTGTTGCATACATACATATATTGCTGGAATTTCGTTTGTGAAGGCGTGGAAATCGTTTATTGTCACAAAATGAGATCAAAAACATTCATTCTATAAAGGCTTTTGGTGAACCTGTGT	FBgn0002774	FBtr0086031+FBtr0100576+FBtr0086030	187+187+187	NA	NA	NA	2R:1862362..1862566(-)	205	0	0	FBgn0002774(3e-113)	1004
237	HD3A1001	1	J21	HD3100251	FBgn0030434	FBgn0030434	probe	HD3PR1003	3	E11	TS3	HD3100251_f	HD3100251_r	tggcgcccctagatgTCCACAGTTTCCACACTCCC	cgcatgtagcctgccATTCGAGTGCTCCGATTCTC	FBgn0030434_cr3	FBgn0030434_cr3_1	203	TCCACAGTTTCCACACTCCC	28	20	55	60.966	ATTCGAGTGCTCCGATTCTC	230	20	50	59.39	1.5754	185/185/0/0	100	185	49.94	TCCACAGTTTCCACACTCCCCGATTGTCGAAAGCAAACAAAAAAAGATATCGCGCTTATACCGGCGGCCACCTGCAGTCCATTGCCGAATCGGAATACGCCGAGAACAAGGAGAACCGCAAAATCCACTCTGAAATGCCCGTGAAGAATGGCGAATCCGATGGCGAAGGCGACGTTTCTGGCGGAGAATCGGAGCACTCGAAT	FBgn0030434	FBtr0073693	185	NA	NA	NA	X:12803402..12803604(-)	134	0	0	FBgn0030434(5e-112)	1003
238	HD3A1001	1	J22	HD3100347	FBgn0038768	FBgn0038768	probe	HD3PR1004	4	E11	TS3	HD3100347_f	HD3100347_r	tggcgcccctagatgGGGTAACAGTGATTCGGCTG	cgcatgtagcctgccGGAGTGGACCTTGATGTGCT	FBgn0038768_cr2	FBgn0038768_cr2_1	217	GGGTAACAGTGATTCGGCTG	762	20	55	60.517	GGAGTGGACCTTGATGTGCT	978	20	55	60.12	0.6365	199/199/0/0	100	199	50.23	GGGTAACAGTGATTCGGCTGGCAGCAAAATGAGCATCAAATCCGAGAAGGACATCTCGATTGGCGAGGTGCTGGCGCGCAAGCATTCCGGCATTAAAACCAAAGGCGGCCACAAGATCCTTCTTGGCGACAAGAAGGAGTTCAAGTACATCTGCGATGTCTGCGGCAACATGTATCCCTCCCAGAGTCGCCTTACCGAGCACATCAAGGTCCACTCC	FBgn0038768	FBtr0083831	199	NA	NA	NA	3R:15858648..15858864(+)	0	0	0	FBgn0038768(2e-120)	1004
239	HD3A1001	1	J23	HD3100252	FBgn0037892&FBgn0264694	FBgn0037893	probe	HD3PR1003	3	E12	TS4	HD3100252_f	HD3100252_r	tggcgcccctagatgAACATCGGTAGCAGCCACTC	tagcctccctagcgcCATGCAGTTAAATGCCCGTA	FBgn0037893_cr1	FBgn0037893_cr1_1	201	AACATCGGTAGCAGCCACTC	134	20	55	60.285	CATGCAGTTAAATGCCCGTA	334	20	45	59.585	0.7003	183/183/0/0	100	183	53.88	AACATCGGTAGCAGCCACTCGCATCTTATTTATTTCGACAGTACACCGCAAGGGCTCGGCAGGCGATTCCACCTGGCTTATTCTTGTTCTCCACTGATAGCAATAAAACCGCCACACAAACGCATCAAGCTGACTCCAAACGAGATGCCTATTCCGGAGGAATGTAATATTTTAATTTGGCTACGGGCATTTAACTGCATG	FBgn0037893	FBtr0082406	183	NA	NA	NA	3R:7234537..7234737(-)	199	0	0	FBgn0037893(8e-111)	1003
240	HD3A1001	1	J24	HD3100348	FBgn0031401	FBgn0031401	probe	HD3PR1004	4	E12	TS4	HD3100348_f	HD3100348_r	tggcgcccctagatgCCTCGAAAGGCAGACTTGAA	tagcctccctagcgcGCTTCCTCCTCGTCGTTTC	FBgn0031401_cr1	FBgn0031401_cr1_1	201	CCTCGAAAGGCAGACTTGAA	11	20	50	60.508	GCTTCCTCCTCGTCGTTTC	211	19	57.895	59.942	1.5656	183/183/0/0	100	183	51.28	CCTCGAAAGGCAGACTTGAAAAGGCTGCCCCAAACACCCAGCTCTACGCAAATCCACCCACAACAAGTTAATCAACATGTTGCGCAACACGCCTTTCGGTGCCACGCCCACCTACAAACTACTTCTGGGCTTCGGACTATGCTCCCTTGGGGGCGCCATGCTATATGCCTATTTCAAGACTCGAAACGACGAGGAGGAAGC	FBgn0031401	FBtr0077839+FBtr0077836+FBtr0077838+FBtr0077837	183+183+183+183	NA	NA	NA	2L:2223253..2223453(+)	76	0	0	FBgn0031401(8e-111)	1004
241	HD3A1001	1	K01	HD3100061	FBgn0000723	FBgn0000723	probe	HD3PR1001	1	F01	TS3	HD3100061_f	HD3100061_r	tggcgcccctagatgGGGGATGTCTACAAGGCCA	cgcatgtagcctgccGCACCAATTCCATGACAATC	FBgn0000723_cr5	FBgn0000723_cr5_1	202	GGGGATGTCTACAAGGCCA	10	19	57.895	60.876	GCACCAATTCCATGACAATC	211	20	45	58.775	3.1016	184/184/0/0	100	184	53.54	GGGGATGTCTACAAGGCCAAACTGAAGTCCACCAAACTGGATGTGGCTGTCAAAACCTGTCGAATGACCCTGCCCGACGAACAGAAGCGTAAATTCCTACAGGAAGGGCGCATCCTCAAGCAATACGATCATCCAAATATCGTAAAATTGATTGGCATTTGTGTGCAGAAGCAGCCCATCATGATTGTCATGGAATTGGTGC	FBgn0000723	FBtr0082053+FBtr0082051+FBtr0082052+FBtr0082054	184+184+184+184	NA	NA	NA	3R:5194780..5194981(-)	0	0	0	FBgn0000723(2e-111)	1001
242	HD3A1001	1	K02	HD3100157	no_gene	no_gene	empty	HD3PR1002	2	F01	TS3	HD3100157_f	HD3100157_r	empty	empty	NA	NA	NA	NA	NA	NA	NA	NA	NA	NA	NA	NA	NA	NA	NA	NA	NA	NA	NA	NA	NA	NA	NA	NA	NA	NA	NA	NA	NA	NA	1002
243	HD3A1001	1	K03	HD3100062	FBgn0030555	FBgn0030555	probe	HD3PR1001	1	F02	TS4	HD3100062_f	HD3100062_r	tggcgcccctagatgGATTACGGCGGTTGGTTC	tagcctccctagcgcAAAGGTCTCCGGATAATCGC	FBgn0030555_cr10	FBgn0030555_cr10_1	201	GATTACGGCGGTTGGTTC	724	18	55.556	58.926	AAAGGTCTCCGGATAATCGC	924	20	50	60.419	3.4928	183/183/0/0	100	183	50.65	GATTACGGCGGTTGGTTCGGTTGCGACAGCAAAATGCAGACGACGCAATCCGATCAGGGCTACTATCTCGAGCAATATGTGCTGGGCGTGCTCGATTTCAGTTCACAGTATGGCATCGATTACAGCATCTCGTATACGGCGGCCAATGTGATTGGCAGGCCAACGAAATTTCCCGCCTATGGCGATTATCCGGAGACCTTT	FBgn0030555	FBtr0073923	183	NA	NA	NA	X:14131033..14131233(-)	0	0	0	FBgn0030555(8e-111)	1001
244	HD3A1001	1	K04	HD3100158	FBgn0037926	FBgn0037926	probe	HD3PR1002	2	F02	TS4	HD3100158_f	HD3100158_r	tggcgcccctagatgCTTCAAGCCGCAGCTGATTA	tagcctccctagcgcTTCGTTTTGTTTAATCTCGATACA	FBgn0037926_cr6	FBgn0037926_cr6_1	205	CTTCAAGCCGCAGCTGATTA	14	20	50	61.559	TTCGTTTTGTTTAATCTCGATACA	218	24	29.167	57.967	7.5922	187/187/0/0	100	187	55.36	CTTCAAGCCGCAGCTGATTATGATGGACTGGCAACACGAGATCCTCCAGTGAATCTTCGACGGGATCATTGGATTTGCGTGCTGCACTCATCCTCCCACCAATCCGTAGTCGTCTCAGTCTCCCACTTTTGTTAACTTTCACTGCTTTAAAAATAAATGTAGCATTGAAATGCTAATTGAATGTATCGAGATTAAACAAAACGAA	FBgn0037926	FBtr0082420+FBgn0037926	187+70	NA	NA	NA	3R:7480858..7481062(+)	153	0	0	FBgn0037926(3e-113)	1002
245	HD3A1001	1	K05	HD3100063	FBgn0025628&FBgn0025630	FBgn0025630	probe	HD3PR1001	1	F03	TS1	HD3100063_f	HD3100063_r	tggcgcccctagatgGTTCCACAGTGGCAGGTGTT	cgacgcccgctgataGCGTCCATTTTCCCAATTTA	FBgn0025630_cr2	FBgn0025630_cr2_1	223	GTTCCACAGTGGCAGGTGTT	363	20	55	61.03	GCGTCCATTTTCCCAATTTA	585	20	40	59.773	1.257	205/205/0/0	100	205	52.91	GTTCCACAGTGGCAGGTGTTTGTTTCCAAGCAAACGCGAGCGTCGGGCACACTGCCCGGATCACAGTGTGCCGTCCCAATCGAGTGAAATGGAGCTGTTATTCTTAGCCCCTGTCATTGTGATATTTGATTGCTCCGATTGTTCTGACACACACTTGGCTGACAACCTGAGAGGAAACCAGACTGAAAATCCCTGAACATAAATAAATTGGGAAAATGGACGC	FBgn0025630	FBtr0070330	205	NA	NA	NA	X:1967529..1967751(+)	215	0	0	FBgn0025630(7e-124)	1001
246	HD3A1001	1	K06	HD3100159	FBgn0005617	FBgn0005617	probe	HD3PR1002	2	F03	TS1	HD3100159_f	HD3100159_r	tggcgcccctagatgCCCGTCTGATATTCGGAAAC	cgacgcccgctgataGCGTAACCTGTGACGAATGA	FBgn0005617_cr1	FBgn0005617_cr1_1	218	CCCGTCTGATATTCGGAAAC	693	20	50	59.387	GCGTAACCTGTGACGAATGA	910	20	50	59.722	0.8913	200/200/0/0	100	200	54.92	CCCGTCTGATATTCGGAAACAAAAGAACGTTGATCCAGTTTCGACGCCCGAGACGAAAACCATTAAAAGTAAAAGTATGTTGGTCAATGATAAAAAGACCACGTCGGAAACGTCTCAGAGCCCAGATCAAGAAATAGATGTGGAAACAGTTAGAAGAAAACTGGCGGAACATTTAAAAAAGGAGCTCCTAAGCCAGAGTCATTCGTCACAGGTTACGC	FBgn0005617	FBtr0081130	200	NA	NA	NA	2L:18686217..18686434(-)	0	0	0	FBgn0005617(6e-121)	1002
247	HD3A1001	1	K07	HD3100064	FBgn0002914	FBgn0002914	probe	HD3PR1001	1	F04	TS2	HD3100064_f	HD3100064_r	tggcgcccctagatgCGCCATTAAAAACCATTGGA	taggtctagccccgcCGGCGTTTTCGGATTTATTA	FBgn0002914_cr2	FBgn0002914_cr2_1	206	CGCCATTAAAAACCATTGGA	1110	20	40	60.671	CGGCGTTTTCGGATTTATTA	1315	20	40	59.927	0.7438	188/188/0/0	100	188	53.63	CGCCATTAAAAACCATTGGAATTCAACAATGCGTCGCAAATATGACGTCGAACGCAGATCGGTTAATGCATCTGGTAGCGATTTGAAGAGTTCGCGAACCCATCTCATCACGCTGATCAAGTCCGGTGGCATCAGCAAGTGTATGAATAATATGCAACATAACAAGGAATCTGGTGGTGAGGCAGTTAATAAATCCGAAAACGCCG	FBgn0002914	FBtr0074171+FBtr0074170+FBtr0074169+FBtr0074173+FBtr0074172	188+188+188+188+188	NA	NA	NA	X:15750264..15750469(-)	0	0	0	FBgn0002914(8e-114)	1001
248	HD3A1001	1	K08	HD3100160	FBgn0030990	FBgn0030990	probe	HD3PR1002	2	F04	TS2	HD3100160_f	HD3100160_r	tggcgcccctagatgCAACTGGAAGTCTGCCCTCT	taggtctagccccgcTCTCGCTAAGGATCACGTCC	FBgn0030990_cr3	FBgn0030990_cr3_1	221	CAACTGGAAGTCTGCCCTCT	603	20	55	59.45	TCTCGCTAAGGATCACGTCC	823	20	55	60.362	0.9121	203/203/0/0	100	203	50.72	CAACTGGAAGTCTGCCCTCTACTATTACCGACGTATGCGCAAGATCGGGCTCTATGAGGGCGCCTTTATCCTCTTCCTGATAACCACCGTGGGCCAGTATCTATTCGCCTGGGCGGCCTACCTCGAGAAGAAGTACACCGCCGAACAGGTCTTTGGCACCAAGCTGAAGAAGCTGCAGAAGAAGAACAAGAACATCGACATGGACGTGATCCTTAGCGAGA	FBgn0030990	FBtr0074697	203	NA	NA	NA	X:19073166..19073386(-)	0	0	0	FBgn0030990(1e-122)	1002
249	HD3A1001	1	K09	HD3100065	FBgn0260444	FBgn0260444	probe	HD3PR1001	1	F05	TS3	HD3100065_f	HD3100065_r	tggcgcccctagatgGCACACTAAACGCCTTCGAT	cgcatgtagcctgccACCCATTTTGAGGTCCATGA	FBgn0260444_cr6	FBgn0260444_cr6_1	209	GCACACTAAACGCCTTCGAT	90	20	50	60.278	ACCCATTTTGAGGTCCATGA	298	20	45	60.173	0.451	191/191/0/0	100	191	50.39	GCACACTAAACGCCTTCGATTTTGAGACGCGTGACTGGCAACTGAAGTCGGTGGACGCCGCTCAGAACGTTGTGCGGTATAATCTGGCCGTTGCCATGGCTCTACAGAACGACCTGCCTCAAGCTAAAGCACTCCTGGCCAATTTAACTCATTCGCTGGTTGCCAACAAGGCGCTTGCTTTGCGACGCTTCATGGACCTCAAAATGGGT	FBgn0260444	FBtr0082643	191	NA	NA	NA	3R:8458462..8458670(+)	0	0	0	FBgn0260444(1e-115)	1001
250	HD3A1001	1	K10	HD3100161	FBgn0003483	FBgn0003483	probe	HD3PR1002	2	F05	TS3	HD3100161_f	HD3100161_r	tggcgcccctagatgCCTTTGCAAGGATCGTAGATA	cgcatgtagcctgccAAGTTGCGCCATTTGTGC	FBgn0003483_cr10	FBgn0003483_cr10_1	210	CCTTTGCAAGGATCGTAGATA	4	21	42.857	57.035	AAGTTGCGCCATTTGTGC	213	18	50	60.823	6.7878	192/192/0/0	100	192	52.92	CCTTTGCAAGGATCGTAGATATATCGAAAGAAATATGAGCAATGCGGATTTTGAATGGGAAACCAATCCCGAACTACCACTGCCGAATGAACCTTTTGGCAAGAGGGCCATATTTCCGATGCACTCACTTACTGAGCTCCAAGAGGAAGACACGGGTCGCTTGGTGCAACTGAGAGAGAACTGCAGCATGTTGCACAAATGGCGCAACTT	FBgn0003483	FBtr0083183	192	NA	NA	NA	3R:11669423..11669632(+)	0	0	0	FBgn0003483(4e-116)	1002
251	HD3A1001	1	K11	HD3100066	FBgn0001986	FBgn0001986	probe	HD3PR1001	1	F06	TS4	HD3100066_f	HD3100066_r	tggcgcccctagatgGACAAGGGCATCGTCATTCT	tagcctccctagcgcCAGTGCAGCTTGATTTTGGA	FBgn0001986_cr2	FBgn0001986_cr2_1	204	GACAAGGGCATCGTCATTCT	543	20	50	60.081	CAGTGCAGCTTGATTTTGGA	746	20	45	59.988	0.0926	186/186/0/0	100	186	54.16	GACAAGGGCATCGTCATTCTCATGATCGATGAAAAAGTTTCGCCGGCTGTTGGTCGTGACATTGTTCAGGGCAAGGCAGATCCCATCAATTCGGCCTTCCATCTTACATACAATATGGTGCTGAATCTGCTTCGTGTGGAGGAAATCAATCCGGAATACATGCTGGAACGCAGTTTCTATCAGTTCCAAAATCAAGCTGCACTG	FBgn0001986	FBtr0080760+FBgn0001986	186+46	NA	NA	NA	2L:15754048..15754251(+)	0	0	0	FBgn0001986(1e-112)	1001
252	HD3A1001	1	K12	HD3100162	FBgn0003138	FBgn0003138	probe	HD3PR1002	2	F06	TS4	HD3100162_f	HD3100162_r	tggcgcccctagatgGGCGGTATACTTTCGCTCAA	tagcctccctagcgcTCGTCATCCAGCAAGTAATCC	FBgn0003138_cr2	FBgn0003138_cr2_1	212	GGCGGTATACTTTCGCTCAA	124	20	50	60.23	TCGTCATCCAGCAAGTAATCC	335	21	47.619	60.088	1.3187	194/194/0/0	100	194	49.78	GGCGGTATACTTTCGCTCAATATGCGCGCGGCCCAGGCTAATGGAGCTGAAAGTATCGGCAAAGAGCTGAGCAAGGACGCCCTGAACAACTTCATTAATCAGCACGACATGATCCACGATGCCGAGGTGGCCGACAGTCGTCCCTTGCCGCCATTACCCGTAAGGGCTTTCAACGATTCGGACAGCGATGAGGATTACTTGCTGGATGACGA	FBgn0003138	FBtr0072716+FBtr0072717+FBtr0072718+FBtr0072719	194+194+194+194	NA	NA	NA	3L:1344827..1345038(-)	0	0	0	FBgn0003138(2e-117)	1002
253	HD3A1001	1	K13	HD3100067	FBgn0261823	FBgn0000142	probe	HD3PR1001	1	F07	TS1	HD3100067_f	HD3100067_r	tggcgcccctagatgAGGAGTTACCCGTGGAGTTG	cgacgcccgctgataAACATCGTGGCACACATCAT	FBgn0000142_cr6	FBgn0000142_cr6_1	206	AGGAGTTACCCGTGGAGTTG	322	20	55	59.062	AACATCGTGGCACACATCAT	527	20	45	59.845	1.0938	188/188/0/0	100	188	53.16	AGGAGTTACCCGTGGAGTTGAACTCCAATGAAATGTACCAGCATGTGCAGCACGATTGGAACTTTGGCGACATTAAGTTAAGCAGTTCGCAGTCAAGCGGAGATCAGCAGCGTAATCTAAGCCATGAAGCAATCGATCTGATGGATGTAGTGCAAGATGCCGACGTCATCGACGACATTATGCACAATGATGTGTGCCACGATGTT	FBgn0000142	FBtr0100154+FBtr0087493	188+188	NA	NA	NA	2R:10395366..10395571(+)	0	0	0	FBgn0000142(8e-114)	1001
254	HD3A1001	1	K14	HD3100163	FBgn0003268	FBgn0003268	probe	HD3PR1002	2	F07	TS1	HD3100163_f	HD3100163_r	tggcgcccctagatgACCTGGAGTTTTGCCAACAG	cgacgcccgctgataTATCCCTCTTCACCTCGAAGC	FBgn0003268_cr10	FBgn0003268_cr10_1	222	ACCTGGAGTTTTGCCAACAG	21	20	50	60.149	TATCCCTCTTCACCTCGAAGC	242	21	52.381	60.718	1.8665	204/204/0/0	100	204	53.79	ACCTGGAGTTTTGCCAACAGGATCATAGAATAAAGGGCAAGTTCAATGCCGACATGGACAACATAGAGGACCTGCTTAAGGAGTTTCACAATAAGCAACTTGACGTTCAGCTTTTGGAACGCATGAGCAAGGACTTTGGGTTCGACTACCAAAAGATTCTTATTACCCAGATACTAAGCATATTGAGCGCCCAGGAGTTGCGCTTCGAGGTGAAGAGGGATA	FBgn0003268	FBtr0085795	204	NA	NA	NA	3R:27411398..27411619(+)	0	0	0	FBgn0003268(3e-123)	1002
255	HD3A1001	1	K15	HD3100068	FBgn0024188	FBgn0024188	probe	HD3PR1001	1	F08	TS2	HD3100068_f	HD3100068_r	tggcgcccctagatgTTTCCCGGTCTCCTACAATG	taggtctagccccgcGGCGAAGTTCATAATGTGCTC	FBgn0024188_cr2	FBgn0024188_cr2_1	223	TTTCCCGGTCTCCTACAATG	70	20	50	59.926	GGCGAAGTTCATAATGTGCTC	292	21	47.619	59.728	1.3467	205/205/0/0	100	205	49.28	TTTCCCGGTCTCCTACAATGACAAGTTTTACGTGGACGTCCTGGAGGCCGGCGAACTGGCCAAATTGGCCTACTACAACGACATTGTAGTGGGCGCCGTCTGTTGTCGCATCGACAACACTGAGAACCAGCGGCGCCTGTATATCATGACCCTAGGATGCCTCTCCCCGTACCGGCGCCTGGGCATCGGCACAGTTATGTTCGAGCACATTATGAACTTCGCC	FBgn0024188	FBtr0088126	205	NA	NA	NA	2R:7248533..7248755(+)	0	0	0	FBgn0024188(7e-124)	1001
256	HD3A1001	1	K16	HD3100164	FBgn0010315	FBgn0010315	probe	HD3PR1002	2	F08	TS2	HD3100164_f	HD3100164_r	tggcgcccctagatgGCTCAGGTGCGAGATTGTATG	taggtctagccccgcGCACTCGGCAGGAGCTTT	FBgn0010315_cr1	FBgn0010315_cr1_1	201	GCTCAGGTGCGAGATTGTATG	1	21	52.381	60.812	GCACTCGGCAGGAGCTTT	201	18	61.111	61.664	5.4759	183/183/0/0	100	183	54.59	GCTCAGGTGCGAGATTGTATGCTGCACATGGAGGACATCTTTAAGGAGCACAGTCGGAATCTAGAGCCATTTCTAGTGAATATTGACCCAAAAGAAATGTCAACATTATACTACAAGAGGCGCTTCCAAATACATCAATCGCAGCATCTCTCGCAAATCTCAATTAGACCCTTGCCGCTACCGAAAGCTCCTGCCGAGTGC	FBgn0010315	FBtr0300391+FBtr0300393+FBtr0300392+FBgn0010315	183+183+183+51	NA	NA	NA	X:15801424..15801624(-)	0	0	0	FBgn0010315(8e-111)	1002
257	HD3A1001	1	K17	HD3100069	FBgn0262699	FBgn0003200	probe	HD3PR1001	1	F09	TS3	HD3100069_f	HD3100069_r	tggcgcccctagatgGGATCATACAGCGGGATACG	cgcatgtagcctgccCTTTACAGCCGCCATATGCT	FBgn0003200_cr1	FBgn0003200_cr1_1	203	GGATCATACAGCGGGATACG	221	20	55	60.318	CTTTACAGCCGCCATATGCT	423	20	50	60.251	0.5688	185/185/0/0	100	185	49.34	GGATCATACAGCGGGATACGAGAACGCCGCAACTGCAATCGGAGCGCAGATTGGCCGGACATCGGCAGGAGGTGTGCGGACTGAAATGGTCACCGGATAATCAATACTTGGCCAGTGGCGGCAACGATAATCGGTTGTATGTGTGGAATCAGCATTCCGTGAATCCCGTACAATCATACACGGAGCATATGGCGGCTGTAAAG	FBgn0003200	FBtr0070687+FBtr0070686	185+185	NA	NA	NA	X:4562431..4562633(-)	0	0	0	FBgn0003200(5e-112)	1001
258	HD3A1001	1	K18	HD3100165	FBgn0015299	FBgn0015299	probe	HD3PR1002	2	F09	TS3	HD3100165_f	HD3100165_r	tggcgcccctagatgAGGTGCGAATCAACGAGTTC	cgcatgtagcctgccTGGCTACGACTTAGTTTGGCA	FBgn0015299_cr2	FBgn0015299_cr2_2	204	AGGTGCGAATCAACGAGTTC	110	20	50	60.263	TGGCTACGACTTAGTTTGGCA	313	21	47.619	60.807	2.0695	186/66/120/0	35.5	186	51.97	AGGTGCGAATCAACGAGTTCCGCGGTCGCAAATCGGTGGACATTCGAGAGTTCTACGATAAGGGCGGCCAAATTCTTCCCGGCAAGAAGGGCATCTCCCTATCTTTAATTCAATGGAAGAAACTCCTTGAAGTGGCCGAAGAAGTCACCCGCGCGATCGAGAATTAATTGAAGTTCATCCACATGCCAAACTAAGTCGTAGCCA	FBgn0015299	FBtr0079590	186	FBgn0015299_cr2_1	FBgn0015299_cr2_1	120	2L:8211668..8211871(+)	37	0	0	FBgn0015299(1e-112)	1002
259	HD3A1001	1	K19	HD3100070	FBgn0262519	FBgn0013591	probe	HD3PR1001	1	F10	TS4	HD3100070_f	HD3100070_r	tggcgcccctagatgGATATCCGTTTCGCGATCAT	tagcctccctagcgcGGCCAGGAACTTGTTTTTGA	FBgn0013591_cr3	FBgn0013591_cr3_1	87	GATATCCGTTTCGCGATCAT	4995	20	45	59.891	GGCCAGGAACTTGTTTTTGA	5081	20	45	60.088	0.1971	69/69/0/0	100	69	55.92	GATATCCGTTTCGCGATCATAAACGAACCTTTCAAGATGGACGTTGGTAAGGGCAACTTTCTGGAAATCAAAAACAAGTTCCTGGCC	FBgn0013591	FBtr0302046+FBtr0100394+FBtr0074919	69+69+69	NA	NA	NA	3L:19876124..19876210(-)	0	0	0	FBgn0013591(3e-43)	1001
260	HD3A1001	1	K20	HD3100166	FBgn0030240	FBgn0030240	probe	HD3PR1002	2	F10	TS4	HD3100166_f	HD3100166_r	tggcgcccctagatgCAGTGTAGGCGGTTGGAATC	tagcctccctagcgcTGGGGAGCTATTTGCACTTT	FBgn0030240_cr4	FBgn0030240_cr4_1	225	CAGTGTAGGCGGTTGGAATC	334	20	55	60.517	TGGGGAGCTATTTGCACTTT	558	20	45	59.708	0.8091	207/207/0/0	100	207	58.43	CAGTGTAGGCGGTTGGAATCTTTTTATAAAGCTTGCATCAGTGCGATTGTATATTAGTATATTAAAATTAAATTGCACATAGCTCCCCCTCCCTCAAACAATTGACAAATTGAATTGTATATTAGTATATTAAAATTGAAGTCCAAATAGCACCCCCTCCCTCTAACAATTGACAAATTTAGTTGTATATTAGTATATTAAAATTAAAGTGCAAATAGCTCCCCA	FBgn0030240	FBtr0073380	245	NA	NA	NA	X:10746071..10746295(+)	225	0	0	FBgn0030240(4e-125)	1002
261	HD3A1001	1	K21	HD3100071	FBgn0039218	FBgn0039218	probe	HD3PR1001	1	F11	TS1	HD3100071_f	HD3100071_r	tggcgcccctagatgGTTGTGATTGCACATTTTTCG	cgacgcccgctgataAGGTGAAACAACGGATTGGA	FBgn0039218_cr1	FBgn0039218_cr1_1	83	GTTGTGATTGCACATTTTTCG	10	21	38.095	59.076	AGGTGAAACAACGGATTGGA	92	20	45	60.353	2.2768	65/65/0/0	100	65	57.85	GTTGTGATTGCACATTTTTCGTGATTTAACTAAGAATTAGAGCCTGATCTACAAAATGATTATTCCAATCCGTTGTTTCACCT	FBgn0039218	FBtr0084688	65	NA	NA	NA	3R:20543285..20543367(+)	55	0	0	FBgn0039218(7e-41)	1001
262	HD3A1001	1	K22	HD3100167	FBgn0029885	FBgn0029885	probe	HD3PR1002	2	F11	TS1	HD3100167_f	HD3100167_r	tggcgcccctagatgAACCAAAACACGTGCCAAA	cgacgcccgctgataCTGATTGATCAGTTCACCGC	FBgn0029885_cr1	FBgn0029885_cr1_1	213	AACCAAAACACGTGCCAAA	50	19	42.105	59.996	CTGATTGATCAGTTCACCGC	262	20	50	59.245	1.7588	195/195/0/0	100	195	52.13	AACCAAAACACGTGCCAAAACAAACGATTAAATTTTCCGTAAAAGTTGTAAATATAAAAAAAAGTCAGCAAGATGGGAATGGTATCGAAACGCAAGAAGATGCACTATGGCGATACCCATCTGCAGAGGAGATGGCGTGTGCGGAATCGACGTCGTGATCTCGACCAGATCGACGACGATCTGCAGACCCGGAGCGGTGAACTGATCAATCAG	FBgn0029885	FBtr0070992	195	NA	NA	NA	X:6555065..6555277(-)	72	0	0	FBgn0029885(6e-118)	1002
263	HD3A1001	1	K23	HD3100072	FBgn0029798	FBgn0029798	probe	HD3PR1001	1	F12	TS2	HD3100072_f	HD3100072_r	tggcgcccctagatgCTGTCCCTACTTCGCGTCTC	taggtctagccccgcATGGCCACATCAGAGGACTT	FBgn0029798_cr1	FBgn0029798_cr1_1	204	CTGTCCCTACTTCGCGTCTC	744	20	60	60.012	ATGGCCACATCAGAGGACTT	947	20	50	59.535	0.477	186/186/0/0	100	186	50.51	CTGTCCCTACTTCGCGTCTCGGGAGTTGGTTCCCCAGGCGGATATCACCTTCATGCCCTACAATTATCTACTCGATCCCAAGGCTCGCAAGGCCAACAAAATCGAACTGGGCAACACTATTGTGATCCTGGATGAGGCCCACAACATCGAGAAGATCTGCGAGGAGTCCGCTTCGGTGCAGATTAAGTCCTCTGATGTGGCCAT	FBgn0029798	FBtr0070807	186	NA	NA	NA	X:5642525..5642728(+)	0	0	0	FBgn0029798(1e-112)	1001
264	HD3A1001	1	K24	HD3100168	FBgn0031606	FBgn0031606	probe	HD3PR1002	2	F12	TS2	HD3100168_f	HD3100168_r	tggcgcccctagatgGCCCACGCCCAATACTATC	taggtctagccccgcCAAATGGGTGGAAGACTCGT	FBgn0031606_cr1	FBgn0031606_cr1_1	208	GCCCACGCCCAATACTATC	83	19	57.895	60.311	CAAATGGGTGGAAGACTCGT	290	20	50	59.966	1.3446	190/190/0/0	100	190	52.66	GCCCACGCCCAATACTATCGTGATTAACCTATCTGGCTGTGAGGACTCGATTGACGACTCCAGTGGAAAATTATCGCGCAAGGGTAAGCGCAAGGACAAGCACAAAAACAAACACAACCTGTCGTCGGATACAGAGAAATCGATCGGCAAGGAGCATAAACGGAAGCGAAAAAAGCGCGCCCACCTTGACGAGTCTTCCACCCATTTG	FBgn0031606	FBtr0077455	190	NA	NA	NA	2L:4450074..4450281(-)	0	0	0	FBgn0031606(5e-115)	1002
265	HD3A1001	1	L01	HD3100253	FBgn0027581	FBgn0027581	probe	HD3PR1003	3	F01	TS3	HD3100253_f	HD3100253_r	tggcgcccctagatgCCAACCATCTTCCGTCATCT	cgcatgtagcctgccCTCTTCGCGATTCTTTACGA	FBgn0027581_cr7	FBgn0027581_cr7_1	202	CCAACCATCTTCCGTCATCT	65	20	50	59.927	CTCTTCGCGATTCTTTACGA	266	20	45	58.267	1.806	184/184/0/0	100	184	57.32	CCAACCATCTTCCGTCATCTAAAGTGCTAAAAATTCGTCACCATGTCGCGTTCAAGTAGTTTGTTTTTTAATTCGGCTGCCAAGTTAGAGACTAAAAAACTTAATTGATTCGATCAAGAAAAGTGAGCAACCAGCAGTGAAAATACACAACAGCAGCATAATCACTTTCGAAACCAGTTTTTTCGTAAAGAATCGCGAAGAG	FBgn0027581	FBtr0087678	184	NA	NA	NA	2R:9479118..9479319(-)	202	0	0	FBgn0027581(2e-111)	1003
266	HD3A1001	1	L02	HD3100349	no_gene	no_gene	empty	HD3PR1004	4	F01	TS3	HD3100349_f	HD3100349_r	empty	empty	NA	NA	NA	NA	NA	NA	NA	NA	NA	NA	NA	NA	NA	NA	NA	NA	NA	NA	NA	NA	NA	NA	NA	NA	NA	NA	NA	NA	NA	NA	1004
267	HD3A1001	1	L03	HD3100254	FBgn0043001	FBgn0043001	probe	HD3PR1003	3	F02	TS4	HD3100254_f	HD3100254_r	tggcgcccctagatgCACTTGTGAGCCCAGCTCTA	tagcctccctagcgcGTGCACTTGGTCATCAGGAA	FBgn0043001_cr1	FBgn0043001_cr1_1	219	CACTTGTGAGCCCAGCTCTA	14	20	55	59.187	GTGCACTTGGTCATCAGGAA	232	20	50	59.682	1.1309	201/201/0/0	100	201	50.35	CACTTGTGAGCCCAGCTCTAAAACCAAAAAAATTCCCAAGCCATAGTTTGCTTGGGAATTAAGTAAACAAATGGGCGAACCAAGGAGCCAACCACCCGTGGAGCGTCCACCGACCGCGGAAACCTTTCTGCCCCTCAGCCGCGTGCGAACGATCATGAAGAGCTCCATGGACACGGGCTTGATCACCAACGAGGTGCTCTTCCTGATGACCAAGTGCAC	FBgn0043001	FBtr0073642+FBgn0043001	201+20	NA	NA	NA	X:11911758..11911976(-)	70	0	0	FBgn0043001(2e-121)	1003
268	HD3A1001	1	L04	HD3100350	FBgn0004603	FBgn0004603	probe	HD3PR1004	4	F02	TS4	HD3100350_f	HD3100350_r	tggcgcccctagatgCGTGGGCAAGCATTTAATTT	tagcctccctagcgcATCAATGGAAGCCAAATTGC	FBgn0004603_cr1	FBgn0004603_cr1_1	225	CGTGGGCAAGCATTTAATTT	112	20	40	59.964	ATCAATGGAAGCCAAATTGC	336	20	40	59.907	0.1287	207/207/0/0	100	207	53.07	CGTGGGCAAGCATTTAATTTCGTTAGTGCCCAGTAAAACAGAGTTGAGCGAAAAGGCGATAGCAACTTGCACAAATTGTAAGCAGTGCAGAGAGTCAGTGAAGAGGGGATCGAGTGAGAGCGGCGTTTAGTGCCAACACCCAAGCGCTGATCTCGCAGCTACAAACAATAAACAAACAGTGAAAGTAACAGTAAACGCAAGCGCTGCAATTTGGCTTCCATTGAT	FBgn0004603	FBtr0085968+FBtr0085967	207+207	NA	NA	NA	2R:1869651..1869875(+)	225	0	0	FBgn0004603(4e-125)	1004
269	HD3A1001	1	L05	HD3100255	FBgn0001324	FBgn0001324	probe	HD3PR1003	3	F03	TS1	HD3100255_f	HD3100255_r	tggcgcccctagatgACGCCTGGTTTAAGGACCTC	cgacgcccgctgataGGGTCGTAAATGGATCGCT	FBgn0001324_cr1	FBgn0001324_cr1_1	208	ACGCCTGGTTTAAGGACCTC	391	20	55	60.496	GGGTCGTAAATGGATCGCT	598	19	52.632	59.909	1.5877	190/190/0/0	100	190	51.36	ACGCCTGGTTTAAGGACCTCGCCGGTAACAAACCCCTACTTAGCCTAGCCAAACGGGCTCCATCGTTCAACAAGAAGGAGGAGATCTTCATTACTCTGTGCGAGAACCAGGTGAACATGCAACGCGCCACCTGGTTCATCAAGCTGAGCGCCGCCTATACGCTTAGCTTCACCGAGTCTAAGAACAAAAAGCGATCCATTTACGACCC	FBgn0001324	FBtr0074884	190	NA	NA	NA	3L:19830104..19830311(+)	0	0	0	FBgn0001324(5e-115)	1003
270	HD3A1001	1	L06	HD3100351	FBgn0026431	FBgn0026431	probe	HD3PR1004	4	F03	TS1	HD3100351_f	HD3100351_r	tggcgcccctagatgTCAAGAGCAGGAGTGATTTCG	cgacgcccgctgataTCATCAGACGGATCTTTCGTT	FBgn0026431_cr7	FBgn0026431_cr7_1	214	TCAAGAGCAGGAGTGATTTCG	28	21	47.619	60.523	TCATCAGACGGATCTTTCGTT	241	21	42.857	59.685	2.8377	196/196/0/0	100	196	55.72	TCAAGAGCAGGAGTGATTTCGAAGTTATACAAAGGGCTCACACTGTATTTCTGGCAAATGTTCTTTCGCATTGCTTCCTGCTTAACGAATCAGAGACCCAATTGAATGTCACCGGGAGCCAAAACCGAAATCCCATTTATGGAACCCTTCTTAAACTCTTTGGCATATGTGAGAAGTTTGCGCATATGACCCAAACGAAAGATCCGTCTGATGA	FBgn0026431	FBtr0080033	196	NA	NA	NA	2L:10485281..10485494(+)	0	0	0	FBgn0026431(1e-118)	1004
271	HD3A1001	1	L07	HD3100256	FBgn0036374	FBgn0036374	probe	HD3PR1003	3	F04	TS2	HD3100256_f	HD3100256_r	tggcgcccctagatgTTGGGACGACTGAGAGATGA	taggtctagccccgcTTGCACAACTATGAGCTGCC	FBgn0036374_cr6	FBgn0036374_cr6_1	201	TTGGGACGACTGAGAGATGA	434	20	50	59.34	TTGCACAACTATGAGCTGCC	634	20	50	60.019	0.6785	183/183/0/0	100	183	56.31	TTGGGACGACTGAGAGATGAAGCTATAGAGCGAACAAGTAGAAGGCTACGCGTTGTGTATTGCTTGATATTATAGTTTATGGTTACCTCCTAACTATCACTACTATCGTACATTGTATACCCATATAACTATATATGTTTTGATGTGTAATCGTAAGTGTAAATTGCATGGGCAACAGCATGGCAGCTCATAGTTGTGCAA	FBgn0036374	FBtr0100435+FBtr0075812	183+183	NA	NA	NA	3L:13502931..13503131(+)	201	0	0	FBgn0036374(8e-111)	1003
272	HD3A1001	1	L08	HD3100352	FBgn0052190	FBgn0052190	probe	HD3PR1004	4	F04	TS2	HD3100352_f	HD3100352_r	tggcgcccctagatgCCCAGCAGCAACAGCAATAC	taggtctagccccgcGCTGCTGATAGACTGGCTGC	FBgn0052190_cr1	FBgn0052190_cr1_1	201	CCCAGCAGCAACAGCAATAC	959	20	55	61.767	GCTGCTGATAGACTGGCTGC	1159	20	60	61.26	3.027	183/183/0/0	100	183	52.16	CCCAGCAGCAACAGCAATACGCGCAACAGCAACAGCAATATGCCCAGCAATACCAACAGCAGCAGTACGGAAACGGACAGCAGCCTGTGCAGCTGCAACCCAACCAGGTTTACCAACACGCTGGACAGATTCCGCAGCAACAACAACCGGTATACCAAAATCAACCTGTGTATCAGCAACAGCAGCCAGTCTATCAGCAGC	FBgn0052190	FBtr0075171	183	NA	NA	NA	3L:17791494..17791694(-)	0	0	0	FBgn0052190(8e-111)	1004
273	HD3A1001	1	L09	HD3100257	FBgn0263831	FBgn0027914	probe	HD3PR1003	3	F05	TS3	HD3100257_f	HD3100257_r	tggcgcccctagatgAATTTGTTGCGAATTTCTCG	cgcatgtagcctgccTTTAAATGATGCCTTGGATGC	FBgn0027914_cr5	FBgn0027914_cr5_1	203	AATTTGTTGCGAATTTCTCG	2	20	35	57.899	TTTAAATGATGCCTTGGATGC	204	21	38.095	59.921	3.1797	185/185/0/0	100	185	52.43	AATTTGTTGCGAATTTCTCGCGGGGTTTTTGTTTAGCTTATTTAAATGGGCGTCAAGGAATTATGGGGTGTTTTAACGCCCCATTGTGAACGTAAACCCATTAATGAACTGCGGGGAAAGAAAGTGGCCATCGACCTGGCCGGCTGGGTGTGCGAATCTCTTAATGTTGTGGACTACTTTGTGCATCCAAGGCATCATTTAAA	FBgn0027914	FBtr0077176	185	NA	NA	NA	3L:5145244..5145446(-)	45	0	0	FBgn0027914(5e-112)	1003
274	HD3A1001	1	L10	HD3100353	FBgn0035769	FBgn0035769	probe	HD3PR1004	4	F05	TS3	HD3100353_f	HD3100353_r	tggcgcccctagatgACGAGGCTGAGGTCTACGAA	cgcatgtagcctgccGCGTGATCAGAAACTTCTTGC	FBgn0035769_cr2	FBgn0035769_cr2_1	204	ACGAGGCTGAGGTCTACGAA	337	20	55	60.012	GCGTGATCAGAAACTTCTTGC	540	21	47.619	60.015	1.0272	186/186/0/0	100	186	52.85	ACGAGGCTGAGGTCTACGAATTTGAGGACAATGCGACGACAGAGGATGAGAATGCCGACAAGAAGGACGTAGACTTTGTGCTAAGCAACAAGGAGGTGAAGCTGAAGACAGCTTCTTCTACCAGCCAGAATTCGAATGCATCGGGACATAAGTACTCATGCCCACACTGCCCGTATACGGCGAGCAAGAAGTTTCTGATCACGC	FBgn0035769	FBtr0076878	186	NA	NA	NA	3L:7348566..7348769(-)	0	0	0	FBgn0035769(1e-112)	1004
275	HD3A1001	1	L11	HD3100258	FBgn0015546	FBgn0015546	probe	HD3PR1003	3	F06	TS4	HD3100258_f	HD3100258_r	tggcgcccctagatgCGAAGCCGAAATATCCTCAA	tagcctccctagcgcAGAATTTTCGGGGTCCTCAG	FBgn0015546_cr4	FBgn0015546_cr4_1	203	CGAAGCCGAAATATCCTCAA	170	20	45	60.167	AGAATTTTCGGGGTCCTCAG	372	20	50	60.434	0.6014	185/185/0/0	100	185	56.01	CGAAGCCGAAATATCCTCAATGATCGTCATAACATTGTCCAGTGCCTACTCGAATCTCCAGACACAATGGAGACTTTGAGTCTCGATTATCTGAAGCGTATTCCGGATATTCTTATGCTAACTAAGAAGCTAATGCGACGCAAAGCTAATTTGCAAGATTTATTCCGCATTTACCAGGTCATTCTGAGGACCCCGAAAATTCT	FBgn0015546	FBtr0080630+FBtr0100661	185+185	NA	NA	NA	2L:14363375..14363577(+)	0	0	0	FBgn0015546(5e-112)	1003
276	HD3A1001	1	L12	HD3100354	FBgn0037182	FBgn0037182	probe	HD3PR1004	4	F06	TS4	HD3100354_f	HD3100354_r	tggcgcccctagatgCAGCGTCATCAGAGAGCAGT	tagcctccctagcgcTGGCTCTACCGCTTCAATTT	FBgn0037182_cr1	FBgn0037182_cr1_1	202	CAGCGTCATCAGAGAGCAGT	203	20	55	59.315	TGGCTCTACCGCTTCAATTT	404	20	45	59.845	0.8402	184/184/0/0	100	184	56.21	CAGCGTCATCAGAGAGCAGTCTAGTAATAACGTTTTTATATATTAGCTGTCGCGATTATGCAGAAAGTTTTCAAGGACTCCAAGCCGATAGCCACGTAGTCTTGTTACAGAGGAGCAACCACTTCACATGCCTCATATCGTTCTTGTATACACAAATAGCAGAAACAGAAGAATCTAAAACAAAATTGAAGCGGTAGAGCCA	FBgn0037182	FBtr0078540+FBtr0078539+FBtr0113187+FBtr0113186	184+184+184+184	NA	NA	NA	3L:22707786..22707987(-)	202	0	0	FBgn0037182(2e-111)	1004
277	HD3A1001	1	L13	HD3100259	FBgn0033890	FBgn0033890	probe	HD3PR1003	3	F07	TS1	HD3100259_f	HD3100259_r	tggcgcccctagatgTCCGGATATCACACCCTCTC	cgacgcccgctgataACAAACAGACTATTTCTTTGCCA	FBgn0033890_cr1	FBgn0033890_cr1_1	202	TCCGGATATCACACCCTCTC	2735	20	55	59.886	ACAAACAGACTATTTCTTTGCCA	2936	23	34.783	58.003	5.1105	184/184/0/0	100	184	51.96	TCCGGATATCACACCCTCTCCGCTGGACACCCAGGAAAACATATTCGGCGAATCGGAATCCGAGGTTCCCATGGGTAAAGCCACCGATCACCGGTCCCCTTTGAATTCGGTTAATCCCTTTGCTATGAAGCGCAAACTGGGCGACACTGGAGTCATCTTTGGATCCGAAAAGCTGAAGCTGGCAAAGAAATAGTCTGTTTGT	FBgn0033890	FBtr0087606	184	NA	NA	NA	2R:9868044..9868245(-)	9	0	0	FBgn0033890(2e-111)	1003
278	HD3A1001	1	L14	HD3100355	FBgn0026170	FBgn0026170	probe	HD3PR1004	4	F07	TS1	HD3100355_f	HD3100355_r	tggcgcccctagatgCAACAAACCAGGCCCTAAGA	cgacgcccgctgataGTTATTTACGCACACAGACGC	FBgn0026170_cr1	FBgn0026170_cr1_2	82	CAACAAACCAGGCCCTAAGA	473	20	50	60.103	GTTATTTACGCACACAGACGC	554	21	47.619	58.386	2.7175	64/64/0/0	100	64	58.43	CAACAAACCAGGCCCTAAGAATCGATTGAATATGCTTTTAGTACAACTGTAGATTCTAAATGCGTCTGTGTGCGTAAATAAC	FBgn0026170	FBtr0079356	64	NA	NA	NA	2L:6966832..6966913(-)	82	0	0	FBgn0026170(3e-40)	1004
279	HD3A1001	1	L15	HD3100260	FBgn0011766	FBgn0011766	probe	HD3PR1003	3	F08	TS2	HD3100260_f	HD3100260_r	tggcgcccctagatgTGGGCCCAATAGCAGTTTAT	taggtctagccccgcTGCGGTTCTCCTTCGTTTAT	FBgn0011766_cr1	FBgn0011766_cr1_1	211	TGGGCCCAATAGCAGTTTAT	1017	20	45	59.433	TGCGGTTCTCCTTCGTTTAT	1227	20	45	59.708	0.859	193/193/0/0	100	193	60.12	TGGGCCCAATAGCAGTTTATTCATAGAAGCCAAATCATCCCACAAAACAAACAACCAACCACTTAACAGAGTCAACTACAAGTACATAAATAATTATTTAAACTCTCTCCTAGTAGTTATATATTTAACTAAACGATAGATAAAAGCAACAAACAAATGCAAATCATACAATTGTAAAAAAAAATCAATAAATAAACGAAGGAGAACCGCA	FBgn0011766	FBtr0084119+FBtr0084117+FBtr0084118	193+193+193	NA	NA	NA	3R:17446192..17446402(-)	209	0	0	FBgn0011766(9e-117)	1003
280	HD3A1001	1	L16	HD3100356	FBgn0026257&FBgn0039169	FBgn0039169	probe	HD3PR1004	4	F08	TS2	HD3100356_f	HD3100356_r	tggcgcccctagatgGGCGACAATTCGTCCAACTA	taggtctagccccgcAATCTAGGATGATCCGCAACC	FBgn0039169_cr1	FBgn0039169_cr1_2	209	GGCGACAATTCGTCCAACTA	3169	20	50	61.032	AATCTAGGATGATCCGCAACC	3377	21	47.619	60.3	2.3323	191/191/0/0	100	191	52.71	GGCGACAATTCGTCCAACTAGCATTCGGAGTCGCTGTTCATGGAACAGTTCTTGTTTGACCACTTCCCGTAGCACCCACCGCCCCCTGCCGCGCCCCATGGGACCATGGTTTAGCAATATATAAATTGTACATAGCGTAATTATGTAAAAGCGAGCATTTTAAATGTTTACCCTTCTTGTACAGCTCCGGTTGCGGATCATCCTAGATT	FBgn0039169	FBtr0084565	191	NA	NA	NA	3R:20049283..20049491(-)	187	0	0	FBgn0039169(1e-115)	1004
281	HD3A1001	1	L17	HD3100261	FBgn0011818	FBgn0011818	probe	HD3PR1003	3	F09	TS3	HD3100261_f	HD3100261_r	tggcgcccctagatgTGGTTCGTTGTGCTTTCTTG	cgcatgtagcctgccGATTTTTACTGACGACGCGA	FBgn0011818_cr1	FBgn0011818_cr1_1	209	TGGTTCGTTGTGCTTTCTTG	27	20	45	59.881	GATTTTTACTGACGACGCGA	235	20	45	58.92	1.1991	191/191/0/0	100	191	48.81	TGGTTCGTTGTGCTTTCTTGTGATTTTATTTAAAAGTTGTCGGATCGCAATGATCTTAAAGGAGGAGCACCCACACCAGAGCATCGAAACTGCCGCAAATGCGGCAAGGCAGGCGCAGGTCCGCTGGCGAATGGCGCATCTTAAGGCACTCAGCCGCACTCGAACACCAGCGCACGGCAATTGCTGCGGTCGCGTCGTCAGTAAAAATC	FBgn0011818	FBtr0077777+FBtr0077779+FBtr0077778+FBtr0077780	191+191+191+191	NA	NA	NA	2L:2492981..2493189(+)	49	0	0	FBgn0011818(1e-115)	1003
282	HD3A1001	1	L18	HD3100357	FBgn0023215	FBgn0023215	probe	HD3PR1004	4	F09	TS3	HD3100357_f	HD3100357_r	tggcgcccctagatgGCAACAAAACAAACCACAATCA	cgcatgtagcctgccGAGTCGCGACACGTTTACAG	FBgn0023215_cr1	FBgn0023215_cr1_1	217	GCAACAAAACAAACCACAATCA	105	22	36.364	60.802	GAGTCGCGACACGTTTACAG	321	20	55	59.515	3.2869	199/199/0/0	100	199	60.15	GCAACAAAACAAACCACAATCAGTAACCATTTTTAACAAACAATTTTGTAAACAATATTTGAAACCAAAACCATTTTCAAAAACTTTTAACAATCATTTAAGTAACAACAAATACGAAGGATTCAACCAAAATTTATACAAAAAATAAGAACTGAACCAATTCTCAACACCAATTCAACAACTATTTCAACAAATAACTGTAAACGTGTCGCGACTC	FBgn0023215	FBtr0301825+FBtr0301821+FBtr0301823+FBtr0070579+FBtr0070578+FBtr0301822+FBtr0301824	199+199+199+199+199+199+199	NA	NA	NA	X:3587090..3587306(+)	217	0	0	FBgn0023215(2e-120)	1004
283	HD3A1001	1	L19	HD3100262	FBgn0002466	FBgn0002466	probe	HD3PR1003	3	F10	TS4	HD3100262_f	HD3100262_r	tggcgcccctagatgCATAGAGGAGACCCGCAAAC	tagcctccctagcgcCATTCAGAGTTGCGAATGGA	FBgn0002466_cr6	FBgn0002466_cr6_1	207	CATAGAGGAGACCCGCAAAC	11	20	55	59.694	CATTCAGAGTTGCGAATGGA	217	20	45	59.799	0.5074	189/189/0/0	100	189	52.09	CATAGAGGAGACCCGCAAACTCAGGGTCAACGCAGATGACTTCCTCATCAAGACGCTTATTGGCCAAGGATACTTTGGCAACGTTCACCTGGTGGTGGAGCGGCAAACCAACGACATATACGCCATGAAGAAGATCAAAAAGTCGGTGGTGACGACGTCACAAGTCAAGGAGGAGCGCGATATCATGTCCATTCGCAACTCTGAATG	FBgn0002466	FBtr0075970	189	NA	NA	NA	3L:12507009..12507215(-)	0	0	0	FBgn0002466(2e-114)	1003
284	HD3A1001	1	L20	HD3100358	FBgn0030242	FBgn0030242	probe	HD3PR1004	4	F10	TS4	HD3100358_f	HD3100358_r	tggcgcccctagatgTCACATCCAATGGCAATCAT	tagcctccctagcgcCCGTCACAGGTAGTGCAAAA	FBgn0030242_cr1	FBgn0030242_cr1_2	201	TCACATCCAATGGCAATCAT	1952	20	40	59.738	CCGTCACAGGTAGTGCAAAA	2152	20	50	59.758	0.5042	183/183/0/0	100	183	57.55	TCACATCCAATGGCAATCATTTCGGCAACTGATCTGTGTTCTATATCTATTACCTGTACTGAAGTATTTGGCTCGCAATTGCAGACTCATCGTATTTATATGTATACACATATGTATAGTGTTAGGGCTTTTCCTAGCGCAAAGACTATCTAAATTTACAACTTTAAAATTCTTTTAACTATTTTGCACTACCTGTGACGG	FBgn0030242	FBtr0073409	183	NA	NA	NA	X:10749264..10749464(-)	201	0	0	FBgn0030242(8e-111)	1004
285	HD3A1001	1	L21	HD3100263	FBgn0038524	FBgn0038524	probe	HD3PR1003	3	F11	TS1	HD3100263_f	HD3100263_r	tggcgcccctagatgAGCTGGTTGAGTCGCAGAAC	cgacgcccgctgataCCTGCATCCAACTGATCGTA	FBgn0038524_cr3	FBgn0038524_cr3_1	211	AGCTGGTTGAGTCGCAGAAC	99	20	55	60.599	CCTGCATCCAACTGATCGTA	309	20	50	59.673	0.9258	193/193/0/0	100	193	53.41	AGCTGGTTGAGTCGCAGAACTCGGACTACGCATGGTTCCTTAAGCTGCTGGTCAATTGCTTTGGTTATAGCTGCGTCTTTGTGCCGGGCTTCTTGATCTACAAATATGTCGGCAGGATTAACTACCTGGAAAGAGGCAACAAGACATTCCTGCACAAGGCTATCAATATGTGTATCACGGGTAACTCTGGATACGATCAGTTGGATGCAGG	FBgn0038524	FBtr0083462	193	NA	NA	NA	3R:13432447..13432657(+)	0	0	0	FBgn0038524(9e-117)	1003
286	HD3A1001	1	L22	HD3100359	FBgn0003884	FBgn0003884	probe	HD3PR1004	4	F11	TS1	HD3100359_f	HD3100359_r	tggcgcccctagatgGGGTAACCGTCGAAATCAGT	cgacgcccgctgataCTGGCCGATTTTATTCTTGTG	FBgn0003884_cr2	FBgn0003884_cr2_1	189	GGGTAACCGTCGAAATCAGT	1396	20	50	58.912	CTGGCCGATTTTATTCTTGTG	1584	21	42.857	59.595	2.4935	171/171/0/0	100	171	57.83	GGGTAACCGTCGAAATCAGTGTTTACGCTTCCAATCGCAACAAAAAATTCACTGCAACACTGAAAAGCATACGAAAACGATGAAGATTGTACGAGAAACCATAAAGTATTTTATCCACAAAGACACGTATAGCAGAAAAGCCAAGTTAACTCGGCGATAAGTTGTGTACACAAGAATAAAATCGGCCAG	FBgn0003884	FBtr0081639	171	NA	NA	NA	3R:2914351..2914539(+)	185	0	0	FBgn0003884(1e-103)	1004
287	HD3A1001	1	L23	HD3100264	FBgn0263993	FBgn0064121&FBgn0064122	probe	HD3PR1003	3	F12	TS2	HD3100264_f	HD3100264_r	tggcgcccctagatgGAATGCATCGGGTAACAACA	taggtctagccccgcAGGTTCATGTTGTTGGTGGG	FBgn0064122_cr1	FBgn0064122_cr1_1	207	GAATGCATCGGGTAACAACA	172	20	45	59.4	AGGTTCATGTTGTTGGTGGG	378	20	50	60.668	1.268	189/0/189/0	0	189	47.43	GAATGCATCGGGTAACAACAATGGGACAAGCAACACCGGCTCCTCGGGTAATGGCTCAAACGGCAATGGCAATGCCTCCTCGAATAGCGCCTCCATGCATCTGCAGCGCCATGCGGCACTTGCTCATGCTGCGGCGGCGGCGAATGCGGCAGATAGTGCGCAGCGGCTGTGCGTCATACCCGAAATACCCACCAACAACATGAACCT	FBgn0064122&FBgn0064121	FBtr0091671+FBtr0091672+FBtr0091673&FBtr0091674+FBtr0091675+FBtr0091676	189+189+189&189+189+26	NA	NA	NA	X:6772118..6772324(+)	207	0	0	FBgn0064121(2e-114)&FBgn0064122(2e-114)	1003
288	HD3A1001	1	L24	HD3100360	FBgn0001168	FBgn0001168	probe	HD3PR1004	4	F12	TS2	HD3100360_f	HD3100360_r	tggcgcccctagatgCACACACGCAAACGTTGTTA	taggtctagccccgcTTTTCAGGTGCTTATTTTCGC	FBgn0001168_cr3	FBgn0001168_cr3_2	213	CACACACGCAAACGTTGTTA	1111	20	45	59.247	TTTTCAGGTGCTTATTTTCGC	1323	21	38.095	59.376	2.3768	195/195/0/0	100	195	58.71	CACACACGCAAACGTTGTTATAATTTATTTATTATTATATTATGTAATCGATTTGAGAGAACGGTATTCTACCAGGACATCGCCAAACTACCTCAGTCCAAGTACTTGGTGTTGAATTGCCTCATGTATCATGTATTACTCTTTGAATAACAGCAAATCAGCAAAAGTCTTCCAAACACAGAAAATGAAAATGCGAAAATAAGCACCTGAAAA	FBgn0001168	FBtr0100153+FBtr0076569	195+195	NA	NA	NA	3L:8671815..8672027(+)	213	0	0	FBgn0001168(6e-118)	1004
289	HD3A1001	1	M01	HD3100073	FBgn0015929	FBgn0015929	probe	HD3PR1001	1	G01	TS1	HD3100073_f	HD3100073_r	tggcgcccctagatgGCCATTGCCCCATCTATTTA	cgacgcccgctgataACTGTGATCTTGGCACGAGG	FBgn0015929_cr4	FBgn0015929_cr4_1	202	GCCATTGCCCCATCTATTTA	86	20	45	59.757	ACTGTGATCTTGGCACGAGG	287	20	55	61.279	1.5223	184/184/0/0	100	184	51.74	GCCATTGCCCCATCTATTTACGAGAACGACGACATCAAGAAAGGCATCTTGCTGCAGCTCTTTGGTGGCACCAAGAAGAAGCATGCAACTCTCGGCCGCCAGAATTTCAGATCGGAAATTCACCTGCTGTTATGCGGTGATCCGGGTACTTCCAAGTCCCAGATGCTGCAGTACGTCTTCAACCTCGTGCCAAGATCACAGT	FBgn0015929	FBtr0088982	184	NA	NA	NA	2R:3385497..3385698(-)	0	0	0	FBgn0015929(2e-111)	1001
290	HD3A1001	1	M02	HD3100169	no_gene	no_gene	empty	HD3PR1002	2	G01	TS1	HD3100169_f	HD3100169_r	empty	empty	NA	NA	NA	NA	NA	NA	NA	NA	NA	NA	NA	NA	NA	NA	NA	NA	NA	NA	NA	NA	NA	NA	NA	NA	NA	NA	NA	NA	NA	NA	1002
291	HD3A1001	1	M03	HD3100074	FBgn0024227	FBgn0024227	probe	HD3PR1001	1	G02	TS2	HD3100074_f	HD3100074_r	tggcgcccctagatgACTGAAGCACCCGCACAT	taggtctagccccgcCGATGGATCACGTTGTTCAG	FBgn0024227_cr2	FBgn0024227_cr2_1	210	ACTGAAGCACCCGCACAT	187	18	55.556	60.279	CGATGGATCACGTTGTTCAG	396	20	50	60.112	2.3914	192/192/0/0	100	192	48.27	ACTGAAGCACCCGCACATCCTGCGCCTGCTCACTTGGTTCCACGACGAGAGCCGCATCTATCTGGCCCTGGAAATTGCGTCCGAGGGCGAGCTGTTCAAGCACCTGCGTGGCGCACCCAATCATCGATTCGATGAACCGCGGTCTGCGAAGTACACCTACCAAGTGGCGAATGCCCTCAACTACTGTCACCTGAACAACGTGATCCATCG	FBgn0024227	FBtr0080180	192	NA	NA	NA	2L:10857393..10857602(-)	0	0	0	FBgn0024227(4e-116)	1001
292	HD3A1001	1	M04	HD3100170	FBgn0035111	FBgn0035111	probe	HD3PR1002	2	G02	TS2	HD3100170_f	HD3100170_r	tggcgcccctagatgGCTGCAAAAGAAGCCAGAAT	taggtctagccccgcGTCTTACGGATGGAGCTTGC	FBgn0035111_cr2	FBgn0035111_cr2_1	204	GCTGCAAAAGAAGCCAGAAT	824	20	45	59.597	GTCTTACGGATGGAGCTTGC	1027	20	55	59.843	0.5601	186/186/0/0	100	186	55.28	GCTGCAAAAGAAGCCAGAATTTTGCCGCACAGTCATTAACTCTTGCTCGCAATTTGCTTATGAACACGCTCAAAAGATCATCGACAACCCTAATGAACGGTTTACCGAGAACGACTTTCCGACCATCCTGAATGGATTTAATCCCGATGATATCAGAAATAGGGTGCTATGGCTGCACGACATTGCAAGCTCCATCCGTAAGAC	FBgn0035111	FBtr0072486+FBtr0072487+FBtr0072485	186+186+186	NA	NA	NA	3L:214855..215058(+)	0	0	0	FBgn0035111(1e-112)	1002
293	HD3A1001	1	M05	HD3100075	FBgn0037109	FBgn0037109	probe	HD3PR1001	1	G03	TS3	HD3100075_f	HD3100075_r	tggcgcccctagatgGACCATCCTCCAATACGCTT	cgcatgtagcctgccTCAGTCCAGTAGAGCTGGCA	FBgn0037109_cr1	FBgn0037109_cr1_1	215	GACCATCCTCCAATACGCTT	855	20	50	59.009	TCAGTCCAGTAGAGCTGGCA	1069	20	55	59.726	1.2644	197/197/0/0	100	197	50.73	GACCATCCTCCAATACGCTTCTCCGACAATGGCCGCAAGCATGGAAGGCTTCATCAAGGGGCTCCACAACAAATTCCAGATCCCAAAGTTATCGCAGAGAGGAAGCGGAGGCAATACAACCAGTGGACGCAGCACGCCAAGTGGCAGTTCAGAACCGGCTTTAGCGGGAACATCATCTTCGATATTAGGACCTATTGCCAGCTCTACTGGACTGA	FBgn0037109	FBtr0078464	197	NA	NA	NA	3L:21621945..21622159(-)	0	0	0	FBgn0037109(4e-119)	1001
294	HD3A1001	1	M06	HD3100171	FBgn0264075	FBgn0015014	probe	HD3PR1002	2	G03	TS3	HD3100171_f	HD3100171_r	tggcgcccctagatgCCGTCCCGCAACTTAATCT	cgcatgtagcctgccTAATGGATACGGGAGGTGGA	FBgn0015014_cr1	FBgn0015014_cr1_2	204	CCGTCCCGCAACTTAATCT	2017	19	52.632	60.081	TAATGGATACGGGAGGTGGA	2220	20	50	60.148	1.2287	186/186/0/0	100	186	57.19	CCGTCCCGCAACTTAATCTGTGTCTCTCTTAACCACTTCTCAAGTGCAATCCATCTTACATTGTTGAAATAATTCAGCCAAACGCATGCAAATTGTAATCTCGTAAATAGCATTTTAAGTACATAGGGGTAGTCACGTACACGATTCAGATATCTTTATTTTTGTGTGCTACGTCTTCTTCACTTCCACCTCCCGTATCCATTA	FBgn0015014	FBtr0082005	186	NA	NA	NA	3R:4843237..4843440(-)	202	0	0	FBgn0015014(1e-112)	1002
295	HD3A1001	1	M07	HD3100076	FBgn0019686	FBgn0019686	probe	HD3PR1001	1	G04	TS4	HD3100076_f	HD3100076_r	tggcgcccctagatgCACACACTGCCGCAGAAAT	tagcctccctagcgcTCCGATCTTCGGAAAAGCTA	FBgn0019686_cr1	FBgn0019686_cr1_1	214	CACACACTGCCGCAGAAAT	23	19	52.632	60.89	TCCGATCTTCGGAAAAGCTA	236	20	45	59.916	1.974	196/196/0/0	100	196	55.22	CACACACTGCCGCAGAAATTGTAGTCCCTCGCGCAGTTCACATCGAACCAATGTCGTGATTTTTGTTAGTTTTCGTTGTTTTCGTCTGATAAACTCTAAATAACTATCAGCCAGCGCTGTGCGAAAAGCTCGATGTAATCGAATTGGGCAGAAGAAACGCTCAGAGATTCAAACCCATAGCTTCTATAGATCTATAGCTTTTCCGAAGATCGGA	FBgn0019686	FBtr0081330+FBtr0081328+FBtr0081329	196+196+196	NA	NA	NA	2L:20061499..20061712(+)	214	0	0	FBgn0019686(1e-118)	1001
296	HD3A1001	1	M08	HD3100172	FBgn0026086&FBgn0261548	FBgn0026086	probe	HD3PR1002	2	G04	TS4	HD3100172_f	HD3100172_r	tggcgcccctagatgCGAATGACTGCACTCAGCAC	tagcctccctagcgcTTGCTATTGCAATGGGTACG	FBgn0026086_cr11	FBgn0026086_cr11_1	201	CGAATGACTGCACTCAGCAC	93	20	55	60.627	TTGCTATTGCAATGGGTACG	293	20	45	59.585	1.0418	183/183/0/0	100	183	58.07	CGAATGACTGCACTCAGCACTATTATATAATTTTAAAAAAGACAACAGCAACGGCAAGCAATTAATAGAATTAGACGACATAGATTTTATGACAAATTCTGATATAGAATGCAAATTATATTGGGTGCAAGCACATCGCTATGATATACCACTTCATATGATTGACAACCTGCCAACTTTGCGTACCCATTGCAATAGCAA	FBgn0026086	FBtr0070299+FBtr0100557+FBtr0070300	183+183+183	NA	NA	NA	X:1677781..1677981(+)	201	0	0	FBgn0026086(8e-111)	1002
297	HD3A1001	1	M09	HD3100077	FBgn0260635	FBgn0260635	control_th	HD3PR1001	1	G05	TS1	HD3100077_f	HD3100077_r	tggcgcccctagatgACAACCAGAACACAAAATGGC	cgacgcccgctgataCGGTGAAGGTCTTTAATCGC	th_2	th_2_1	173	CGGTGAAGGTCTTTAATCGC	1	20	50	59.708	ACAACCAGAACACAAAATGGC	173	21	42.857	59.89	1.4025	155/155/0/0	100	57	55.17	CGGTGAAGGTCTTTAATCGCGTCTCCTCGCGGTTTAAATCGTTCATTCTGGTTTTGTTTATATTATTTTTGAATAGCTGGGTCGCGTTCGTGTTGTTATCCACCTGATCAAAAGCGATAGGTCCATAAGACGGAAGATCAGCTACAACAGATGCCATTTTGTGTTCTGGTTGT	FBgn0260635	FBtr0075499+FBtr0075501+FBtr0075500	155+155+155	NA	NA	NA	3L:16032932..16033104(-)	16	0	0	FBgn0260635(3e-94)	1001
298	HD3A1001	1	M10	HD3100173	FBgn0260635	FBgn0260635	control_th	HD3PR1002	2	G05	TS1	HD3100173_f	HD3100173_r	tggcgcccctagatgACAACCAGAACACAAAATGGC	cgacgcccgctgataCGGTGAAGGTCTTTAATCGC	th_2	th_2_1	173	CGGTGAAGGTCTTTAATCGC	1	20	50	59.708	ACAACCAGAACACAAAATGGC	173	21	42.857	59.89	1.4025	155/155/0/0	100	57	55.17	CGGTGAAGGTCTTTAATCGCGTCTCCTCGCGGTTTAAATCGTTCATTCTGGTTTTGTTTATATTATTTTTGAATAGCTGGGTCGCGTTCGTGTTGTTATCCACCTGATCAAAAGCGATAGGTCCATAAGACGGAAGATCAGCTACAACAGATGCCATTTTGTGTTCTGGTTGT	FBgn0260635	FBtr0075499+FBtr0075501+FBtr0075500	155+155+155	NA	NA	NA	3L:16032932..16033104(-)	16	0	0	FBgn0260635(3e-94)	1002
299	HD3A1001	1	M11	HD3100078	FBgn0032988	FBgn0032988	probe	HD3PR1001	1	G06	TS2	HD3100078_f	HD3100078_r	tggcgcccctagatgACCAGAGCAATGACACGGAT	taggtctagccccgcCGACTTATTCGTAAAATCATGGC	FBgn0032988_cr6	FBgn0032988_cr6_1	201	ACCAGAGCAATGACACGGAT	36	20	50	60.542	CGACTTATTCGTAAAATCATGGC	236	23	39.13	59.884	3.6586	183/183/0/0	100	183	57	ACCAGAGCAATGACACGGATGAGTATGTCTATGGGTCTAACAAATACGGGCATTCTAGGAAACGTGGTGACTCTGAAATGCTAGAGGAAGACGAATTCCTAATTGTCGACAAACGTCCAAAGAATTTTGATCTGTCTAAAAGTCAGGAATTTGACAAACAATTTCATTTCGGATCTTCGCCATGATTTTACGAATAAGTCG	FBgn0032988	FBtr0085955	183	NA	NA	NA	2L:22257995..22258195(+)	16	0	0	FBgn0032988(8e-111)	1001
300	HD3A1001	1	M12	HD3100174	FBgn0035691	FBgn0035691	probe	HD3PR1002	2	G06	TS2	HD3100174_f	HD3100174_r	tggcgcccctagatgCTGCATTCGGAGAGTCTCAA	taggtctagccccgcCCAATAGGGCCACATCAACT	FBgn0035691_cr2	FBgn0035691_cr2_1	208	CTGCATTCGGAGAGTCTCAA	19	20	50	59.112	CCAATAGGGCCACATCAACT	226	20	50	59.813	1.0741	190/190/0/0	100	190	52.41	CTGCATTCGGAGAGTCTCAACAATCATCTGAAGATTCATGAGAAGAGCGTGGAAAGGGCTCTGGAAACTTATAAACAGGTGCAAGTAAATGGCGATGCCAGTGACACTCAAGTGGACTCACATCAGCTGCTGAAGGTTTACGCCGAATCCGTAGCCAGCATTCCTAAGAATCCCCGCCGCGTAGAGCAAGTTGATGTGGCCCTATTGG	FBgn0035691	FBtr0076999+FBgn0035691	190+86	NA	NA	NA	3L:6184301..6184508(+)	0	0	0	FBgn0035691(5e-115)	1002
301	HD3A1001	1	M13	HD3100079	FBgn0052251	FBgn0052251	probe	HD3PR1001	1	G07	TS3	HD3100079_f	HD3100079_r	tggcgcccctagatgACCGGAAGATAAACCTGGCT	cgcatgtagcctgccGTTCGCTTCACATTCCTGCT	FBgn0052251_cr4	FBgn0052251_cr4_1	202	ACCGGAAGATAAACCTGGCT	235	20	50	59.962	GTTCGCTTCACATTCCTGCT	436	20	50	60.406	0.4441	184/184/0/0	100	184	54.6	ACCGGAAGATAAACCTGGCTATGCAGAAGTAACTATAAATGAAGATGAGGAAATCATAGATAAAGTTGATAGCACTGCTGAGGATGATGGCGATGCTGAAGAAAACAAAAACGATGCAGACGAAGATCCCGAAGACAATCCAGTTGAAGACAGTGAGGATGAGAAAAATGACAGTGAAAGTGAGCAGGAATGTGAAGCGAAC	FBgn0052251	FBtr0073286	184	NA	NA	NA	3L:4316427..4316628(+)	0	0	0	FBgn0052251(2e-111)	1001
302	HD3A1001	1	M14	HD3100175	FBgn0020493	FBgn0020493	probe	HD3PR1002	2	G07	TS3	HD3100175_f	HD3100175_r	tggcgcccctagatgGAAAGCACACGTCATGTTCG	cgcatgtagcctgccAGTTGGTGCTTCGTCAATGG	FBgn0020493_cr7	FBgn0020493_cr7_1	218	GAAAGCACACGTCATGTTCG	1046	20	50	60.31	AGTTGGTGCTTCGTCAATGG	1263	20	50	61.096	1.4057	200/200/0/0	100	200	59.28	GAAAGCACACGTCATGTTCGAACATTATTTGTTTTATGTTGATATTTTGACTGTTTTCGTTGTCATTATTACGTACATTCATTGTTTAAATTAAAAAATCTGTCATTTGTCAAGTGTATAAAAAGATATCACAACACGATACTTACATGAGCTGAATACCATAGAATAATTTTATTTAAATCTGTAATCACTTTATGTCCATTGACGAAGCACCAACT	FBgn0020493	FBtr0100160+FBtr0083394+FBtr0083393	200+200+200	NA	NA	NA	3R:12895737..12895954(+)	216	0	0	FBgn0020493(6e-121)	1002
303	HD3A1001	1	M15	HD3100080	FBgn0015589	FBgn0015589	probe	HD3PR1001	1	G08	TS4	HD3100080_f	HD3100080_r	tggcgcccctagatgAGGCGGACAAAAGAGCACTA	tagcctccctagcgcGCGAACTTCTGGCTTGACTT	FBgn0015589_cr3	FBgn0015589_cr3_1	208	AGGCGGACAAAAGAGCACTA	2488	20	50	60.015	GCGAACTTCTGGCTTGACTT	2695	20	50	59.621	0.3942	190/190/0/0	100	190	52.58	AGGCGGACAAAAGAGCACTATCACTCCTCCTGCTGAAACAGTTCCCGAGAAATCCGAGGGCCAGGAAATATTGTTGATCCTAGACGACAGTGTTAAGTGCTACCAGACGGAGGATACCCCTTATGTTATATCCAATGCGGCTTCAGTCACAGATTTACGAGTCGCTGCTAAAGCGGATGCAGAAGCGGAAGTCAAGCCAGAAGTTCGC	FBgn0015589	FBtr0085351	190	NA	NA	NA	3R:24663853..24664060(-)	0	0	0	FBgn0015589(5e-115)	1001
304	HD3A1001	1	M16	HD3100176	FBgn0022935&FBgn0262985	FBgn0022935	probe	HD3PR1002	2	G08	TS4	HD3100176_f	HD3100176_r	tggcgcccctagatgGGCGGGACTAAGAGACCACT	tagcctccctagcgcCCATCCAGATGGATTTCAGC	FBgn0022935_cr1	FBgn0022935_cr1_1	148	GGCGGGACTAAGAGACCACT	1923	20	60	60.649	CCATCCAGATGGATTTCAGC	2070	20	50	60.426	1.075	130/130/0/0	100	130	61.5	GGCGGGACTAAGAGACCACTTTGCAATACCAGTGATTTTTACAAATATATTTTAATAACAAAAAACAAATTTTTTAGCCCGCAAGAACATTAATCAAACCTTAATTTAATTAAAATAAGTCATTTTTAGCTGAAATCCATCTGGATGG	FBgn0022935	FBtr0077016	130	NA	NA	NA	3L:6179003..6179150(-)	148	0	0	FBgn0022935(2e-79)	1002
305	HD3A1001	1	M17	HD3100081	FBgn0032051	FBgn0032051	probe	HD3PR1001	1	G09	TS1	HD3100081_f	HD3100081_r	tggcgcccctagatgTCTGTTCCATCTCTCACCAACT	cgacgcccgctgataTGGAGAAAACGCTCTGGATT	FBgn0032051_cr3	FBgn0032051_cr3_1	201	TCTGTTCCATCTCTCACCAACT	5	22	45.455	58.794	TGGAGAAAACGCTCTGGATT	205	20	45	59.813	3.3924	183/183/0/0	100	183	54.92	TCTGTTCCATCTCTCACCAACTGGTTGTTGTTTTTGGACCCGCTCTTGCGCTCGAATTGTTGGAATATATATTTCATTTAATTAAGCACAGAAAGCAGTAGTAAAAATGATTGGAAGTAAAAAATCCAAGGAGGCGAATGTCTTCAAGGAAATCGCAGAGAACTTCGAGCAGCTGACCAAGAATCCAGAGCGTTTTCTCCA	FBgn0032051	FBtr0079697	183	NA	NA	NA	2L:8514660..8514860(-)	106	0	0	FBgn0032051(8e-111)	1001
306	HD3A1001	1	M18	HD3100177	FBgn0003345	FBgn0003345	probe	HD3PR1002	2	G09	TS1	HD3100177_f	HD3100177_r	tggcgcccctagatgACGGCAATATGAAAACCAGG	cgacgcccgctgataTGTTGGCTCTTGTACGTTGG	FBgn0003345_cr9	FBgn0003345_cr9_1	203	ACGGCAATATGAAAACCAGG	422	20	45	59.823	TGTTGGCTCTTGTACGTTGG	624	20	50	59.758	0.4194	185/185/0/0	100	185	54.47	ACGGCAATATGAAAACCAGGAACCTATCCGTTGCTGGCGCCACAATTATCAAGCAATCACTCACCTCACCGCAACATCATACGGATATCGATGCCTTGACAGCACTTCAAGTGGAGGAGGTTATTTATACACAGTCACAAGGGAATACCAGTTATCAATTAGACACCGAAACAAGCATTGCTCCCAACGTACAAGAGCCAACA	FBgn0003345	FBtr0112826+FBtr0074099+FBtr0074101+FBtr0112824+FBtr0074100+FBtr0301544+FBtr0301543+FBtr0112827+FBtr0112825	185+185+185+185+185+185+185+185+185	NA	NA	NA	X:15718789..15718991(+)	203	0	0	FBgn0003345(5e-112)	1002
307	HD3A1001	1	M19	HD3100082	FBgn0011327&FBgn0036004	FBgn0036004	probe	HD3PR1001	1	G10	TS2	HD3100082_f	HD3100082_r	tggcgcccctagatgAAGCAAATCTCGCGAAAGAA	taggtctagccccgcAACGAATAGCGTTTTTGTTGC	FBgn0036004_cr1	FBgn0036004_cr1_1	208	AAGCAAATCTCGCGAAAGAA	39	20	40	60.096	AACGAATAGCGTTTTTGTTGC	246	21	38.095	59.311	1.7851	190/190/0/0	100	190	55.24	AAGCAAATCTCGCGAAAGAAAATGAAATTTGCAGCACTTGTCGTGTGTGAAATGTGAACACAGAGTGCACTAAACAATAACAAGACAATAAACAGCATTTTAGTGTTTATTTCGAGGGATAAAACCACCGCTGAGTCGCCGTTAAGATGAAGCGAAAATACGAAAATTGCGTGCTGCAGCAGAGGCAGCAACAAAAACGCTATTCGTT	FBgn0036004	FBtr0076468	190	NA	NA	NA	3L:9470188..9470395(+)	208	0	0	FBgn0036004(5e-115)	1001
308	HD3A1001	1	M20	HD3100178	FBgn0083068&FBgn0261112	FBgn0261112	probe	HD3PR1002	2	G10	TS2	HD3100178_f	HD3100178_r	tggcgcccctagatgGCAACAGTTAAAATTACCAACGTG	taggtctagccccgcGATTTGTCTGTCGTATTTCTTGC	FBgn0261112_cr1	FBgn0261112_cr1_1	203	GCAACAGTTAAAATTACCAACGTG	137	24	37.5	59.875	GATTTGTCTGTCGTATTTCTTGC	339	23	39.13	57.951	9.174	185/185/0/0	100	185	54.78	GCAACAGTTAAAATTACCAACGTGTTTTTTCCAACACTCCACCCAATAAACAAATTGTGTCAGAAGTATTGGCTGCCGGCGCTTTACAGTACTGGATTATTTGCAACCGGCTTATTATTGCACAAAAATCTAGTGAAATGTCCTCGCCAGCCCCCAAATCGCCAGAGCTTTCGGATAAAAGCAAGAAATACGACAGACAAATC	FBgn0261112	FBtr0076208	185	NA	NA	NA	3L:11091648..11091850(+)	137	0	0	FBgn0261112(5e-112)	1002
309	HD3A1001	1	M21	HD3100083	FBgn0040010	FBgn0040010	probe	HD3PR1001	1	G11	TS3	HD3100083_f	HD3100083_r	tggcgcccctagatgACGATAGATTGCTGGTTCATAATTG	cgcatgtagcctgccCGCAACACACAAGTTTACGG	FBgn0040010_cr1	FBgn0040010_cr1_1	214	ACGATAGATTGCTGGTTCATAATTG	24	25	36	60.59	CGCAACACACAAGTTTACGG	237	20	50	60.209	5.7987	196/196/0/0	100	196	57.54	ACGATAGATTGCTGGTTCATAATTGTACTCAATTTTAAGTGTCTTTACTGCTTTTACTTTGCTTTTGTGCAAATATATGTGTAGATGTTTCACAAGTGTGAACAGGCCTTAAACATTGTGTTTTTCTGGCATTCTAGTCGGCTTTATTTGAGCTGTTTCACAAACGAAAGATATGGCTTTCTTGTAATCGTGAACCGTAAACTTGTGTGTTGCG	FBgn0040010	FBtr0111255	196	NA	NA	NA	2L:22442869..22443082(+)	84	0	0	FBgn0040010(1e-118)	1001
310	HD3A1001	1	M22	HD3100179	FBgn0004656	FBgn0004656	probe	HD3PR1002	2	G11	TS3	HD3100179_f	HD3100179_r	tggcgcccctagatgTTGCTGAGCATGAAGCAATC	cgcatgtagcctgccGGGAACTGGTCTTATGTGGC	FBgn0004656_cr5	FBgn0004656_cr5_1	221	TTGCTGAGCATGAAGCAATC	11	20	45	60.104	GGGAACTGGTCTTATGTGGC	231	20	55	59.41	0.6937	203/203/0/0	100	203	51.67	TTGCTGAGCATGAAGCAATCACTACGGACCACTACACAATTTTATCCCTTGAACAAGAAGAGATTCTTATCAAAAACCAGAACAGAAGCACCAGGATCAGGAGTTGAAAAAACGATAGGCGGCGGAGGATTACCAGGAGTAGGAGTCGCAAGAACAGCAGGAGAAGGCGTAATCAGTCGCAGGAGGAGGAGGTGGTCACCGGCCACATAAGACCAGTTCCC	FBgn0004656	FBtr0071120+FBtr0071118+FBtr0301309+FBtr0071122+FBtr0071121+FBtr0071119	203+203+203+203+203+203	NA	NA	NA	X:7949696..7949916(-)	221	0	0	FBgn0004656(1e-122)	1002
311	HD3A1001	1	M23	HD3100084	FBgn0010356&FBgn0263510	FBgn0010356	probe	HD3PR1001	1	G12	TS4	HD3100084_f	HD3100084_r	tggcgcccctagatgCGAGGACGTCTACCTCATGC	tagcctccctagcgcGGATGGGTCACAAACGAAAT	FBgn0010356_cr1	FBgn0010356_cr1_2	205	CGAGGACGTCTACCTCATGC	2072	20	60	60.823	GGATGGGTCACAAACGAAAT	2276	20	45	59.653	1.1698	187/187/0/0	100	187	54.05	CGAGGACGTCTACCTCATGCGTACTTTCCCCAGCAAGAACTCGCCATTTGTCAGCCTGCACTTTACGCGCCGAAATCTCCTGATGTGCGTGGGTCTATTCAAGAGTTAGGAGCACAGATAAGCTTATTTGGTATACGTAATGTAGTGTTAAGGAATGCTCGGAATGTTTAGGATTAATGTTTTGTATTTCGTTTGTGACCCATCC	FBgn0010356	FBtr0088240	187	NA	NA	NA	2R:6764900..6765104(-)	96	0	0	FBgn0010356(3e-113)	1001
312	HD3A1001	1	M24	HD3100180	FBgn0039466	FBgn0039466	probe	HD3PR1002	2	G12	TS4	HD3100180_f	HD3100180_r	tggcgcccctagatgCGGGATAATAGGGCACAAAA	tagcctccctagcgcGGGTGAAACGTGATACCCAG	FBgn0039466_cr4	FBgn0039466_cr4_1	217	CGGGATAATAGGGCACAAAA	344	20	45	59.789	GGGTGAAACGTGATACCCAG	560	20	55	60.232	0.4434	199/199/0/0	100	199	54.2	CGGGATAATAGGGCACAAAAGGATCATCGGGCATTTGCCTTCCTGCTGCAGCGATTTATGGATGTTTTCCTACCAGTATTTTCACCCAACTTCGATGTCAGTTGCTCCATTTACAATCCGCGATTGGATTTGCCCGTCATGCGATCCATAAACAAAAAGGAAGAGGTAATGGCCTCTTGCGTTGTGGTCTTAATCAACTGGGTATCACGTTTCACCC	FBgn0039466	FBtr0301134+FBtr0085069	199+199	NA	NA	NA	3R:22796948..22797164(+)	0	0	0	FBgn0039466(2e-120)	1002
313	HD3A1001	1	N01	HD3100265	FBgn0029881	FBgn0029881	probe	HD3PR1003	3	G01	TS1	HD3100265_f	HD3100265_r	tggcgcccctagatgGTTGTGTCTCGGTTTCCGTT	cgacgcccgctgataGGTTTCTTTTCGCACACTGC	FBgn0029881_cr1	FBgn0029881_cr1_1	221	GTTGTGTCTCGGTTTCCGTT	32	20	50	60.012	GGTTTCTTTTCGCACACTGC	252	20	50	60.817	0.8293	203/203/0/0	100	203	56.71	GTTGTGTCTCGGTTTCCGTTAGATCTTTTCGAAAATTTGTCTCGAAAACATGCGTTCAATTTTGCGGGAAAACGATATCACACGATGATATTTGATTTCTTTCAAGAGGATATATTGTTATAATGATTGCTATATATACTCCTCACAACCCAATCGATTTTGGGCCGTGACGCGGGATTTTTTGTTTATGTTCTTTTGAAAGCAGTGTGCGAAAAGAAACC	FBgn0029881	FBtr0070948	203	NA	NA	NA	X:6494129..6494349(+)	221	0	0	FBgn0029881(1e-122)	1003
314	HD3A1001	1	N02	HD3100361	no_gene	no_gene	empty	HD3PR1004	4	G01	TS1	HD3100361_f	HD3100361_r	empty	empty	NA	NA	NA	NA	NA	NA	NA	NA	NA	NA	NA	NA	NA	NA	NA	NA	NA	NA	NA	NA	NA	NA	NA	NA	NA	NA	NA	NA	NA	NA	1004
315	HD3A1001	1	N03	HD3100266	FBgn0001974	FBgn0001974	probe	HD3PR1003	3	G02	TS2	HD3100266_f	HD3100266_r	tggcgcccctagatgCCCGTGGCTTAGCACTTTTA	taggtctagccccgcATTTCGTAGCTTGATGGTTGG	FBgn0001974_cr2	FBgn0001974_cr2_1	204	CCCGTGGCTTAGCACTTTTA	125	20	50	60.257	ATTTCGTAGCTTGATGGTTGG	328	21	42.857	59.101	2.1558	186/186/0/0	100	186	58.53	CCCGTGGCTTAGCACTTTTAAAGTTTATACTCGAAAGCATGAACAGATTATTAATTTCAGAAAAGATTAGCTCCGTAGGTTACAATTCGTAAAACTAAGGGTATGTTTGTTTGTGTTCATAGGTTTCAATTCAAATTTTATTGTCCAGTCTAGGAGATATTTAACAAATTTACGAGAAAGCCACCAACCATCAAGCTACGAAAT	FBgn0001974	FBtr0080696	186	NA	NA	NA	2L:15011400..15011603(+)	204	0	0	FBgn0001974(1e-112)	1003
316	HD3A1001	1	N04	HD3100362	FBgn0011742	FBgn0011742	probe	HD3PR1004	4	G02	TS2	HD3100362_f	HD3100362_r	tggcgcccctagatgGAGCAGGATTGGTCCACTTG	taggtctagccccgcGAAAAGGGCTTTTGGGTTTG	FBgn0011742_cr1	FBgn0011742_cr1_1	201	GAGCAGGATTGGTCCACTTG	350	20	55	60.656	GAAAAGGGCTTTTGGGTTTG	550	20	45	60.802	1.4584	183/183/0/0	100	183	57.58	GAGCAGGATTGGTCCACTTGCCCTTAGATTATCTATAATCGCAGACATGTCGTCACTGGTCGTTATCCCCGTACAATATAATGTAATATTTCTTTGAGCGCGAAAACTTTAATTCGATAGTCGCCTAAATTGTGTAACCCTGCATTAGTGTGTTTAATTGTTTATAATTACGTCTAAAATTCAAACCCAAAAGCCCTTTTC	FBgn0011742	FBtr0112868+FBtr0074295	183+183	NA	NA	NA	X:16442896..16443096(-)	201	0	0	FBgn0011742(8e-111)	1004
317	HD3A1001	1	N05	HD3100267	FBgn0022936	FBgn0022936	probe	HD3PR1003	3	G03	TS3	HD3100267_f	HD3100267_r	tggcgcccctagatgGCCACATGCGTGTTCGTT	cgcatgtagcctgccTTTTATATCTATCAGGAAACCCTCG	FBgn0022936_cr2	FBgn0022936_cr2_1	201	GCCACATGCGTGTTCGTT	2	18	55.556	61.772	TTTTATATCTATCAGGAAACCCTCG	202	25	36	59.033	9.7398	183/183/0/0	100	183	54.58	GCCACATGCGTGTTCGTTGCCTGCAAAGTTGAGGAGTTCAACGTGTCCATCAACCAGTTCGTAAACAACATCAAGGGCGACAGGAACAAGGCCACCGACATAGTGTTGTCCAATGAATTACTGCTGATTGGACAGCTCAACTACTACCTCACCATACACAATCCGTTCAGACCCATCGAGGGTTTCCTGATAGATATAAAA	FBgn0022936	FBtr0078439	183	NA	NA	NA	3L:21815497..21815697(+)	0	0	0	FBgn0022936(8e-111)	1003
318	HD3A1001	1	N06	HD3100363	FBgn0035762	FBgn0035762	probe	HD3PR1004	4	G03	TS3	HD3100363_f	HD3100363_r	tggcgcccctagatgGGACTGGTGCAGTTAGCCAT	cgcatgtagcctgccCTTCCAGTGAAATCCAGCGT	FBgn0035762_cr3	FBgn0035762_cr3_1	205	GGACTGGTGCAGTTAGCCAT	16	20	55	60.142	CTTCCAGTGAAATCCAGCGT	220	20	50	60.255	0.3961	187/187/0/0	100	187	53.58	GGACTGGTGCAGTTAGCCATTGAAAAGTTGGCGGTGGACATAGAACAGATTGCCCAGGACCAGATACTATTTGCCCATCTACTTGATGAGACGCTGGCCTTCGAATCCGAGTTACGGGAAACATTTGGGTATCCGGCTAGTTTTCCCAGCGCGATTTCTGTAATCACACAACCCATGTATTTGCTACGCTGGATTTCACTGGAAG	FBgn0035762	FBtr0076838	187	NA	NA	NA	3L:7317925..7318129(+)	0	0	0	FBgn0035762(3e-113)	1004
319	HD3A1001	1	N07	HD3100268	FBgn0003124	FBgn0003124	probe	HD3PR1003	3	G04	TS4	HD3100268_f	HD3100268_r	tggcgcccctagatgGGCGGGTTTGCAAAATGTTA	tagcctccctagcgcTCTTTTCTTGCACAGCTCCA	FBgn0003124_cr2	FBgn0003124_cr2_1	225	GGCGGGTTTGCAAAATGTTA	1	20	45	62.933	TCTTTTCTTGCACAGCTCCA	225	20	45	59.716	3.2177	207/207/0/0	100	207	54.06	GGCGGGTTTGCAAAATGTTACGAGATCATCGATGTGGAAACCGACGACGTCTTCGCCGGCAAGATCGTATCCAAGAAGCTGATGATCAAACACAATCAGAAGGAGAAGACCGCCCAGGAGATAACTATTCACCGCAGCCTTAACCATCCGAACATTGTCAAGTTTCACAACTACTTTGAAGATTCGCAGAATATCTACATTGTGCTGGAGCTGTGCAAGAAAAGA	FBgn0003124	FBtr0100318+FBtr0074839	207+207	NA	NA	NA	3L:20304149..20304373(+)	0	0	0	FBgn0003124(4e-125)	1003
320	HD3A1001	1	N08	HD3100364	FBgn0037578	FBgn0037578	probe	HD3PR1004	4	G04	TS4	HD3100364_f	HD3100364_r	tggcgcccctagatgCTCTTCACCAACCAAGGAGG	tagcctccctagcgcTCTTCCTGAATCTCAACGCC	FBgn0037578_cr1	FBgn0037578_cr1_1	203	CTCTTCACCAACCAAGGAGG	695	20	55	59.691	TCTTCCTGAATCTCAACGCC	897	20	50	60.34	0.6485	185/185/0/0	100	185	55.13	CTCTTCACCAACCAAGGAGGCATTGCTCGTGGAAAAATCAACCTAGATGACTTTAAGGTCAAGATCAAGCATATTGTGGCTAAACTGGGAGTTCCAATTCAAGTATTTATAGCCATAGGTGATGGATTTTATCGCAAACCTTTGACGGGAATGTGGCAGCACTTAAAGAGTGAAATGAATGATGGCGTTGAGATTCAGGAAGA	FBgn0037578	FBtr0081854	185	NA	NA	NA	3R:4168323..4168525(-)	0	0	0	FBgn0037578(5e-112)	1004
321	HD3A1001	1	N09	HD3100269	FBgn0260635	FBgn0260635	control_th	HD3PR1003	3	G05	TS1	HD3100269_f	HD3100269_r	tggcgcccctagatgACAACCAGAACACAAAATGGC	cgacgcccgctgataCGGTGAAGGTCTTTAATCGC	th_2	th_2_1	173	CGGTGAAGGTCTTTAATCGC	1	20	50	59.708	ACAACCAGAACACAAAATGGC	173	21	42.857	59.89	1.4025	155/155/0/0	100	57	55.17	CGGTGAAGGTCTTTAATCGCGTCTCCTCGCGGTTTAAATCGTTCATTCTGGTTTTGTTTATATTATTTTTGAATAGCTGGGTCGCGTTCGTGTTGTTATCCACCTGATCAAAAGCGATAGGTCCATAAGACGGAAGATCAGCTACAACAGATGCCATTTTGTGTTCTGGTTGT	FBgn0260635	FBtr0075499+FBtr0075501+FBtr0075500	155+155+155	NA	NA	NA	3L:16032932..16033104(-)	16	0	0	FBgn0260635(3e-94)	1003
322	HD3A1001	1	N10	HD3100365	FBgn0260635	FBgn0260635	control_th	HD3PR1004	4	G05	TS1	HD3100365_f	HD3100365_r	tggcgcccctagatgACAACCAGAACACAAAATGGC	cgacgcccgctgataCGGTGAAGGTCTTTAATCGC	th_2	th_2_1	173	CGGTGAAGGTCTTTAATCGC	1	20	50	59.708	ACAACCAGAACACAAAATGGC	173	21	42.857	59.89	1.4025	155/155/0/0	100	57	55.17	CGGTGAAGGTCTTTAATCGCGTCTCCTCGCGGTTTAAATCGTTCATTCTGGTTTTGTTTATATTATTTTTGAATAGCTGGGTCGCGTTCGTGTTGTTATCCACCTGATCAAAAGCGATAGGTCCATAAGACGGAAGATCAGCTACAACAGATGCCATTTTGTGTTCTGGTTGT	FBgn0260635	FBtr0075499+FBtr0075501+FBtr0075500	155+155+155	NA	NA	NA	3L:16032932..16033104(-)	16	0	0	FBgn0260635(3e-94)	1004
323	HD3A1001	1	N11	HD3100270	FBgn0038788	FBgn0038788	probe	HD3PR1003	3	G06	TS2	HD3100270_f	HD3100270_r	tggcgcccctagatgGAGCGGCAGCCAGAATAGT	taggtctagccccgcGGCATTGTCCGCTTTATACAC	FBgn0038788_cr4	FBgn0038788_cr4_2	203	GAGCGGCAGCCAGAATAGT	779	19	57.895	60.52	GGCATTGTCCGCTTTATACAC	981	21	47.619	59.492	3.0275	185/185/0/0	100	185	54.09	GAGCGGCAGCCAGAATAGTGAGGAGCTGCAACAAGGCAAAGAGAAACCGCAATCGGACCCGGATAAGATGACTTCGGGCGATAGGGACAAGAAGGATGCTTCGCTTTAGACCCTAAGATTAGTTAGTAACATCCGTAGTTAATTTGTAGTTGAATTGTGCAATTTGTTTACATGTGGATTACGTGTATAAAGCGGACAATGCC	FBgn0038788	FBtr0083882	185	NA	NA	NA	3R:16155529..16155731(+)	92	0	0	FBgn0038788(5e-112)	1003
324	HD3A1001	1	N12	HD3100366	FBgn0260749	FBgn0260749	probe	HD3PR1004	4	G06	TS2	HD3100366_f	HD3100366_r	tggcgcccctagatgTTGGGTTCAGTCGATCGGT	taggtctagccccgcTTTATCAGCTCGAAAAGTTTGGT	FBgn0260749_cr3	FBgn0260749_cr3_1	201	TTGGGTTCAGTCGATCGGT	10	19	52.632	61.484	TTTATCAGCTCGAAAAGTTTGGT	210	23	34.783	59.341	6.1433	183/183/0/0	100	183	53.84	TTGGGTTCAGTCGATCGGTTGGTGCAACAACATTGCGTGGAATGTTGGACCCTTGACTGCCCGTCAGTATTCTCTTGCCATCGAGCGATATGAGTGGAATAAAGTGCAGGCCTTCAAGAGCATTGTGCCGATGGTGCATTTAAGCTGGAATCTTGCAAGGAATATTAAAGTGTCTGATACCAAACTTTTCGAGCTGATAAA	FBgn0260749	FBtr0080077+FBtr0080075+FBtr0080076	183+183+183	NA	NA	NA	2L:10273197..10273397(-)	0	0	0	FBgn0260749(8e-111)	1004
325	HD3A1001	1	N13	HD3100271	FBgn0037102	FBgn0037102	probe	HD3PR1003	3	G07	TS3	HD3100271_f	HD3100271_r	tggcgcccctagatgGGTGTCATCGCTATCGATTTT	cgcatgtagcctgccGATATGTTGGTTCCACATCCA	FBgn0037102_cr1	FBgn0037102_cr1_2	206	GGTGTCATCGCTATCGATTTT	4	21	42.857	59.06	GATATGTTGGTTCCACATCCA	209	21	42.857	58.131	4.809	188/188/0/0	100	188	51.72	GGTGTCATCGCTATCGATTTTCTCTCATCTCTATTGGAAATTAATAAACTATTTTGCTTAGACAATACAATTCAAAATGAATGTAGGCAAGATAAGCGTTGTCACCAGACTTCCTGCCCTCCGCTCGTGCGCCCAGTACTCGAGCGCTGCGAAAGCGGAACTGCCGGCTTCCTTGGTCGGCGACGTGGATGTGGAACCAACATATC	FBgn0037102	FBtr0078377	188	NA	NA	NA	3L:21561804..21562009(-)	76	0	0	FBgn0037102(8e-114)	1003
326	HD3A1001	1	N14	HD3100367	FBgn0032169	FBgn0032169	probe	HD3PR1004	4	G07	TS3	HD3100367_f	HD3100367_r	tggcgcccctagatgCCTACGTCCGTGAGTCACAA	cgcatgtagcctgccCCTTGGCCATATCTCTTTGC	FBgn0032169_cr3	FBgn0032169_cr3_1	207	CCTACGTCCGTGAGTCACAA	230	20	55	59.745	CCTTGGCCATATCTCTTTGC	436	20	50	59.668	0.5873	189/189/0/0	100	189	52.95	CCTACGTCCGTGAGTCACAACGTGTGGATGTCTTTACATTCTTAAACGACAGTGTTTTGGGGCCTGGAGAAAGCACTCAGCAAGGCGAGCAGGTGACCAAGAAAGCTAAGACCAACGAGCTACAGCAGCACTCAACCAAAACTCTTAACGTGGAAACAGTGCGAATTGCTGATGAAATCCGCCGAAAGCAAAGAGATATGGCCAAGG	FBgn0032169	FBtr0079884	189	NA	NA	NA	2L:9955803..9956009(+)	0	0	0	FBgn0032169(2e-114)	1004
327	HD3A1001	1	N15	HD3100272	FBgn0019637	FBgn0019637	probe	HD3PR1003	3	G08	TS4	HD3100272_f	HD3100272_r	tggcgcccctagatgATCTCTGCAGACCTGGGAAA	tagcctccctagcgcCATGTCGCCCTTATTGTTCA	FBgn0019637_cr4	FBgn0019637_cr4_1	204	ATCTCTGCAGACCTGGGAAA	277	20	50	59.803	CATGTCGCCCTTATTGTTCA	480	20	45	59.542	0.6546	186/186/0/0	100	186	52.34	ATCTCTGCAGACCTGGGAAAAGAGCAGCACTTTATCAAGCTTCCCAACTTTTTGTCAGTGGTCACGCATCCGTTTGATCCGGAAACCTACGAAGACGAGATCGACGAAGAGGAGACAATGGACGAGGAGGGCAGACAGCGTATCAAGCTCAAAGTGAGCAACACTATCCGATGGCGAGAGTACATGAACAATAAGGGCGACATG	FBgn0019637	FBtr0078704	186	NA	NA	NA	3R:1440573..1440776(+)	0	0	0	FBgn0019637(1e-112)	1003
328	HD3A1001	1	N16	HD3100368	FBgn0015298	FBgn0015298	probe	HD3PR1004	4	G08	TS4	HD3100368_f	HD3100368_r	tggcgcccctagatgGGTTGCTTGCGTGGAAAATA	tagcctccctagcgcGCTGTCGCCATTCTTTCAGT	FBgn0015298_cr2	FBgn0015298_cr2_1	99	GGTTGCTTGCGTGGAAAATA	17	20	45	60.999	GCTGTCGCCATTCTTTCAGT	115	20	50	60.406	1.4051	81/81/0/0	100	81	58.23	GGTTGCTTGCGTGGAAAATAGCTTTCTAGCTCATTTTTTGTTAATTACACAGGAATTGCAATAAACCAACCAAGAATTCACTGAAAGAATGGCGACAGC	FBgn0015298	FBtr0076879	81	NA	NA	NA	3L:7341011..7341109(-)	88	0	0	FBgn0015298(3e-50)	1004
329	HD3A1001	1	N17	HD3100273	FBgn0263740&FBgn0263755	FBgn0003600	probe	HD3PR1003	3	G09	TS1	HD3100273_f	HD3100273_r	tggcgcccctagatgAATCCACGGTGGTCAAAGC	cgacgcccgctgataAGCTTGATTGTGATGTTGCG	FBgn0003600_cr1	FBgn0003600_cr1_1	82	AATCCACGGTGGTCAAAGC	92	19	52.632	60.919	AGCTTGATTGTGATGTTGCG	173	20	45	59.871	2.0479	64/64/0/0	100	64	51.12	AATCCACGGTGGTCAAAGCCATATCCGGCGTGCAGACTGTGCGCTTCAAGAACGAACTGGAGCGCAACATCACAATCAAGCT	FBgn0003600	FBtr0083129+FBtr0083131+FBtr0083130+FBgn0003600	64+64+64+40	NA	NA	NA	3R:11088271..11088352(-)	0	0	0	FBgn0003600(3e-40)	1003
330	HD3A1001	1	N18	HD3100369	FBgn0028689	FBgn0028689	probe	HD3PR1004	4	G09	TS1	HD3100369_f	HD3100369_r	tggcgcccctagatgCCACGGCCAATGCTATCTAC	cgacgcccgctgataCCAACATGATTTTGCACAGC	FBgn0028689_cr3	FBgn0028689_cr3_1	201	CCACGGCCAATGCTATCTAC	266	20	55	60.49	CCAACATGATTTTGCACAGC	466	20	45	60.119	0.6091	183/183/0/0	100	183	51.44	CCACGGCCAATGCTATCTACTGTCCGCCAAAGGTGCAAGGCGCACTGGATCTTCAGTCCGGCATCCTACATGCGGCTGATGAGCGTGACTTTAAGACCGCATTCTCCTATTTCTACGAGGCCTTTGAAGGATTCGACAGCGTGGACAGCGTCAAGGCCTTGACCTCGCTTAAATACATGTTGCTGTGCAAAATCATGTTGG	FBgn0028689	FBtr0087474+FBtr0087475	183+183	NA	NA	NA	2R:10638691..10638891(-)	0	0	0	FBgn0028689(8e-111)	1004
331	HD3A1001	1	N19	HD3100274	FBgn0260741	FBgn0260741	probe	HD3PR1003	3	G10	TS2	HD3100274_f	HD3100274_r	tggcgcccctagatgTATCGGGCATCTCTGAACATC	taggtctagccccgcAACAACTGCCAGAGCTCCAA	FBgn0260741_cr2	FBgn0260741_cr2_1	216	TATCGGGCATCTCTGAACATC	8	21	47.619	60.051	AACAACTGCCAGAGCTCCAA	223	20	50	60.975	2.0261	198/198/0/0	100	198	53.68	TATCGGGCATCTCTGAACATCAGGTGTTATTAACAAGCAAAGTTTTTATTGGAATTCGTCGTTTATGATATGATGCCGAATCATGGACACACCGGAGATCCACGTAAATATAAGCTCGCAGACTTGCCGCGTCTGCCTGGAGACGCACGAGACCAATCTGTATGTCCACGATGAAATCAAATACAACGACCTTAAGTTGGAGCTCTGGCAGTTGTT	FBgn0260741	FBtr0082511+FBgn0260741	198+2	NA	NA	NA	3R:7788301..7788516(-)	81	0	0	FBgn0260741(1e-119)	1003
332	HD3A1001	1	N20	HD3100370	FBgn0033636	FBgn0033636	probe	HD3PR1004	4	G10	TS2	HD3100370_f	HD3100370_r	tggcgcccctagatgCAGCAGCACGATCACCATT	taggtctagccccgcGACCCTCTCCTCATTCCTCC	FBgn0033636_cr1	FBgn0033636_cr1_1	222	CAGCAGCACGATCACCATT	202	19	52.632	60.857	GACCCTCTCCTCATTCCTCC	423	20	60	60.012	1.869	204/204/0/0	100	204	50.54	CAGCAGCACGATCACCATTGGCACCACCGTCACACCGAACAACATGGCCGTCACAGCAACGCATCCCATTGAAATGGTCACCCTGGTCGCGGCAACGCAGGAGGATGAGGAGGCAGCCGTGGAGACGACAACAGCATTAACTGAAGCAGCACAATTTTGGTCAAGAGATTAGTTTAGATTAAGCAGAGATTGTACATAAATGGGAGGAATGAGGAGAGGGTC	FBgn0033636	FBtr0088094+FBtr0113066+FBtr0088091	204+204+204	NA	NA	NA	2R:7467066..7467287(-)	222	0	0	FBgn0033636(3e-123)	1004
333	HD3A1001	1	N21	HD3100275	FBgn0000404	FBgn0000404	probe	HD3PR1003	3	G11	TS3	HD3100275_f	HD3100275_r	tggcgcccctagatgGGTTGGCCGATTGACAAG	cgcatgtagcctgccGTGGCTTCCTCCAATTTCAA	FBgn0000404_cr1	FBgn0000404_cr1_1	202	GGTTGGCCGATTGACAAG	296	18	55.556	60.048	GTGGCTTCCTCCAATTTCAA	497	20	45	60.051	2.0989	184/184/0/0	100	184	53.46	GGTTGGCCGATTGACAAGCTCCCGTTGCAAGTGCCGGACAATTTTATATGTAAGCCATATAAAAGATAGTTGCCAAAATATACGCGCTTAACAACATTCGCGTCTGTCCACGGTGAGAGCTTGTCATGCCAAGCGGGAGCAGTAAGAACTTCGGCAGTCTTAAAAACTATCCGATTAGCCAATTGAAATTGGAGGAAGCCAC	FBgn0000404	FBtr0076075+FBtr0076076	184+184	NA	NA	NA	3L:11820409..11820610(-)	202	0	0	FBgn0000404(2e-111)	1003
334	HD3A1001	1	N22	HD3100371	FBgn0086757	FBgn0086757	probe	HD3PR1004	4	G11	TS3	HD3100371_f	HD3100371_r	tggcgcccctagatgTGACAACCGAGGAGGAAAAG	cgcatgtagcctgccACAAAATGGAATGTTGTTGGTAAA	FBgn0086757_cr6	FBgn0086757_cr6_1	205	TGACAACCGAGGAGGAAAAG	47	20	50	60.224	ACAAAATGGAATGTTGTTGGTAAA	251	24	29.167	59.577	4.6473	187/187/0/0	100	187	58.05	TGACAACCGAGGAGGAAAAGCTGCTACACGACACATTGAATTGGAAGATGAGTTGGTTTGGCATGAAACCAACTTAAGTAGCCACAGCAATACATCACATTTGTACTCTAATCTATAGTCAATTCATAACGTTCGTGTAATATGTACATACCAATTGCATACGCAGCACTGTGTTATTTTGTTTACCAACAACATTCCATTTTGT	FBgn0086757	FBtr0087666	187	NA	NA	NA	2R:9340640..9340844(+)	128	0	0	FBgn0086757(3e-113)	1004
335	HD3A1001	1	N23	HD3100276	FBgn0038877	FBgn0038877	probe	HD3PR1003	3	G12	TS4	HD3100276_f	HD3100276_r	tggcgcccctagatgCCAGCAGCTTTAAACCCGTA	tagcctccctagcgcGATCGATGGTTTGCACCTTT	FBgn0038877_cr1	FBgn0038877_cr1_1	223	CCAGCAGCTTTAAACCCGTA	186	20	50	60.257	GATCGATGGTTTGCACCTTT	408	20	45	59.939	0.3173	205/205/0/0	100	205	55.99	CCAGCAGCTTTAAACCCGTAACTCTATAGATTCAACGAGCCTGAGATTCACGATAGACTCATACCTATGTGCCTTAACCACTAATCGAATTCAGGATGAAGCGCTTATCCTGATCCCCACACATACACACATCCACAAATACGACCCCCATTGCATGCGAAAAGTACGTATACGTATATAACTATATATTCACCCCCTGCCGTAAAGGTGCAAACCATCGATC	FBgn0038877	FBtr0084102	205	NA	NA	NA	3R:17097408..17097630(-)	221	0	0	FBgn0038877(7e-124)	1003
336	HD3A1001	1	N24	HD3100372	FBgn0035754	FBgn0035754	probe	HD3PR1004	4	G12	TS4	HD3100372_f	HD3100372_r	tggcgcccctagatgCAATTATTGCTTAGCACAAACGA	tagcctccctagcgcCAGTTCCAGCATTTTGCGA	FBgn0035754_cr2	FBgn0035754_cr2_1	209	CAATTATTGCTTAGCACAAACGA	45	23	34.783	59.352	CAGTTCCAGCATTTTGCGA	253	19	47.368	60.941	5.5888	191/191/0/0	100	191	51.65	CAATTATTGCTTAGCACAAACGATTTGCCGTGATAATGTCGTTTCATTTGAGCACAAAAGAGCGCCTTCTGCTCCTGATCGACGACATTGAGATGATTGCCAAGGAGTTGATCGAGCAGGCGCACCAGAAGATCTCCAGCACCGAATTGGTGGACCTGTTGGATTTGCTGGTGGCCAAAGATGAGGAATTTCGCAAAATGCTGGAACTG	FBgn0035754	FBtr0076889	191	NA	NA	NA	3L:7243371..7243579(-)	35	0	0	FBgn0035754(1e-115)	1004
337	HD3A1001	1	O01	HD3100085	FBgn0041164	FBgn0041164	probe	HD3PR1001	1	H01	TS3	HD3100085_f	HD3100085_r	tggcgcccctagatgGCGTCTGGCATCTTCCATAG	cgcatgtagcctgccTCCACAATGCACTTTTCACC	FBgn0041164_cr5	FBgn0041164_cr5_1	219	GCGTCTGGCATCTTCCATAG	87	20	55	60.765	TCCACAATGCACTTTTCACC	305	20	45	59.547	1.2186	201/201/0/0	100	201	52.44	GCGTCTGGCATCTTCCATAGACGTCGAAACGGAATACGGACAGCTGACCGTCGAGCTAGACAATATCGAGATGAACTTCATCCCAACGAATGGAGATCGAGTGCGCCTAGAGTGCAACATTCAGCTGGATGACGGTTTCGTGGACAAACAGGGAGAAATCCTAGAGGTGACAAAGTTGTTTCCCACCCGCATTCAGGAAGGTGAAAAGTGCATTGTGGA	FBgn0041164	FBtr0073126+FBtr0100641	201+201	NA	NA	NA	3L:3462948..3463166(+)	0	0	0	FBgn0041164(2e-121)	1001
338	HD3A1001	1	O02	HD3100181	no_gene	no_gene	empty	HD3PR1002	2	H01	TS3	HD3100181_f	HD3100181_r	empty	empty	NA	NA	NA	NA	NA	NA	NA	NA	NA	NA	NA	NA	NA	NA	NA	NA	NA	NA	NA	NA	NA	NA	NA	NA	NA	NA	NA	NA	NA	NA	1002
339	HD3A1001	1	O03	HD3100086	FBgn0032881&FBgn0032882	FBgn0032882	probe	HD3PR1001	1	H02	TS4	HD3100086_f	HD3100086_r	tggcgcccctagatgTGCCAACTGGTGTGAAACTT	tagcctccctagcgcCTTTTGTGTTGCGCTTTTGC	FBgn0032882_cr1	FBgn0032882_cr1_1	224	TGCCAACTGGTGTGAAACTT	68	20	45	59.187	CTTTTGTGTTGCGCTTTTGC	291	20	45	61.842	2.6552	206/206/0/0	100	206	52.4	TGCCAACTGGTGTGAAACTTTTAATTCGCAAAAGGGAAAAGCCGCAACAACATTCAATCCCAATTAACTACAACTAACAGTTGGCCACCGCTGCTGGACGAAACCAAATTGACCGGGAGTGAGACCAGGACGTGACCCAAAAACGATGCCACAGCAACGGCGCAAGGTGGCCTTTAGCGGCAAGAAGAAGAAGGACCAGATGTTGCAAAAGCGCAACACAAAAG	FBgn0032882	FBtr0081409	206	NA	NA	NA	2L:20752467..20752690(+)	145	0	0	FBgn0032882(2e-124)	1001
340	HD3A1001	1	O04	HD3100182	FBgn0031604	FBgn0031604	probe	HD3PR1002	2	H02	TS4	HD3100182_f	HD3100182_r	tggcgcccctagatgGGCAAGGATGCTGGCTATAA	tagcctccctagcgcCATGGATGGCGGATATGACT	FBgn0031604_cr3	FBgn0031604_cr3_1	213	GGCAAGGATGCTGGCTATAA	562	20	50	60.196	CATGGATGGCGGATATGACT	774	20	50	60.712	0.908	195/195/0/0	100	195	52.48	GGCAAGGATGCTGGCTATAAGATCGTGACGCACATGATGCCTGATCTTCCCAATGTTGACTTTGAACGCGACATCGAGCAGTTTATCGAGTACTTTGAGAACCCTGCCTTCCGCTCTGACGGCCTAAAGATCTATCCCACGCTCGTCATTCGCGGCACTGGTCTCTACGAGTTATGGAAAACCGGGCGATATAAGTCATATCCGCCATCCATG	FBgn0031604	FBtr0077439	195	NA	NA	NA	2L:4445754..4445966(+)	0	0	0	FBgn0031604(6e-118)	1002
341	HD3A1001	1	O05	HD3100087	FBgn0003502	FBgn0003502	probe	HD3PR1001	1	H03	TS1	HD3100087_f	HD3100087_r	tggcgcccctagatgAGCTGCAGCATCCAAATCTT	cgacgcccgctgataCGGTGAATGTAGTTATGGCG	FBgn0003502_cr3	FBgn0003502_cr3_1	214	AGCTGCAGCATCCAAATCTT	369	20	45	59.985	CGGTGAATGTAGTTATGGCG	582	20	50	59.062	0.9531	196/196/0/0	100	196	52.58	AGCTGCAGCATCCAAATCTTGTGCAGCTATATGGCGTCTGCTCCAAGCACCGGCCCATCTACATTGTGACCGAGTACATGAAGCACGGATCCTTGTTGAATTACTTGCGACGGCATGAGAAGACCCTGATTGGTAATATGGGTCTACTCCTTGACATGTGCATACAGGTTAGCAAGGGAATGACCTACCTGGAGCGCCATAACTACATTCACCG	FBgn0003502	FBtr0079616+FBtr0079618+FBtr0112836+FBtr0079615+FBtr0079617+FBtr0112835	196+196+196+196+196+196	NA	NA	NA	2L:8261100..8261313(-)	0	0	0	FBgn0003502(1e-118)	1001
342	HD3A1001	1	O06	HD3100183	FBgn0016054	FBgn0016054	probe	HD3PR1002	2	H03	TS1	HD3100183_f	HD3100183_r	tggcgcccctagatgAGGCAGAGGGTGTGAGAGTG	cgacgcccgctgataCCTTTTGCTCCACCTCATCT	FBgn0016054_cr2	FBgn0016054_cr2_1	207	AGGCAGAGGGTGTGAGAGTG	411	20	60	60.458	CCTTTTGCTCCACCTCATCT	617	20	50	59.284	1.1739	189/189/0/0	100	189	55.22	AGGCAGAGGGTGTGAGAGTGGAAACTCATTGCTCCCACACGATTTATAATCCGGAATTAGTAATAGCGAAGAATCTTGGCAAGGCTCCAATTACCTATCAAAAGTTCCTGGGCATTGTGGAGCAACTAAAGGTACCTAAAGTTCTAGGGGTTCCTGAAAAGCTTAAAAACATGCCTACACCACCCAAAGATGAGGTGGAGCAAAAGG	FBgn0016054	FBtr0081404+FBtr0081405	189+189	NA	NA	NA	2L:20644745..20644951(-)	0	0	0	FBgn0016054(2e-114)	1002
343	HD3A1001	1	O07	HD3100088	FBgn0027499	FBgn0027499	probe	HD3PR1001	1	H04	TS2	HD3100088_f	HD3100088_r	tggcgcccctagatgAGGATGAAACACCGCAGAAT	taggtctagccccgcACTGTTCCCATCCTCTGTGG	FBgn0027499_cr3	FBgn0027499_cr3_1	212	AGGATGAAACACCGCAGAAT	1756	20	45	59.556	ACTGTTCCCATCCTCTGTGG	1967	20	55	59.962	0.4829	194/194/0/0	100	194	56.08	AGGATGAAACACCGCAGAATGGGATATCGGAAAAGGAAGTTCAAACTATCCAAAAGGAAACAGCTTTAAAAGGACTTCCCAATGAGTCAACTACAGAATCAGTTGAAGCAAAGAATCTCCAAATAGACAATTCCGACAATGCATGCGATCAGTTCGAGAAACTGAAGACCCATGATATGGTGAAGCAAACTACCACAGAGGATGGGAACAGT	FBgn0027499	FBtr0088253	194	NA	NA	NA	2R:6691052..6691263(-)	0	0	0	FBgn0027499(2e-117)	1001
344	HD3A1001	1	O08	HD3100184	FBgn0002183	FBgn0002183	probe	HD3PR1002	2	H04	TS2	HD3100184_f	HD3100184_r	tggcgcccctagatgCACGTCGAGCTGACGCTTAT	taggtctagccccgcATTCCGTGTAGAGGCGTTTC	FBgn0002183_cr8	FBgn0002183_cr8_1	210	CACGTCGAGCTGACGCTTAT	13	20	55	61.532	ATTCCGTGTAGAGGCGTTTC	222	20	50	59.198	2.3331	192/192/0/0	100	192	52.25	CACGTCGAGCTGACGCTTATTCTGCTTCTTCTTCATCTGGTCGCCGCGCAATTTTTTTATCCGGCGGAATTTGCAAATGCAATTTCTGGCGTTTAGCGCATTTTAAGCGGAGTTAACGCATACACAGTAACAAATCCGGCGGCAATATGTCGAGCTTTGTGCTGGACAAGGAGGCGTTCGTGCGCCGCGTGAAACGCCTCTACACGGAAT	FBgn0002183	FBtr0072864+FBtr0072865	192+192	NA	NA	NA	3L:1876115..1876324(-)	146	0	0	FBgn0002183(4e-116)	1002
345	HD3A1001	1	O09	HD3100089	FBgn0026737&FBgn0038327	FBgn0038327	probe	HD3PR1001	1	H05	TS3	HD3100089_f	HD3100089_r	tggcgcccctagatgCTGTCAGAGAGCCCGTGAAC	cgcatgtagcctgccCTGTTGATGAAAACTTATGTCTATGG	FBgn0038327_cr2	FBgn0038327_cr2_1	202	CTGTCAGAGAGCCCGTGAAC	16	20	60	61.009	CTGTTGATGAAAACTTATGTCTATGG	217	26	34.615	58.29	8.7184	184/184/0/0	100	184	53.63	CTGTCAGAGAGCCCGTGAACTATGGCGTAAGATCACTACCATGAAGCAGAGCGTTCTTAAGGCCGAGAATGTTTGCTACAATGTAAAAGTTCGCGGCGGAGAGGCTGCAAAATGGGGCGCCACTTTTGATCAAAAGCCAGCCGATGAAGTTGACGAGGGCTTCTACTAATGGAACTCCATAGACATAAGTTTTCATCAACAG	FBgn0038327	FBtr0083093+FBtr0083092	184+184	NA	NA	NA	3R:11188325..11188526(+)	198	0	0	FBgn0038327(2e-111)	1001
346	HD3A1001	1	O10	HD3100185	FBgn0000117&FBgn0023519	FBgn0000117	probe	HD3PR1002	2	H05	TS3	HD3100185_f	HD3100185_r	tggcgcccctagatgGACAAATACGAGGAGCTGCG	cgcatgtagcctgccTCCATTTCGTTTACGTGGGT	FBgn0000117_cr1	FBgn0000117_cr1_1	210	GACAAATACGAGGAGCTGCG	462	20	55	60.934	TCCATTTCGTTTACGTGGGT	671	20	45	60.227	1.1618	192/192/0/0	100	192	55.01	GACAAATACGAGGAGCTGCGGCAGGTCAAAGTTCTGCTTCCAGAACTGAAGTCCGTGGGAGAAGGCTATTTGCTCACACACCATACCCCGCGACAAAGCATACACACACGCATACATGCATAATATTATACATTTATTATAATGCGAACGAAACGGCAAGAAAAACATATTATATGATGCATTACATATTACCCACGTAAACGAAATGGA	FBgn0000117	FBtr0089992+FBtr0089988+FBtr0089990+FBtr0089989+FBtr0089991	192+192+192+192+192	NA	NA	NA	X:1785482..1785691(-)	210	0	0	FBgn0000117(4e-116)	1002
347	HD3A1001	1	O11	HD3100090	FBgn0004556	FBgn0004556	probe	HD3PR1001	1	H06	TS4	HD3100090_f	HD3100090_r	tggcgcccctagatgCTGCGACTTAAACCCCTCAC	tagcctccctagcgcGCAGCAAAGTCCCTTAGTCG	FBgn0004556_cr1	FBgn0004556_cr1_1	206	CTGCGACTTAAACCCCTCAC	438	20	55	59.734	GCAGCAAAGTCCCTTAGTCG	643	20	55	60.015	0.281	188/188/0/0	100	188	55	CTGCGACTTAAACCCCTCACTGTTTTTGCCTTGGTGGAAAAGTACAAATGGAAGCGATTCTTGTGCTTCACCAACAGTTCGGATCAGGCAACTCGACTAACATTCGTGCTGAAAGTGCTATTTCAAAAGTATAGCACCAAAGTGTCTGAATTGTCGGGAAATCTCTCGGCTAAGGTTCGAAATGAACGACTAAGGGACTTTGCTGC	FBgn0004556	FBtr0075347	188	NA	NA	NA	3L:16722234..16722439(-)	0	0	0	FBgn0004556(8e-114)	1001
348	HD3A1001	1	O12	HD3100186	FBgn0035702	FBgn0035702	probe	HD3PR1002	2	H06	TS4	HD3100186_f	HD3100186_r	tggcgcccctagatgGCCCCTACTGTGGTCTCAAG	tagcctccctagcgcTGGTGGCAAATTTCTTTTCG	FBgn0035702_cr1	FBgn0035702_cr1_1	201	GCCCCTACTGTGGTCTCAAG	485	20	60	59.721	TGGTGGCAAATTTCTTTTCG	685	20	40	60.97	1.2484	183/183/0/0	100	183	54.37	GCCCCTACTGTGGTCTCAAGAAGACGACCAAAAACGAACTGCGACTGCATATCAACTATCATACTCTGGAAAGGACCTGGTCCTGCAAGGATTGCCCCAAAGTTTGCAACAGCTCAACGAGTCTTAAGAAACATATCCGCGCAATCCACGAGAAGGCACGAGATTATGCCTGCAGCTATTGCGAAAAGAAATTTGCCACCA	FBgn0035702	FBtr0076987	183	NA	NA	NA	3L:6480211..6480411(-)	0	0	0	FBgn0035702(8e-111)	1002
349	HD3A1001	1	O13	HD3100091	FBgn0026324&FBgn0028398	FBgn0026324	probe	HD3PR1001	1	H07	TS1	HD3100091_f	HD3100091_r	tggcgcccctagatgATTGTAATCGATGACGAACCG	cgacgcccgctgataCGAGGATTGTCCATGACTGC	FBgn0026324_cr1	FBgn0026324_cr1_1	201	ATTGTAATCGATGACGAACCG	44	21	42.857	59.837	CGAGGATTGTCCATGACTGC	244	20	55	61.645	2.8076	183/183/0/0	100	183	53.75	ATTGTAATCGATGACGAACCGTAAGAAGAATCGATAGCACTGGCAGCAACAATACGGAATAATTCGATAACTAGCATCTCCCATCACTACGTCTGCACTGTGTTTAATTTGTATTGTACACTTTTTTCGATGGTGGGCTCCAATTTCGGAATTATTTACCACAACAGCGCCGGTGGCGCAAGCAGTCATGGACAATCCTCG	FBgn0026324	FBtr0077735	183	NA	NA	NA	2L:2767706..2767906(-)	129	0	0	FBgn0026324(8e-111)	1001
350	HD3A1001	1	O14	HD3100187	FBgn0025808	FBgn0025808	probe	HD3PR1002	2	H07	TS1	HD3100187_f	HD3100187_r	tggcgcccctagatgTACACAGCCCGGAGGAAATA	cgacgcccgctgataCGTATGGCAACGTTTAAGCC	FBgn0025808_cr1	FBgn0025808_cr1_1	202	TACACAGCCCGGAGGAAATA	22	20	50	60.46	CGTATGGCAACGTTTAAGCC	223	20	50	60.508	0.9683	184/184/0/0	100	184	55.64	TACACAGCCCGGAGGAAATAACCGAAGCCTTTAATACAGAGCCCAGGAATTTTGTGAATTTTGTATATGCCAACTATCTGCCGCATTTTAAGGAAATCGATGATGTCGTGACCGCCATAAATGACTTGGGCCTATCAGATTGCATGCTCAACGAGTACAGAGATGATAATTTGTCTGTGATGGGCTTAAACGTTGCCATACG	FBgn0025808	FBtr0082974	184	NA	NA	NA	3R:10487303..10487504(-)	0	0	0	FBgn0025808(2e-111)	1002
351	HD3A1001	1	O15	HD3100092	FBgn0027783	FBgn0027783	probe	HD3PR1001	1	H08	TS2	HD3100092_f	HD3100092_r	tggcgcccctagatgTCTTCAGCGTCGTGTCACTT	taggtctagccccgcTGTTTGGCTACAATGAGGTCC	FBgn0027783_cr3	FBgn0027783_cr3_1	210	TCTTCAGCGTCGTGTCACTT	60	20	50	59.622	TGTTTGGCTACAATGAGGTCC	269	21	47.619	59.985	1.3924	192/192/0/0	100	192	54.63	TCTTCAGCGTCGTGTCACTTTGATTCCCATCAACAAGATTCAATCTGGTTCGCTAAACAGAAATGTGGTAGAATACGCTCAAAACAAAGTGGGCGCCGAGAATGTCCAATGGGCCATGTCACTGATTGACTATGACCGCTATTACGAGCCTGTCATGAAGTTTTGCTTTGGCGGAACACTTATCTGCAAGGACCTCATTGTAGCCAAACA	FBgn0027783	FBtr0087461	192	NA	NA	NA	2R:10737919..10738128(-)	0	0	0	FBgn0027783(4e-116)	1001
352	HD3A1001	1	O16	HD3100188	FBgn0035148&FBgn0035149	FBgn0035149	probe	HD3PR1002	2	H08	TS2	HD3100188_f	HD3100188_r	tggcgcccctagatgGCCGGAATGGATTACATGAG	taggtctagccccgcGCCAGCATGGTGTTGATCT	FBgn0035149_cr1	FBgn0035149_cr1_1	209	GCCGGAATGGATTACATGAG	921	20	50	60.296	GCCAGCATGGTGTTGATCT	1129	19	52.632	59.653	1.6429	191/191/0/0	100	191	49.26	GCCGGAATGGATTACATGAGCGCCGAGAGTCTGATTCCCTACCGCGATGAGCCGGAACCGAGAATCGAGCCCTCGCTGTGCGATGAGTACCGGAAAGTCCTGCAGGAGAACCATGAACTCATAGAGACCGTCAAGCTGAAGAACAGGCAGCTACGCGAGATCATCGATCGGACACGCATCATCATCTGGGAGATCAACACCATGCTGGC	FBgn0035149	FBtr0072558	191	NA	NA	NA	3L:653070..653278(-)	0	0	0	FBgn0035149(1e-115)	1002
353	HD3A1001	1	O17	HD3100093	FBgn0032154	FBgn0032154	probe	HD3PR1001	1	H09	TS3	HD3100093_f	HD3100093_r	tggcgcccctagatgCACAAGGCCATCACAACATT	cgcatgtagcctgccCATGGCCAGATCCAGAGAGT	FBgn0032154_cr1	FBgn0032154_cr1_1	213	CACAAGGCCATCACAACATT	261	20	45	59.42	CATGGCCAGATCCAGAGAGT	473	20	55	60.223	0.8029	195/195/0/0	100	195	52.3	CACAAGGCCATCACAACATTCGGAGCAATGCGAAATGACATTCTCAGCGAGTTGCAAAACATCGAGAAAGTCAATGGAGTAAAGTGGAAGCGCTTTCCAGTACTGAATAAGCTGCTCAAAGGCCATCGGAGGGGAGAGTTGACAATCCTCACAGGACCCACGGGTAGTGGAAAGACAACCTTTATGAGCGAGTACTCTCTGGATCTGGCCATG	FBgn0032154	FBtr0079911	195	NA	NA	NA	2L:9891990..9892202(-)	0	0	0	FBgn0032154(6e-118)	1001
354	HD3A1001	1	O18	HD3100189	FBgn0052344	FBgn0052344	probe	HD3PR1002	2	H09	TS3	HD3100189_f	HD3100189_r	tggcgcccctagatgACGACCGCTACACAGCACTT	cgcatgtagcctgccCACGGACACCTTTTTGTTCA	FBgn0052344_cr4	FBgn0052344_cr4_1	212	ACGACCGCTACACAGCACTT	238	20	55	60.916	CACGGACACCTTTTTGTTCA	449	20	45	59.585	1.3316	194/194/0/0	100	194	52.51	ACGACCGCTACACAGCACTTGTGGTTCTTCTTAAGTACGTTATTCCGGTGCAGTCGCAAACCGTGGTGTTCGCCGGTACTCAGCACCATGTCGAACTCATTTCGTACATACTTACTGAGGCTGGAATCTCCAACGCCTCAGTCTACTCCAGCCTGGATCCAGCTGCACGCAAAATAAACACCGCCAAATTTGTGAACAAAAAGGTGTCCGTG	FBgn0052344	FBtr0072576	194	NA	NA	NA	3L:323546..323757(-)	0	0	0	FBgn0052344(2e-117)	1002
355	HD3A1001	1	O19	HD3100094	FBgn0038389	FBgn0038389	probe	HD3PR1001	1	H10	TS4	HD3100094_f	HD3100094_r	tggcgcccctagatgCTCAGACAGCAGCAGCGAAT	tagcctccctagcgcTTGATCGTCAGAAGATTCAGG	FBgn0038389_cr2	FBgn0038389_cr2_1	202	CTCAGACAGCAGCAGCGAAT	277	20	55	61.848	TTGATCGTCAGAAGATTCAGG	478	21	42.857	57.879	4.9686	184/184/0/0	100	184	48.96	CTCAGACAGCAGCAGCGAATCGGGCTCCTCATCCGAATCAGACTCGAGCAGCTCCAGTTCGGATTCGGACGACGAGGAAGGCAGCTCGTCAGACTCCAGTGGAAGTGGCTCGGACAGCGACAGCAGCGAGGATCAAAAGCAGGGAGCTCCACAAAAAAAGAAAAAACGAGCCGGGAGTTCACCTGAATCTTCTGACGATCAA	FBgn0038389	FBtr0083212	184	NA	NA	NA	3R:11790163..11790364(+)	0	0	0	FBgn0038389(2e-111)	1001
356	HD3A1001	1	O20	HD3100190	FBgn0036124	FBgn0036124	probe	HD3PR1002	2	H10	TS4	HD3100190_f	HD3100190_r	tggcgcccctagatgTCCAAGTCGTTCAACCAAAA	tagcctccctagcgcTGTGTTGGAAGAATTCGCAG	FBgn0036124_cr1	FBgn0036124_cr1_1	207	TCCAAGTCGTTCAACCAAAA	376	20	40	59.145	TGTGTTGGAAGAATTCGCAG	582	20	45	59.84	1.0152	189/189/0/0	100	189	57.73	TCCAAGTCGTTCAACCAAAATCATAAAAATGGACCAAAACCACAGAAAATCAAATTTGGAGAGGATAGAGAAGCAGTGCATCAAAAACCTTTCAACAAAAACAACCATAAACATAATGGTCAAAAGTCGGACTTCGCCAATAAACCTCAGAAAATCAAGTTCACTGATGATGGAGAAGATGAAGTAACTGCGAATTCTTCCAACACA	FBgn0036124	FBtr0076207	189	NA	NA	NA	3L:11068246..11068452(+)	0	0	0	FBgn0036124(2e-114)	1002
357	HD3A1001	1	O21	HD3100095	FBgn0263667	FBgn0034926	probe	HD3PR1001	1	H11	TS1	HD3100095_f	HD3100095_r	tggcgcccctagatgACAGTTTCATGGTCCCCAAC	cgacgcccgctgataTTCTGCTCCTCCTCTGGTCT	FBgn0034926_cr7	FBgn0034926_cr7_1	202	ACAGTTTCATGGTCCCCAAC	24	20	50	59.679	TTCTGCTCCTCCTCTGGTCT	225	20	55	59.127	1.1937	184/184/0/0	100	184	53.38	ACAGTTTCATGGTCCCCAACCAGTTGCCACAGGAACAGAAGTTTCACAATCAGCTATATTTGGGCGGAAATACTTTGGTTAATCCCGCCCAGCAGCTTCAGTTCCGTCAGCAGGCACCACAAAATGCCAATAAGCAGAATATGCAAACTATAATGAGCCAAGTCGTTTTGCAAACCGAAAAGAGACCAGAGGAGGAGCAGAA	FBgn0034926	FBtr0072134	184	NA	NA	NA	2R:19789778..19789979(+)	0	0	0	FBgn0034926(2e-111)	1001
358	HD3A1001	1	O22	HD3100191	FBgn0021761	FBgn0021761	probe	HD3PR1002	2	H11	TS1	HD3100191_f	HD3100191_r	tggcgcccctagatgGACGATGCCGACAAACTACA	cgacgcccgctgataCGTGGAGCAGATAAAGTCCC	FBgn0021761_cr6	FBgn0021761_cr6_1	205	GACGATGCCGACAAACTACA	56	20	50	59.722	CGTGGAGCAGATAAAGTCCC	260	20	55	59.694	0.5843	187/187/0/0	100	187	51.47	GACGATGCCGACAAACTACATCTTGTGGCCGTTACTCAGTGTGGTGTGCGGCTCTTTTTCTCCACAACATCGCTAAATGTGAAGCAACAATTTGGTCCCGCGGTTCCTTGCAGTCCAGGTGAGAATACAGGATTCGGTCAGCCAGCAGTTCAGCCACCACTGTCTCCAAATGCTGAGGCTCCTAAGGGACTTTATCTGCTCCACG	FBgn0021761	FBtr0089881+FBtr0089882	187+187	NA	NA	NA	2L:11006217..11006421(+)	0	0	0	FBgn0021761(3e-113)	1002
359	HD3A1001	1	O23	HD3100096	FBgn0038490	FBgn0038490	probe	HD3PR1001	1	H12	TS2	HD3100096_f	HD3100096_r	tggcgcccctagatgGGGCAGTACATCGGAATTCTT	taggtctagccccgcTCATGCCAACAAATACCAGC	FBgn0038490_cr1	FBgn0038490_cr1_1	206	GGGCAGTACATCGGAATTCTT	75	21	47.619	60.334	TCATGCCAACAAATACCAGC	280	20	45	59.548	1.7861	188/188/0/0	100	188	54.27	GGGCAGTACATCGGAATTCTTTGATAAGCCGCTGTGGCTTAAATTCTACGAAACCGAAGTCAAGTTAAATGAGGCGCTGGAAAAACTGAATCCTCCTGAGAGCACACCGTTCATCTACAACCCGATAGTATATGCATCCCAGCTGCACTGCGACTATTTACGTCGCTATATGGACGGTCCCAAGAAGCTGGTATTTGTTGGCATGA	FBgn0038490	FBtr0083409+FBgn0038490	188+20	NA	NA	NA	3R:12976452..12976657(+)	0	0	0	FBgn0038490(8e-114)	1001
360	HD3A1001	1	O24	HD3100192	FBgn0002044	FBgn0002044	probe	HD3PR1002	2	H12	TS2	HD3100192_f	HD3100192_r	tggcgcccctagatgGAGCTGAGGAAGGTACCGC	taggtctagccccgcTGCTGTCGTTATGCCAGAAG	FBgn0002044_cr3	FBgn0002044_cr3_1	220	GAGCTGAGGAAGGTACCGC	1165	19	63.158	59.965	TGCTGTCGTTATGCCAGAAG	1384	20	50	60.011	1.0459	202/202/0/0	100	202	52.6	GAGCTGAGGAAGGTACCGCGCGGACTTAACACCATCGCTCATTTGAACAACCACTTTGCTAAGTTCGGAAAGATCGTTAACATTCAGGTTTCGTACGAAGGCGATCCAGAGGCAGCTATCGTGACTTTTTCCACTCATGCTGAAGCTAATGTGGCCTACAGGAGCACGGAGGCGGTGCTAAACAACCGATTTATTAAGGTCTTCTGGCATAACGACAGCA	FBgn0002044	FBtr0081244+FBtr0081245	202+202	NA	NA	NA	2L:19495724..19495943(+)	0	0	0	FBgn0002044(4e-122)	1002
361	HD3A1001	1	P01	HD3100277	FBgn0034962	FBgn0034962	probe	HD3PR1003	3	H01	TS3	HD3100277_f	HD3100277_r	tggcgcccctagatgCCATTTCCATTCCGTTTCAC	cgcatgtagcctgccATATAAAAATCGAACACTTTCGCA	FBgn0034962_cr1	FBgn0034962_cr1_1	201	CCATTTCCATTCCGTTTCAC	6	20	45	60.17	ATATAAAAATCGAACACTTTCGCA	206	24	29.167	59.142	5.028	183/183/0/0	100	183	55.41	CCATTTCCATTCCGTTTCACTTTGTCCCACGCCGCACCCTTGACTTAATAATTTAGTATGTGCCGTGCCGTAAAAATTTGTAATCAAAATATGGTTGTAAGACTGTTGCTTTAACGTCGGTAGTTTATTTTATATTTATGTAATTTTGGCCTGTGACACTGCAAGCCCGTGGTGTGATGCGAAAGTGTTCGATTTTTATAT	FBgn0034962	FBtr0072166+FBtr0072167	183+183	NA	NA	NA	2R:19921737..19921937(+)	201	0	0	FBgn0034962(8e-111)	1003
362	HD3A1001	1	P02	HD3100373	no_gene	no_gene	empty	HD3PR1004	4	H01	TS3	HD3100373_f	HD3100373_r	empty	empty	NA	NA	NA	NA	NA	NA	NA	NA	NA	NA	NA	NA	NA	NA	NA	NA	NA	NA	NA	NA	NA	NA	NA	NA	NA	NA	NA	NA	NA	NA	1004
363	HD3A1001	1	P03	HD3100278	FBgn0025781	FBgn0025781	probe	HD3PR1003	3	H02	TS4	HD3100278_f	HD3100278_r	tggcgcccctagatgGGCAATGGCAGCCTATTTTA	tagcctccctagcgcGGCACCGTCAAAGAACTCAT	FBgn0025781_cr5	FBgn0025781_cr5_1	208	GGCAATGGCAGCCTATTTTA	286	20	45	60.061	GGCACCGTCAAAGAACTCAT	493	20	50	60.119	0.1796	190/190/0/0	100	190	54.26	GGCAATGGCAGCCTATTTTAAGGCCACACAACTGATGCGAGGTTGTCATCTCCCGTTGCTTTACATAGGTGTGGAGTGCGGGCTAACTAAAAATCTTGAGCTAGCTGAGAAATTTTTCCTACAGGCTATGAATATTGCGCCGCTGGATGTATATGTACTTCATGAGCTTGGTGTGATAAAGTACGAGTATGAGTTCTTTGACGGTGCC	FBgn0025781	FBtr0084377	190	NA	NA	NA	3R:19108691..19108898(+)	0	0	0	FBgn0025781(5e-115)	1003
364	HD3A1001	1	P04	HD3100374	FBgn0002973	FBgn0002973	probe	HD3PR1004	4	H02	TS4	HD3100374_f	HD3100374_r	tggcgcccctagatgACCCACGAAAGTCCACCATA	tagcctccctagcgcTGTACCGCAAAACTGACACTG	FBgn0002973_cr2	FBgn0002973_cr2_2	223	ACCCACGAAAGTCCACCATA	1857	20	50	60.232	TGTACCGCAAAACTGACACTG	2079	21	47.619	59.814	1.4185	205/205/0/0	100	205	58.62	ACCCACGAAAGTCCACCATAAAGTAAACAACAAAACAAAAACAAATGGCACCCTCTAAGCTTAAATGCAAACTCTGTATTATACTTTGGTAATGCCCTTCCACTACTTGTTGATTGATCCCACTAAGAATAATGATTAGATACATAAATATGTATGTTGATATATAGGAAGCTCTATGTCATAGAGCCGATTATTATTTTATCAGTGTCAGTTTTGCGGTACA	FBgn0002973	FBtr0079821+FBtr0079822	205+205	NA	NA	NA	2L:9462794..9463016(+)	223	0	0	FBgn0002973(7e-124)	1004
365	HD3A1001	1	P05	HD3100279	FBgn0033427	FBgn0033427	probe	HD3PR1003	3	H03	TS1	HD3100279_f	HD3100279_r	tggcgcccctagatgAGTGTGCCGCCTACAGAAAG	cgacgcccgctgataGCAGGCTTCGCAAATACTCT	FBgn0033427_cr3	FBgn0033427_cr3_1	201	AGTGTGCCGCCTACAGAAAG	237	20	55	60.453	GCAGGCTTCGCAAATACTCT	437	20	50	59.62	0.833	183/183/0/0	100	183	54.39	AGTGTGCCGCCTACAGAAAGGATATCCTCCGACTTTTGGGCATTTCGCATTTGGCCTTGCGATTGCTTTTGACTTACATTCCCTACATAAGGCCTCATTTGCAAGAGATGACCAGTGCAAAGGGTATGTGGGAAGAAATAATGAATCTGTCCCGAAAACCGGAAGAGAGTGAAAACGCTCCAGAGTATTTGCGAAGCCTGC	FBgn0033427	FBtr0088543+FBtr0088542	183+183	NA	NA	NA	2R:5470594..5470794(-)	0	0	0	FBgn0033427(8e-111)	1003
366	HD3A1001	1	P06	HD3100375	FBgn0015271	FBgn0015271	probe	HD3PR1004	4	H03	TS1	HD3100375_f	HD3100375_r	tggcgcccctagatgGGGCGAGCTGATAGGAGATT	cgacgcccgctgataGCCAGCGAGTCTAACAGGAT	FBgn0015271_cr1	FBgn0015271_cr1_1	201	GGGCGAGCTGATAGGAGATT	412	20	55	60.702	GCCAGCGAGTCTAACAGGAT	612	20	55	59.459	1.2436	183/183/0/0	100	183	53.83	GGGCGAGCTGATAGGAGATTCGAGTGAGACATATCCCTCGGCAATTTACCTATTCGGACACAGTGGAACCGGCAAAACAGCTCTGACCAGAGCTTTCCTCAAAGAATGTGGAAAACGGCAAAATGTCCGCACAGCGCATTTAAATGCCATCGAATGCTACACCACCAAGATAATGCTGGAGATCCTGTTAGACTCGCTGGC	FBgn0015271	FBtr0080543	183	NA	NA	NA	2L:13830102..13830302(+)	0	0	0	FBgn0015271(8e-111)	1004
367	HD3A1001	1	P07	HD3100280	FBgn0030093	FBgn0030093	probe	HD3PR1003	3	H04	TS2	HD3100280_f	HD3100280_r	tggcgcccctagatgCCCACCACCCAGATCCTAGT	taggtctagccccgcAAAATTAGGCTTCGCGAAAAA	FBgn0030093_cr1	FBgn0030093_cr1_2	214	CCCACCACCCAGATCCTAGT	2359	20	60	61.16	AAAATTAGGCTTCGCGAAAAA	2572	21	33.333	60.203	2.3633	196/196/0/0	100	196	55.89	CCCACCACCCAGATCCTAGTTGTGGTCCCTAACTTATATATGAATCGATCCCTGGTGTTGTAACATAGCTGTCCCCTCCCGGAACTTCCGGAAGGCAAACAACCGGAATGCTCTTAACTTGAAATCCCTATTTAGGCGCCACACCTAAGAACTCCACATCAATCCCATTCTCAAATTAAGTTTATATCACTTTTTTTTCGCGAAGCCTAATTTT	FBgn0030093	FBtr0071300	196	NA	NA	NA	X:9045716..9045929(+)	214	0	0	FBgn0030093(1e-118)	1003
368	HD3A1001	1	P08	HD3100376	FBgn0011915&FBgn0044020	FBgn0044020	probe	HD3PR1004	4	H04	TS2	HD3100376_f	HD3100376_r	tggcgcccctagatgACCACTCCTTTCACCACTGC	taggtctagccccgcTGATTTTGGTTACAATGATTTCTGA	FBgn0044020_cr1	FBgn0044020_cr1_1	218	ACCACTCCTTTCACCACTGC	82	20	55	60.159	TGATTTTGGTTACAATGATTTCTGA	299	25	28	59.775	5.3835	200/200/0/0	100	200	55.7	ACCACTCCTTTCACCACTGCTGCATGTCGCTGTGGGTCAAGCAGAACAACCGATGCCCGTTGTGCCAGCAGGAGTGGTCCATTCAGCGCATGGGAAAATAAATATCTCCACCTGATATTACTTTATGCTGTGTCTAAAAAAACAACTATAAATAAAAAATTAAAAGTATAAACATATGTTTTCAGGGTTGAATTCAGAAATCATTGTAACCAAAATCA	FBgn0044020	FBtr0302211+FBtr0088085	200+200	NA	NA	NA	2R:7540290..7540507(-)	117	0	0	FBgn0044020(6e-121)	1004
369	HD3A1001	1	P09	HD3100281	FBgn0020388	FBgn0020388	probe	HD3PR1003	3	H05	TS3	HD3100281_f	HD3100281_r	tggcgcccctagatgCGCACTTGATGAACCACTTG	cgcatgtagcctgccTGTTCACAATGCTTGGATGC	FBgn0020388_cr2	FBgn0020388_cr2_1	210	CGCACTTGATGAACCACTTG	429	20	50	60.301	TGTTCACAATGCTTGGATGC	638	20	45	60.675	0.9764	192/192/0/0	100	192	52.2	CGCACTTGATGAACCACTTGAAGGACTACAGCATACAGAGGGGTATCAAGCATCTGCTCACATTCGCCGATTGCGATGCCATCGGGTACTTCAAGAAGCAGGGTTTCTCCAAGGACATCAAATTGGCGCGACCAGTTTATGCGGGCTACATCAAGGAGTACGATAGTGCTACTCTCATGCACTGCGAGCTGCATCCAAGCATTGTGAACA	FBgn0020388	FBtr0075969	192	NA	NA	NA	3L:12515053..12515262(-)	0	0	0	FBgn0020388(4e-116)	1003
370	HD3A1001	1	P10	HD3100377	FBgn0020497	FBgn0020497	probe	HD3PR1004	4	H05	TS3	HD3100377_f	HD3100377_r	tggcgcccctagatgGGGTCACGCGTATGTCATT	cgcatgtagcctgccCCATCACCAACTGATTGTCG	FBgn0020497_cr4	FBgn0020497_cr4_1	215	GGGTCACGCGTATGTCATT	219	19	52.632	59.389	CCATCACCAACTGATTGTCG	433	20	50	59.96	1.6514	197/197/0/0	100	197	54.04	GGGTCACGCGTATGTCATTCAACTGGGCCGCATATATCTGGACATGCTGAATGTGTACAAGATAACATCAGAGAATATCATTCAGGCCATCGAGGTGAATGGCGTCAATGTGAACAATCAGCCCCTGATCAAAACCATGCATGTGGTCAAGAAGGAGACGCTTAACTTGATATCCGAGTGGGTGTCTCGTTCCAACGACAATCAGTTGGTGATGG	FBgn0020497	FBtr0079663	197	NA	NA	NA	2L:8406594..8406808(+)	0	0	0	FBgn0020497(4e-119)	1004
371	HD3A1001	1	P11	HD3100282	FBgn0000289	FBgn0000289	probe	HD3PR1003	3	H06	TS4	HD3100282_f	HD3100282_r	tggcgcccctagatgTCACTCCACGGAGAGACCTT	tagcctccctagcgcCACCACATTCCTCGCATACA	FBgn0000289_cr7	FBgn0000289_cr7_1	209	TCACTCCACGGAGAGACCTT	77	20	55	59.835	CACCACATTCCTCGCATACA	285	20	50	60.539	0.7048	191/191/0/0	100	191	47.96	TCACTCCACGGAGAGACCTTATCAGTGCCAGGAGTGCAAGAAGAGCTTCACCCTCAAGCACCATCTGCTGACCCATTCGCGGGTCCATAGCCGGGAGCGACCATTCGTCTGCCAGGAGTGTGGACGCGCATTTCCGCTTAAGCGACACCTGGTCACGCACAGCAAGTTCCACGCCGGCGAACGACCATATGTATGCGAGGAATGTGGTG	FBgn0000289	FBtr0112796+FBtr0290035+FBtr0087528+FBtr0087526+FBtr0087527+FBtr0290034+FBtr0112795+FBtr0087529	191+191+191+191+191+191+191+191	NA	NA	NA	2R:10065853..10066061(+)	0	0	0	FBgn0000289(1e-115)	1003
372	HD3A1001	1	P12	HD3100378	FBgn0030246	FBgn0030246	probe	HD3PR1004	4	H06	TS4	HD3100378_f	HD3100378_r	tggcgcccctagatgCGAGAGCGCAAGGATCTAAA	tagcctccctagcgcCCAGTATTTCCTGCTCCTGC	FBgn0030246_cr4	FBgn0030246_cr4_1	220	CGAGAGCGCAAGGATCTAAA	963	20	50	60.617	CCAGTATTTCCTGCTCCTGC	1182	20	55	59.836	0.7807	202/202/0/0	100	202	52.78	CGAGAGCGCAAGGATCTAAAAGTTATTCTCATGTCGGCCACGCTCAATGCCGCCCTCTTTTCGGATTACTTTGGCGGAGCTCCCGTGCTAGATATTCCTGGTCGAACGTTTCCAGTACAGCAGCTCTTTTTGGAGGATATCCTGGAGATGAGCGACTTTGTCATGGAATACGACACTAAGTACTGCCGCAAGCTTAAAAAGCAGGAGCAGGAAATACTGG	FBgn0030246	FBtr0073403	202	NA	NA	NA	X:10791073..10791292(-)	0	0	0	FBgn0030246(4e-122)	1004
373	HD3A1001	1	P13	HD3100283	FBgn0039183	FBgn0039183	probe	HD3PR1003	3	H07	TS1	HD3100283_f	HD3100283_r	tggcgcccctagatgCAAGTGTGTCAAGGCGGATA	cgacgcccgctgataCAGCAGGCGATGTACCATAA	FBgn0039183_cr4	FBgn0039183_cr4_1	202	CAAGTGTGTCAAGGCGGATA	295	20	50	59.716	CAGCAGGCGATGTACCATAA	496	20	50	59.712	0.5727	184/184/0/0	100	184	51.63	CAAGTGTGTCAAGGCGGATAATCCGTACTTTAACACAATGATCCGCATCCTCACCACACGCTGTATGATGCAGGCAGTGTACTTCATCAGCGGCAGTCTGCAGAAGGAGGAGTTCTTCCACTACGGTCTGGCTGCTCCCATCTACACGCACTTTACGTCGCCCATTCGTCGTTACTCCGACATTATGGTACATCGCCTGCTG	FBgn0039183	FBtr0084605	184	NA	NA	NA	3R:20161584..20161785(+)	0	0	0	FBgn0039183(2e-111)	1003
374	HD3A1001	1	P14	HD3100379	FBgn0027948	FBgn0027948	probe	HD3PR1004	4	H07	TS1	HD3100379_f	HD3100379_r	tggcgcccctagatgCCAGCCGCTATTATCCATTC	cgacgcccgctgataAAATTCGTAAAATCTACCTTGTCCA	FBgn0027948_cr10	FBgn0027948_cr10_1	207	CCAGCCGCTATTATCCATTC	42	20	50	59.529	AAATTCGTAAAATCTACCTTGTCCA	248	25	32	59.393	6.0779	189/189/0/0	100	189	54.54	CCAGCCGCTATTATCCATTCTGTATACATTTTTCCATGCCAACATTCTGGGCAAAACGCTGAGCGTGGCCTGCATCAAAAATCTAATGTCGGCGCTGTTGAACCTTATGGCTGATCCGAAGTTGGCCGTGGGTGATGATAGTCAGTATAACAAGGTTATTAATGGCATATGTCTAAAAGTGTTGGACAAGGTAGATTTTACGAATTT	FBgn0027948	FBtr0301479+FBtr0301480	189+189	NA	NA	NA	3R:11884054..11884260(+)	0	0	0	FBgn0027948(2e-114)	1004
375	HD3A1001	1	P15	HD3100284	FBgn0038950	FBgn0038950	probe	HD3PR1003	3	H08	TS2	HD3100284_f	HD3100284_r	tggcgcccctagatgCTCTCTGAGGAGCAGAGCAGC	taggtctagccccgcGTAGTCGCCCGCACTTGG	FBgn0038950_cr2	FBgn0038950_cr2_1	201	CTCTCTGAGGAGCAGAGCAGC	1	21	61.905	62.079	GTAGTCGCCCGCACTTGG	201	18	66.667	62.798	7.8769	183/183/0/0	100	183	47.21	CTCTCTGAGGAGCAGAGCAGCAGTCTGAAGGCCATTAAGCCCAAGGTGGCAAGCCAGGCGGCTGTCAGCAACATGACCAAAGTGCACCACATCCATTCCGGTGGCGAGCGAGAGCGCACGAAGCCCAATGGCCATGACGCCGTGAGCCCACATTCCGTGCTCCTAATGGATGCATTTAATCCCCCAAGTGCGGGCGACTAC	FBgn0038950	FBtr0084237	183	NA	NA	NA	3R:18190742..18190942(-)	0	0	0	FBgn0038950(8e-111)	1003
376	HD3A1001	1	P16	HD3100380	FBgn0037359	FBgn0037359	probe	HD3PR1004	4	H08	TS2	HD3100380_f	HD3100380_r	tggcgcccctagatgATTGGCATTCGCAAAGAAAA	taggtctagccccgcGAGTTGATGGCTGCGAATCT	FBgn0037359_cr1	FBgn0037359_cr1_1	222	ATTGGCATTCGCAAAGAAAA	1	20	35	60.568	GAGTTGATGGCTGCGAATCT	222	20	50	60.37	0.9389	204/204/0/0	100	204	51.48	ATTGGCATTCGCAAAGAAAACAAAGTAAACATTTTTTTTTGCCGGAACGAGAATTACCGTTATGGATAAGTTAAATTCCACTCTAACTGCCGTCAAAAACCTGCGGTCCAACGTAAGGCTGTGCTTCGAGCACCTGGCCGATGGAACCGATGGGGAGAGCGGCGAGGAGAGCCGGAATAAGTTCGTAAATGACTTCCAGGAGAGATTCGCAGCCATCAACTC	FBgn0037359	FBtr0078712	204	NA	NA	NA	3R:1480867..1481088(+)	61	0	0	FBgn0037359(3e-123)	1004
377	HD3A1001	1	P17	HD3100285	FBgn0029970	FBgn0029970	probe	HD3PR1003	3	H09	TS3	HD3100285_f	HD3100285_r	tggcgcccctagatgGCCATCAGAAGCTAACAACG	cgcatgtagcctgccCAATGAATGGCAGCTGAAAA	FBgn0029970_cr1	FBgn0029970_cr1_2	225	GCCATCAGAAGCTAACAACG	2241	20	50	58.529	CAATGAATGGCAGCTGAAAA	2465	20	40	59.809	1.6617	207/207/0/0	100	207	55.62	GCCATCAGAAGCTAACAACGCGCGACCAGATGGTGATCTGATCAAATTGATCAGGAAAGATGTGCAGTCCAGGAGCCATGGCAACCATGGAGACTATGAGCGTTGTGATGTGGAATAAGTTCCGAAATATTTACATTTTTTTTATGCAAAAATTTTTTTGAATGCCATATTTTAAACACGTATTATTAGCATTAAGATTCCAGTTTTTTCAGCTGCCATTCATTG	FBgn0029970	FBtr0071142	207	NA	NA	NA	X:7783141..7783365(-)	184	0	0	FBgn0029970(4e-125)	1003
378	HD3A1001	1	P18	HD3100381	FBgn0036059	FBgn0036059	probe	HD3PR1004	4	H09	TS3	HD3100381_f	HD3100381_r	tggcgcccctagatgCTATTCACCACCCCCAACAC	cgcatgtagcctgccTGGGTTTGTAATTTCGTTCG	FBgn0036059_cr2	FBgn0036059_cr2_1	212	CTATTCACCACCCCCAACAC	2	20	55	60.088	TGGGTTTGTAATTTCGTTCG	213	20	40	58.531	1.5575	194/194/0/0	100	194	59.81	CTATTCACCACCCCCAACACACAAAACAAAAAAAAAGTAAAACTACGACTTGAACAACAACTGTGTTTTGGCATTTTAATCACAGCAATTAAAAACAAAGCAGCCAAAAAACACGAATAAATAACCCAAACAGTAATAGACCAACCGTAGTACATAGCATTGTTCAGAAATTAAAAGTTAAATCAATTCGAACGAACGAAATTACAAACCCA	FBgn0036059	FBtr0114600+FBtr0113158+FBtr0076344+FBtr0113159	194+194+194+194	NA	NA	NA	3L:9892827..9893038(+)	212	0	0	FBgn0036059(2e-117)	1004
379	HD3A1001	1	P19	HD3100286	FBgn0038976	FBgn0038976	probe	HD3PR1003	3	H10	TS4	HD3100286_f	HD3100286_r	tggcgcccctagatgACCAACGTACAGGACTCGCT	tagcctccctagcgcCTTTTCAATGTAGTAGCCGGTG	FBgn0038976_cr2	FBgn0038976_cr2_1	204	ACCAACGTACAGGACTCGCT	7	20	55	59.792	CTTTTCAATGTAGTAGCCGGTG	210	22	45.455	58.832	3.3758	186/186/0/0	100	186	48.6	ACCAACGTACAGGACTCGCTGTCGACGCTTCACGGCTGTCAAGCCAAGTACGCCGGATCCAAGGAGGCGCTGGGAACCTTTCAACCCAATTGGGAGAACCGTCAGATCCTGGTGCCCCTGACCAGCAGTATGTATGTGCCAGGACGGGTCAAGGATCTCAACAGGTTCGTCATAGACATCGGCACCGGCTACTACATTGAAAAG	FBgn0038976	FBtr0301486+FBtr0084257	186+186	NA	NA	NA	3R:18313238..18313441(+)	0	0	0	FBgn0038976(1e-112)	1003
380	HD3A1001	1	P20	HD3100382	FBgn0031601	FBgn0031601	probe	HD3PR1004	4	H10	TS4	HD3100382_f	HD3100382_r	tggcgcccctagatgGCCGAGAAGGTGAAGAACTTT	tagcctccctagcgcCACCTCGATACACCGTTTCC	FBgn0031601_cr2	FBgn0031601_cr2_1	223	GCCGAGAAGGTGAAGAACTTT	67	21	47.619	59.878	CACCTCGATACACCGTTTCC	289	20	55	60.375	1.4972	205/205/0/0	100	205	52.5	GCCGAGAAGGTGAAGAACTTTGCTGTCATCTATTTGGTGGACATTACCGAGGTGCCGGACTTCAACAAGATGTACGAGTTGTACGATCCTTGCACGGTGATGTTCTTCTTCCGCAACAAGCACATCATGATCGATTTGGGCACGGGCAACAACAACAAGATCAACTGGCCACTGGAGGACAAGCAGGAGATGATCGACATTGTGGAAACGGTGTATCGAGGTG	FBgn0031601	FBtr0077435+FBgn0031601	205+55	NA	NA	NA	2L:4403580..4403802(+)	0	0	0	FBgn0031601(7e-124)	1004
381	HD3A1001	1	P21	HD3100287	FBgn0033740&FBgn0033741	FBgn0033741	probe	HD3PR1003	3	H11	TS1	HD3100287_f	HD3100287_r	tggcgcccctagatgGCTGGAAAACACTCGCTGTC	cgacgcccgctgataGATTGTTTGCGAAAAACAGG	FBgn0033741_cr1	FBgn0033741_cr1_1	201	GCTGGAAAACACTCGCTGTC	5	20	55	60.986	GATTGTTTGCGAAAAACAGG	205	20	40	58.267	2.719	183/183/0/0	100	183	52.45	GCTGGAAAACACTCGCTGTCTTTTGAGCGGCGCACGTGGAGCAAAATCGAAGTGCTCACGTTTTTTTTTAAGTTCTGCTCCAAGAAACTGGATAAACTAAGTTAAAAATATGGGTCGGAAGGCTGAATACAGTGAGAAACCGAAAAAGGGACCTGGGCGCAAGGCGCGCAAGCAAGGACCGCCTGTTTTTCGCAAACAATC	FBgn0033741	FBtr0087934	183	NA	NA	NA	2R:8356149..8356349(+)	109	0	0	FBgn0033741(8e-111)	1003
382	HD3A1001	1	P22	HD3100383	FBgn0002878	FBgn0002878	probe	HD3PR1004	4	H11	TS1	HD3100383_f	HD3100383_r	tggcgcccctagatgTGATTTGTGTCCTTTTCTTTTGG	cgacgcccgctgataTTTCATTCTAAAATAATTTGCGCTT	FBgn0002878_cr1	FBgn0002878_cr1_2	214	TGATTTGTGTCCTTTTCTTTTGG	4506	23	34.783	60.362	TTTCATTCTAAAATAATTTGCGCTT	4719	25	24	59.618	8.744	196/196/0/0	100	196	60.17	TGATTTGTGTCCTTTTCTTTTGGTTACTGAAAAAAATCATAATATTTGGAAGCCTTTAGCGTAATGAATTACTAATAAATTAATATCGTTAATTAACTTCAAAATAAACGAACTGAAATTGAAGTCCATTTGATAATTGTATTTAGTGATTTATTTCTAAAGGTGTTGTTGAAAATTAATTCTAAGTCAAAGCGCAAATTATTTTAGAATGAAA	FBgn0002878	FBtr0073817	196	NA	NA	NA	X:13620827..13621040(+)	214	0	0	FBgn0002878(1e-118)	1004
383	HD3A1001	1	P23	HD3100288	FBgn0039654	FBgn0039654	probe	HD3PR1003	3	H12	TS2	HD3100288_f	HD3100288_r	tggcgcccctagatgGACGAAGCCACTTCTTCTGC	taggtctagccccgcCCAGCTTGTCCTCAAAGTCA	FBgn0039654_cr1	FBgn0039654_cr1_1	223	GACGAAGCCACTTCTTCTGC	1157	20	55	60.142	CCAGCTTGTCCTCAAAGTCA	1379	20	50	59.007	1.1345	205/205/0/0	100	205	52.3	GACGAAGCCACTTCTTCTGCAGCTGGCACAGCAGACTCCGACGAGGCGGATCCCAACGAAGCGCAGCTGCTGGAAGTCTTCAAAAACATTGATCAAATAATAGATGACATCGACATTGATATGGCCAGTGTCATTGACGATGAGATTCTGAAAAATGTGGATGACGTCGTAGCCTCGCCATCAAACGATAAAGCCGAAGTTATTGACTTTGAGGACAAGCTGG	FBgn0039654	FBtr0085394	205	NA	NA	NA	3R:25050369..25050591(+)	0	0	0	FBgn0039654(7e-124)	1003
384	HD3A1001	1	P24	HD3100384	FBgn0025455	FBgn0025455	probe	HD3PR1004	4	H12	TS2	HD3100384_f	HD3100384_r	tggcgcccctagatgCCAATCCTGGAGAGAGTGGA	taggtctagccccgcTCTCGATTCCGTTGGACATA	FBgn0025455_cr1	FBgn0025455_cr1_1	201	CCAATCCTGGAGAGAGTGGA	931	20	55	60.191	TCTCGATTCCGTTGGACATA	1131	20	45	59.075	1.1157	183/183/0/0	100	183	54.21	CCAATCCTGGAGAGAGTGGAAGCCTAAAACGGCCCAACGAGATCTCGGGAAGTCAGTATGGACTAAATAAGCTGGATGAAATAGATAACAGTAATATGCCTCGAGAAAAGCTTCGCAAGCTGGACACTACAACTGGACTACCAACTTATCCGAATTATGAGGAGAAACACACGCCTCTGAATATGTCCAACGGAATCGAGA	FBgn0025455	FBtr0075205+FBtr0075206	183+183	NA	NA	NA	3L:17546848..17547048(-)	0	0	0	FBgn0025455(8e-111)	1004
385	HD3A1002	2	A01	HD3100385	no_gene	no_gene	empty	HD3PR1005	5	A01	TS1	HD3100385_f	HD3100385_r	empty	empty	NA	NA	NA	NA	NA	NA	NA	NA	NA	NA	NA	NA	NA	NA	NA	NA	NA	NA	NA	NA	NA	NA	NA	NA	NA	NA	NA	NA	NA	NA	1005
386	HD3A1002	2	A02	HD3100481	no_gene	no_gene	empty	HD3PR1006	6	A01	TS1	HD3100481_f	HD3100481_r	empty	empty	NA	NA	NA	NA	NA	NA	NA	NA	NA	NA	NA	NA	NA	NA	NA	NA	NA	NA	NA	NA	NA	NA	NA	NA	NA	NA	NA	NA	NA	NA	1006
387	HD3A1002	2	A03	HD3100386	FBgn0001941	FBgn0001941	probe	HD3PR1005	5	A02	TS2	HD3100386_f	HD3100386_r	tggcgcccctagatgTTACCAAGGTGATGAGGCAA	taggtctagccccgcAGTAAACGATCAGGGCGTTG	FBgn0001941_cr2	FBgn0001941_cr2_1	209	TTACCAAGGTGATGAGGCAA	1	20	45	59.123	AGTAAACGATCAGGGCGTTG	209	20	50	60.132	1.0093	191/191/0/0	100	191	52.97	TTACCAAGGTGATGAGGCAATTGACACTGACATACCCACACTGCTGGAGGCGCGCCTGTTTGACACCACATTTGGAAAATTTCTGTGGGTGTGCCTGCAGCCTTTTTTTTACATTTTCCGTCCACTGATTATTAACCCGAAGCCACCTACACGCCTGGAGATTATTAACACCGTGGTGCAGCTAACTTTCAACGCCCTGATCGTTTACT	FBgn0001941	FBtr0079179+FBgn0001941	191+1	NA	NA	NA	2L:5987616..5987824(+)	0	0	0	FBgn0001941(1e-115)	1005
388	HD3A1002	2	A04	HD3100482	FBgn0033526	FBgn0033526	probe	HD3PR1006	6	A02	TS2	HD3100482_f	HD3100482_r	tggcgcccctagatgACCGATGGCTACTGCTCACT	taggtctagccccgcCGGACGCCCTTCTAATTGTA	FBgn0033526_cr1	FBgn0033526_cr1_1	214	ACCGATGGCTACTGCTCACT	533	20	55	59.898	CGGACGCCCTTCTAATTGTA	746	20	50	60.089	0.1909	196/196/0/0	100	196	53.13	ACCGATGGCTACTGCTCACTGATTACCTTCGAGCCAACCGAGCTGGGCGACTGCTATGAAGATATGGAAACAGTGCTGAGCGTTGTTCTAAAATCTTCAGAGAATGCAACGGTGTTGAAAAAGAAGAGGCAAAAGCTGCGCAAGGTATCGTTGGATGAACCACGGAAACCACTGCAGGAAAAATCGAAACCAAATACAATTAGAAGGGCGTCCG	FBgn0033526	FBtr0088310	196	NA	NA	NA	2R:6354556..6354769(-)	0	0	0	FBgn0033526(1e-118)	1006
389	HD3A1002	2	A05	HD3100387	FBgn0003249	FBgn0003249	control_rh3	HD3PR1005	5	A03	TS3	HD3100387_f	HD3100387_r	tggcgcccctagatgGTCTTCTCCGCAGCCAAAT	cgcatgtagcctgccGGAGCCAATGATTCCAAAGA	FBgn0003249_cr1	FBgn0003249_cr1_1	171	GTCTTCTCCGCAGCCAAAT	268	19	52.632	60.355	GGAGCCAATGATTCCAAAGA	438	20	45	60.014	1.3686	153/153/0/0	100	153	53.13	GTCTTCTCCGCAGCCAAATCGCTGCGAACTCCCTCCAATATACTGGTCATCAATCTGGCCTTCTGCGACTTCATGATGATGGTCAAGACTCCGATATTCATCTACAATAGCTTCCACCAGGGATATGCGCTGGGTCATCTGGGATGCCAGATCTTTGGAATCATTGGCTCC	FBgn0003249	FBtr0083876	153	NA	NA	NA	3R:15907735..15907905(-)	0	0	0	FBgn0003249(5e-93)	1005
390	HD3A1002	2	A06	HD3100483	FBgn0260635	FBgn0260635	control_th	HD3PR1006	6	A03	TS3	HD3100483_f	HD3100483_r	tggcgcccctagatgACAACCAGAACACAAAATGGC	cgcatgtagcctgccCGGTGAAGGTCTTTAATCGC	th_2	th_2_1	173	CGGTGAAGGTCTTTAATCGC	1	20	50	59.708	ACAACCAGAACACAAAATGGC	173	21	42.857	59.89	1.4025	155/155/0/0	100	57	55.17	CGGTGAAGGTCTTTAATCGCGTCTCCTCGCGGTTTAAATCGTTCATTCTGGTTTTGTTTATATTATTTTTGAATAGCTGGGTCGCGTTCGTGTTGTTATCCACCTGATCAAAAGCGATAGGTCCATAAGACGGAAGATCAGCTACAACAGATGCCATTTTGTGTTCTGGTTGT	FBgn0260635	FBtr0075499+FBtr0075501+FBtr0075500	155+155+155	NA	NA	NA	3L:16032932..16033104(-)	16	0	0	FBgn0260635(3e-94)	1006
391	HD3A1002	2	A07	HD3100388	FBgn0037383&FBgn0037384	FBgn0037384	probe	HD3PR1005	5	A04	TS4	HD3100388_f	HD3100388_r	tggcgcccctagatgTCGCCGAAACGGAAATTTTA	tagcctccctagcgcGCAGATTGAAATGTGCAAAA	FBgn0037384_cr1	FBgn0037384_cr1_1	201	TCGCCGAAACGGAAATTTTA	55	20	40	62.592	GCAGATTGAAATGTGCAAAA	255	20	35	57.35	5.2415	183/183/0/0	100	183	58.78	TCGCCGAAACGGAAATTTTATTTTTAATAAATTATTGATTTTTATTGAATTACAAGTGTCATTCTAAACAGCATTGTATAATACCGCAAAAATCGATAGTCGATCTTAAATCCTTGTTCCCGAATGTCCGTAAAGTGTCATCTTTAAAATAACCGAATGGTCGCGTGAAAGGAGGAAACTATTTTGCACATTTCAATCTGC	FBgn0037384	FBtr0078638+FBtr0078639	183+183	NA	NA	NA	3R:1650381..1650581(+)	201	0	0	FBgn0037384(8e-111)	1005
392	HD3A1002	2	A08	HD3100484	FBgn0031161	FBgn0031161	probe	HD3PR1006	6	A04	TS4	HD3100484_f	HD3100484_r	tggcgcccctagatgCCAGGCAGAGCTTATCCCAT	tagcctccctagcgcCGAGTGATGTGATGTTCTGGTT	FBgn0031161_cr1	FBgn0031161_cr1_1	209	CCAGGCAGAGCTTATCCCAT	36	20	55	61.497	CGAGTGATGTGATGTTCTGGTT	244	22	45.455	60.035	3.5322	191/191/0/0	100	191	55.81	CCAGGCAGAGCTTATCCCATACGAAGACGCAGCACAGTTCACATTAAATAAATTTCCGTAAATAGTTCTTATTTGTCACCCGCCCAAAATTAAAGTCTACTCCACTGCACCCAACCCCGCGATTATCAACGACTGCGCATCGTTCTTTGTTGTTTCGTGTAGAAACACATGTGCAAGGAAGAAGAAGAACCAGAACATCACATCACTCG	FBgn0031161	FBtr0077252+FBtr0077251+FBtr0077253+FBtr0077250	191+191+191+191	NA	NA	NA	X:20988224..20988432(+)	209	0	0	FBgn0031161(1e-115)	1006
393	HD3A1002	2	A09	HD3100389	FBgn0032859	FBgn0032859	probe	HD3PR1005	5	A05	TS1	HD3100389_f	HD3100389_r	tggcgcccctagatgTCGATATCCGAATGGTGAATC	cgacgcccgctgataTGACTGTAACAAATTGGCGG	FBgn0032859_cr8	FBgn0032859_cr8_1	201	TCGATATCCGAATGGTGAATC	89	21	42.857	59.737	TGACTGTAACAAATTGGCGG	289	20	45	59.585	1.6784	183/183/0/0	100	183	57.19	TCGATATCCGAATGGTGAATCCAACATAAACTAAACCAGATTGCAAGACAAACCCAAGTATTCCAAACAGAACCGTAAGGCTAAATGTAAGCTCAGCAAAATAATGATCAAAGAATTAATAGTTACGCGTTAGTAAATGAATTGTGTGTGTTTGTGTCGAGTCATCGTCAAATCCGTGTCTCCGCCAATTTGTTACAGTCA	FBgn0032859	FBtr0081358	183	NA	NA	NA	2L:20422557..20422757(+)	201	0	0	FBgn0032859(8e-111)	1005
394	HD3A1002	2	A10	HD3100485	FBgn0037815&FBgn0037816	FBgn0037816	probe	HD3PR1006	6	A05	TS1	HD3100485_f	HD3100485_r	tggcgcccctagatgTCCGAGAGGGAGCTACACAG	cgacgcccgctgataGACGGCCAAAAAGTCACCTA	FBgn0037816_cr1	FBgn0037816_cr1_1	206	TCCGAGAGGGAGCTACACAG	1514	20	60	60.545	GACGGCCAAAAAGTCACCTA	1719	20	50	60.11	0.6555	188/188/0/0	100	188	53.78	TCCGAGAGGGAGCTACACAGCTACATCGTAAAATGGAAGGCCAGGAGCAGCTCATACTTATAGAAGGGAAAAGCAAGAGGTCCGATGCTCACTGGTTCGGTCGGAATGATGCCAATATCAAGGTCATAGTTCCTTCTATATATGTACCCATATCTGGAGATTCCACAGCCAGAAAATCGTTTGGAGTAGGTGACTTTTTGGCCGTC	FBgn0037816	FBtr0082258	188	NA	NA	NA	3R:6240048..6240253(-)	0	0	0	FBgn0037816(8e-114)	1006
395	HD3A1002	2	A11	HD3100390	FBgn0020412	FBgn0020412	probe	HD3PR1005	5	A06	TS2	HD3100390_f	HD3100390_r	tggcgcccctagatgCATCGATTACGTGAGGAGCA	taggtctagccccgcGCCATTTAGATGATTCCGCA	FBgn0020412_cr7	FBgn0020412_cr7_1	209	CATCGATTACGTGAGGAGCA	66	20	50	59.823	GCCATTTAGATGATTCCGCA	274	20	45	60.942	1.1195	191/191/0/0	100	191	53.59	CATCGATTACGTGAGGAGCACGTAGAGCATTATTAAAGGCATAGGATCTTTTACGGAAGAATCTAGCCATGAGTCGCTTGCAAAAGCAAAACTACGAGATCTTAAGCGGTACAAGTACGTCGCGCCTCAAGAATCATCAACATCCCCGTGAATCGGAGTCACTAGCCTACGAGGAGCCAGATCAAATGGTGCGGAATCATCTAAATGGC	FBgn0020412	FBtr0076236+FBtr0076237	191+191	NA	NA	NA	3L:11084599..11084807(-)	68	0	0	FBgn0020412(1e-115)	1005
396	HD3A1002	2	A12	HD3100486	FBgn0262732	FBgn0026208	probe	HD3PR1006	6	A06	TS2	HD3100486_f	HD3100486_r	tggcgcccctagatgACACAAGTCGGAAACGGAAG	taggtctagccccgcATTGTGTACGGCTGATTGGG	FBgn0026208_cr3	FBgn0026208_cr3_1	215	ACACAAGTCGGAAACGGAAG	532	20	50	60.149	ATTGTGTACGGCTGATTGGG	746	20	50	60.776	0.9242	197/197/0/0	100	197	56.62	ACACAAGTCGGAAACGGAAGCGAGACGGACGTGAAACGCAAAAGACTAATCTGATATTAACGCGCTCATAGCTTGGAGTAGTGTTATTCGTTCATTTTGGCATTAGAGTATGTTTTGAAACTTAATCTAAGTTATGGAATTAAAAACAAGACATAAAAAGCATGTAAAACACTCTAATTTCTTTCTTTTTGTACACCCAATCAGCCGTACACAAT	FBgn0026208	FBtr0075394+FBtr0075393	197+197	NA	NA	NA	3L:16569348..16569562(+)	215	0	0	FBgn0026208(4e-119)	1006
397	HD3A1002	2	A13	HD3100391	FBgn0010246	FBgn0010246	probe	HD3PR1005	5	A07	TS3	HD3100391_f	HD3100391_r	tggcgcccctagatgACGGCAAGACCTACAAGCAG	cgcatgtagcctgccTTCTGTCCACAATGGAGACG	FBgn0010246_cr4	FBgn0010246_cr4_1	216	ACGGCAAGACCTACAAGCAG	2045	20	55	60.453	TTCTGTCCACAATGGAGACG	2260	20	50	59.676	0.7772	198/198/0/0	100	198	51.05	ACGGCAAGACCTACAAGCAGAAGCACCGCCTGCCGCTAGACAAGATCGACTTCACGCTGACGAACCACAACGACGACCTGATGGTCATCCGCATACCGCTCGACCTGAAAAAGGACAAGGGCGACTTGATTCTGATCATTCCGCGCATAATCGAGTTCAGCACGTATATCATTGACACCGTGGGAACTGCCTCCATCGTCTCCATTGTGGACAGAA	FBgn0010246	FBtr0072675+FBtr0072673+FBtr0072672+FBtr0072674	198+198+198+198	NA	NA	NA	3L:1328942..1329157(+)	0	0	0	FBgn0010246(1e-119)	1005
398	HD3A1002	2	A14	HD3100487	FBgn0010660	FBgn0010660	probe	HD3PR1006	6	A07	TS3	HD3100487_f	HD3100487_r	tggcgcccctagatgCGACTAAGCCCAAAGAGCAG	cgcatgtagcctgccTAGAGATGAACCCAGTCCGC	FBgn0010660_cr3	FBgn0010660_cr3_1	206	CGACTAAGCCCAAAGAGCAG	675	20	55	60.147	TAGAGATGAACCCAGTCCGC	880	20	55	60.218	0.3645	188/188/0/0	100	188	53.17	CGACTAAGCCCAAAGAGCAGAAAGCAGCAGAAAGCAAAGAATTCAAGGCGGTACAACCCGAAACAGAAGAGTCAAAAGTACCCCAAAAACCAAAGGCAGAGACGGAAAACAAATCCTTTGGATTTGGAGGATTTACAGGAACTGGAGGTACTGTCGGAAATACTTCCAGCTCCCCGTTCAGCTTTGGCGGACTGGGTTCATCTCTA	FBgn0010660	FBtr0071996	188	NA	NA	NA	2R:18808585..18808790(-)	0	0	0	FBgn0010660(8e-114)	1006
399	HD3A1002	2	A15	HD3100392	FBgn0034722	FBgn0034722	probe	HD3PR1005	5	A08	TS4	HD3100392_f	HD3100392_r	tggcgcccctagatgCCACACGCGAGGATCTTAAC	tagcctccctagcgcAATCCACGATTGGTTCGTGT	FBgn0034722_cr3	FBgn0034722_cr3_1	217	CCACACGCGAGGATCTTAAC	247	20	55	60.657	AATCCACGATTGGTTCGTGT	463	20	45	60.24	0.8976	199/199/0/0	100	199	53.26	CCACACGCGAGGATCTTAACAAATTGCGTCTATCTCGCTACAAAATGGAGCGATTTGTGAACTTGCCAATCTTTGAGAGCACTGTACTCAACTGCTTTGTCCGGATAAGTATCGGAAACAATGGCCAGAAACCCGTGTATCGAGTGGCCGAAATTGTGGGAGTGGTTGAGACGGGGAAGATCTACAGTCTGGGCACTACACGAACCAATCGTGGATT	FBgn0034722	FBtr0071820	199	NA	NA	NA	2R:18264159..18264375(+)	0	0	0	FBgn0034722(2e-120)	1005
400	HD3A1002	2	A16	HD3100488	FBgn0027549&FBgn0262716	FBgn0011744	probe	HD3PR1006	6	A08	TS4	HD3100488_f	HD3100488_r	tggcgcccctagatgGCCAGTTCAACCCCCTATCT	tagcctccctagcgcTCATTCAGTGTTTGAATTGGTTG	FBgn0011744_cr1	FBgn0011744_cr1_1	201	GCCAGTTCAACCCCCTATCT	344	20	55	60.328	TCATTCAGTGTTTGAATTGGTTG	544	23	34.783	59.89	3.4371	183/183/0/0	100	183	58.82	GCCAGTTCAACCCCCTATCTAAGGTGCATTATTTCTAGAAGTCGACTTTTATACCATACTCAAACACGATCACACACAGTCACACCGATCTAAGCTCTTGGAGAAATCCCGGCTCTATACACAATTAAATACGAAAACGCTCTACTTGTCATAGAAATATTTATAATTGCAATAACTGCAACCAATTCAAACACTGAATGA	FBgn0011744	FBtr0076737	183	NA	NA	NA	3L:8106608..8106808(-)	201	0	0	FBgn0011744(8e-111)	1006
401	HD3A1002	2	A17	HD3100393	FBgn0003676	FBgn0003676	probe	HD3PR1005	5	A09	TS1	HD3100393_f	HD3100393_r	tggcgcccctagatgCAAGAAGATTGTGAACGCCA	cgacgcccgctgataTCATGCACAAATCATCAACG	FBgn0003676_cr2	FBgn0003676_cr2_1	215	CAAGAAGATTGTGAACGCCA	460	20	45	59.84	TCATGCACAAATCATCAACG	674	20	40	59.074	1.0857	197/197/0/0	100	197	50.41	CAAGAAGATTGTGAACGCCAAGATTGCCTGCCTAGACTTCTCGCTGCAGAAGACCAAGATGAAGATGGGTGTCCAGGTCTTGATCAATGATCCCGACAAGCTGGAGGCTATTCGTGCCCGTGAGCTGGACATTACCAAGGAGCGCATCAACATGATCCTCGGAACCGGTGTCAATGTAGTACTGGTTAGCGGCGGCGTTGATGATTTGTGCATGA	FBgn0003676	FBtr0084291+FBtr0084290	197+197	NA	NA	NA	3R:18315861..18316075(-)	0	0	0	FBgn0003676(4e-119)	1005
402	HD3A1002	2	A18	HD3100489	FBgn0052533	FBgn0052533	probe	HD3PR1006	6	A09	TS1	HD3100489_f	HD3100489_r	tggcgcccctagatgCGAAGCTCACCAACATCCTT	cgacgcccgctgataGTTGATGGTGGCAGACATGA	FBgn0052533_cr6	FBgn0052533_cr6_1	206	CGAAGCTCACCAACATCCTT	118	20	50	60.255	GTTGATGGTGGCAGACATGA	323	20	50	60.544	0.7984	188/188/0/0	100	188	50.34	CGAAGCTCACCAACATCCTTTTCATTACGGAGGGCTTGTTGCTGCGGCAACTAGCGGTGGCCGCCAACCTAGACCAGTACGATGCCCTGATTTTGGACGAAATCCACGAGCGCAACTTATTCGGTGACTTTCTACTGGGTGTTACCAAGTGCTTACTGAGGGCGCGGCCGCAACTGAAGCTGATACTCATGTCTGCCACCATCAAC	FBgn0052533	FBtr0074786	188	NA	NA	NA	X:19372334..19372539(-)	0	0	0	FBgn0052533(8e-114)	1006
403	HD3A1002	2	A19	HD3100394	FBgn0010551	FBgn0010551	probe	HD3PR1005	5	A10	TS2	HD3100394_f	HD3100394_r	tggcgcccctagatgGGCATCCAGAGCGACATTTA	taggtctagccccgcCAGCTGCTTGTGCAGATAGG	FBgn0010551_cr3	FBgn0010551_cr3_1	201	GGCATCCAGAGCGACATTTA	42	20	50	61.141	CAGCTGCTTGTGCAGATAGG	242	20	55	59.764	1.3769	183/183/0/0	100	183	49.39	GGCATCCAGAGCGACATTTACTCCGAGGGACTGCACGTGCGCATCCCCTGGTTCCAGTATCCCATTATCTATGACATTCGCTCGCGTCCCCGCAAAATATCCTCGCCCACTGGCTCCAAGGATCTGCAGATGATCAACATCTCGCTGCGTGTGCTGTCGCGCCCCGATTCCCTGAACCTGCCCTATCTGCACAAGCAGCTG	FBgn0010551	FBtr0112863+FBtr0086614+FBtr0112862+FBtr0086615+FBtr0112861+FBtr0086616	183+183+183+183+183+183	NA	NA	NA	2R:14707742..14707942(+)	0	0	0	FBgn0010551(8e-111)	1005
404	HD3A1002	2	A20	HD3100490	FBgn0025634&no_gene	FBgn0025634	probe	HD3PR1006	6	A10	TS2	HD3100490_f	HD3100490_r	tggcgcccctagatgTGCATAGCAGAACAAGCACA	taggtctagccccgcTCGCAGGAATAGGAGGGAG	FBgn0025634_cr1	FBgn0025634_cr1_1	214	TGCATAGCAGAACAAGCACA	59	20	45	59.177	TCGCAGGAATAGGAGGGAG	272	19	57.895	60.302	2.1246	196/196/0/0	100	196	49.86	TGCATAGCAGAACAAGCACATTGAAGCATTTATTGTTTTAAAAATCACTACGACCTGAATAAGGGCATGGATTAGCCATGTCAACCGACGCCGACCTAAACAAGTGCGTCAGTCCCATGTACCAGGTGTCAACCGCAGGCGACGGCCTCCAAGCAGAAGCCGCTGGAGATCTGGCGTTGGCCTCCATTGTCGCAGCTCCCTCCTATTCCTGCGA	FBgn0025634	FBtr0070121	196	NA	NA	NA	X:538318..538531(+)|X:538318..539065(+)|X:538852..539065(+)	135	0	0	FBgn0025634(1e-118)	1006
405	HD3A1002	2	A21	HD3100395	FBgn0002673	FBgn0002673	probe	HD3PR1005	5	A11	TS3	HD3100395_f	HD3100395_r	tggcgcccctagatgGTTGAACCAGCCATGCAAAT	cgcatgtagcctgccCAGTGATTTCGATTGCCAAA	FBgn0002673_cr2	FBgn0002673_cr2_1	224	GTTGAACCAGCCATGCAAAT	1	20	45	60.905	CAGTGATTTCGATTGCCAAA	224	20	40	59.664	1.2403	206/206/0/0	100	206	55.12	GTTGAACCAGCCATGCAAATACCAACAAAAAAATATACAAGCAATTTAAATTCAAACTAGAGCGTCCTGTTTAAATACGGCGCAGTGGTGAGTTAGCAGGTGGTGGGTTTGCATCGGTAGAATGGGGAATTGATAAAGGCGCCAATAAAGTTGACCGCCAAAAGCGAAACAAACAAGTCGACAGAACAAGAAAATCGTCAAGGATTTGGCAATCGAAATCACTG	FBgn0002673	FBtr0080855	206	NA	NA	NA	2L:16261652..16261875(-)	224	0	0	FBgn0002673(2e-124)	1005
406	HD3A1002	2	A22	HD3100491	FBgn0034758&FBgn0034759	FBgn0034758	probe	HD3PR1006	6	A11	TS3	HD3100491_f	HD3100491_r	tggcgcccctagatgCATCGGCACCTACGAGAACT	cgcatgtagcctgccTTTAGCGGAAAGAGTGCCTT	FBgn0034758_cr2	FBgn0034758_cr2_1	209	CATCGGCACCTACGAGAACT	82	20	55	60.277	TTTAGCGGAAAGAGTGCCTT	290	20	45	59.111	1.1659	191/191/0/0	100	191	57.19	CATCGGCACCTACGAGAACTAACTAACTAACGCCTATTTATGCATACAAACGTATATACCTATAGAGAACCCTAAGCACTAGCGTCATAACCGAGAAAAATTGAACTGTAAATACACATGTACGAACGCCACACATTAAACTCATGAGACTCACACAGGAAACAGAAATGCGACAAGATATCTTGGGACAAGGCACTCTTTCCGCTAAA	FBgn0034758	FBtr0071862	191	NA	NA	NA	2R:18546509..18546717(+)	187	0	0	FBgn0034758(1e-115)	1006
407	HD3A1002	2	A23	HD3100396	FBgn0261394	FBgn0261394	probe	HD3PR1005	5	A12	TS4	HD3100396_f	HD3100396_r	tggcgcccctagatgGCCGATAAGGAGAACGTGAA	tagcctccctagcgcTCCGCCTGTACCTTTGTGTA	FBgn0261394_cr3	FBgn0261394_cr3_1	209	GCCGATAAGGAGAACGTGAA	329	20	50	60.214	TCCGCCTGTACCTTTGTGTA	537	20	50	59.195	1.0186	191/191/0/0	100	191	48.34	GCCGATAAGGAGAACGTGAAGCTGACGCTGGCGGACGCCAAGGATTTGGCCATCAAGGTACTGAGCATGACCCTGGACACCACCAAGCTGACCCCGGAGAAGGTCGAGATGGCCACGCTGCAGCGTGTGGACAATAAGACCGTATACAGTGTCCTGGAGAAACCCGATGTGGAGAAGCTGATCGAGAAGTACACAAAGGTACAGGCGGA	FBgn0261394	FBtr0071522	191	NA	NA	NA	2R:16883279..16883487(+)	0	0	0	FBgn0261394(1e-115)	1005
408	HD3A1002	2	A24	HD3100492	FBgn0261456	FBgn0261456	probe	HD3PR1006	6	A12	TS4	HD3100492_f	HD3100492_r	tggcgcccctagatgATATGCATACGCAATCGCAC	tagcctccctagcgcATTATTGATGTTCTGCTGGCG	FBgn0261456_cr1	FBgn0261456_cr1_1	209	ATATGCATACGCAATCGCAC	496	20	45	59.578	ATTATTGATGTTCTGCTGGCG	704	21	42.857	60.11	1.5323	191/191/0/0	100	191	52.43	ATATGCATACGCAATCGCACGCCTATGTTGAGGGTGAGTTTGAGTTCCTCAAGTTCCTTACCTTCGACGATCTGAACCAGCGGCTGTGCAACATCGATCACGAAATGGAGCTGGAGATCGAACAGCTAAACAAGAAATACAATGCCAAGCGGCAGCCAATTGTTGACGCCATGAATGCAAAGCGCAAACGCCAGCAGAACATCAATAAT	FBgn0261456	FBtr0086500	191	NA	NA	NA	2R:15382205..15382413(-)	0	0	0	FBgn0261456(1e-115)	1006
409	HD3A1002	2	B01	HD3100577	no_gene	no_gene	empty	HD3PR1007	7	A01	TS1	HD3100577_f	HD3100577_r	empty	empty	NA	NA	NA	NA	NA	NA	NA	NA	NA	NA	NA	NA	NA	NA	NA	NA	NA	NA	NA	NA	NA	NA	NA	NA	NA	NA	NA	NA	NA	NA	1007
410	HD3A1002	2	B02	HD3100673	no_gene	no_gene	empty	HD3PR1008	8	A01	TS1	HD3100673_f	HD3100673_r	empty	empty	NA	NA	NA	NA	NA	NA	NA	NA	NA	NA	NA	NA	NA	NA	NA	NA	NA	NA	NA	NA	NA	NA	NA	NA	NA	NA	NA	NA	NA	NA	1008
411	HD3A1002	2	B03	HD3100578	FBgn0035518	FBgn0035518	probe	HD3PR1007	7	A02	TS2	HD3100578_f	HD3100578_r	tggcgcccctagatgGGGACCAGTGTCCACCGT	taggtctagccccgcGACAGAGTTCCAAGCAGACAA	FBgn0035518_cr4	FBgn0035518_cr4_1	201	GGGACCAGTGTCCACCGT	8	18	66.667	61.909	GACAGAGTTCCAAGCAGACAA	208	21	47.619	58.073	6.8366	183/183/0/0	100	183	52.31	GGGACCAGTGTCCACCGTGCGAAAAGATTTGTGGCAAGCAGCTGAGCTGCAACAAGCACAAATGTCAGTCCGTGTGCCACAACGGACCTTGCTATCCGTGTAAACTGGAATCCCAGATTAACTGCCGCTGTGGAAAGACCAAAAAAAGTGTTCCTTGTGGCAGGGAAAGAAGTGCACGCATTGTCTGCTTGGAACTCTGTC	FBgn0035518	FBtr0073244	183	NA	NA	NA	3L:4257313..4257513(-)	0	0	0	FBgn0035518(8e-111)	1007
412	HD3A1002	2	B04	HD3100674	FBgn0039260	FBgn0039260	probe	HD3PR1008	8	A02	TS2	HD3100674_f	HD3100674_r	tggcgcccctagatgGCTGGGCTGAGCTAACAATC	taggtctagccccgcTGACCAATCCTACGAACACG	FBgn0039260_cr3	FBgn0039260_cr3_1	202	GCTGGGCTGAGCTAACAATC	18	20	55	59.985	TGACCAATCCTACGAACACG	219	20	50	59.566	0.4495	184/184/0/0	100	184	54.19	GCTGGGCTGAGCTAACAATCCTTTTTGAGTACATTGAATGCTTAATGGGGAAGCACAAACTTGAGAAAAACGAAATACTGTTGGATGAGGATGTGGCCCTTAGAGGTTTCACTCCGTTGGGTCGTGAAACGCTGAGCATGGACTATCTCAAAAGAGGATCCGAACGTCTTCAGTTTTTCGAACGTGTTCGTAGGATTGGTCA	FBgn0039260	FBtr0084796	184	NA	NA	NA	3R:20856657..20856858(-)	0	0	0	FBgn0039260(2e-111)	1008
413	HD3A1002	2	B05	HD3100579	FBgn0260635	FBgn0260635	control_th	HD3PR1007	7	A03	TS3	HD3100579_f	HD3100579_r	tggcgcccctagatgACAACCAGAACACAAAATGGC	cgcatgtagcctgccCGGTGAAGGTCTTTAATCGC	th_2	th_2_1	173	CGGTGAAGGTCTTTAATCGC	1	20	50	59.708	ACAACCAGAACACAAAATGGC	173	21	42.857	59.89	1.4025	155/155/0/0	100	57	55.17	CGGTGAAGGTCTTTAATCGCGTCTCCTCGCGGTTTAAATCGTTCATTCTGGTTTTGTTTATATTATTTTTGAATAGCTGGGTCGCGTTCGTGTTGTTATCCACCTGATCAAAAGCGATAGGTCCATAAGACGGAAGATCAGCTACAACAGATGCCATTTTGTGTTCTGGTTGT	FBgn0260635	FBtr0075499+FBtr0075501+FBtr0075500	155+155+155	NA	NA	NA	3L:16032932..16033104(-)	16	0	0	FBgn0260635(3e-94)	1007
414	HD3A1002	2	B06	HD3100675	FBgn0003249	FBgn0003249	control_rh3	HD3PR1008	8	A03	TS3	HD3100675_f	HD3100675_r	tggcgcccctagatgGTCTTCTCCGCAGCCAAAT	cgcatgtagcctgccGGAGCCAATGATTCCAAAGA	FBgn0003249_cr1	FBgn0003249_cr1_1	171	GTCTTCTCCGCAGCCAAAT	268	19	52.632	60.355	GGAGCCAATGATTCCAAAGA	438	20	45	60.014	1.3686	153/153/0/0	100	153	53.13	GTCTTCTCCGCAGCCAAATCGCTGCGAACTCCCTCCAATATACTGGTCATCAATCTGGCCTTCTGCGACTTCATGATGATGGTCAAGACTCCGATATTCATCTACAATAGCTTCCACCAGGGATATGCGCTGGGTCATCTGGGATGCCAGATCTTTGGAATCATTGGCTCC	FBgn0003249	FBtr0083876	153	NA	NA	NA	3R:15907735..15907905(-)	0	0	0	FBgn0003249(5e-93)	1008
415	HD3A1002	2	B07	HD3100580	FBgn0002413	FBgn0002413	probe	HD3PR1007	7	A04	TS4	HD3100580_f	HD3100580_r	tggcgcccctagatgTCAGGCAGAACATGCAGAAC	tagcctccctagcgcCGTGGTAATCGCAATCATTTT	FBgn0002413_cr1	FBgn0002413_cr1_2	221	TCAGGCAGAACATGCAGAAC	1999	20	50	59.992	CGTGGTAATCGCAATCATTTT	2219	21	38.095	59.846	1.1628	203/203/0/0	100	203	55.54	TCAGGCAGAACATGCAGAACCGATCATGAACACATAATAACTCGATTGTAAGTGTAATATTTGTGTAAAAGAAACAAAGGACACCGCGTTCAGCGAGTGTCCCTAACCCTAGACTATAGGCTCTAGCTCTAGCGAATCCAATCCATACAAAAGCATATGCCACACAGCAAGGCACCCACATTGTAACCTAAGTTGATGGTAAAATGATTGCGATTACCACG	FBgn0002413	FBtr0085742+FBtr0085743+FBtr0085744	203+203+203	NA	NA	NA	3R:26881432..26881652(-)	219	0	0	FBgn0002413(1e-122)	1007
416	HD3A1002	2	B08	HD3100676	FBgn0262127	FBgn0053967	probe	HD3PR1008	8	A04	TS4	HD3100676_f	HD3100676_r	tggcgcccctagatgGCTCTTCCTCCAGTTCGATG	tagcctccctagcgcCGATGTCGTAGCAACCATTTT	FBgn0053967_cr7	FBgn0053967_cr7_1	201	GCTCTTCCTCCAGTTCGATG	4	20	55	59.95	CGATGTCGTAGCAACCATTTT	204	21	42.857	60.011	1.0604	183/183/0/0	100	183	50.83	GCTCTTCCTCCAGTTCGATGAGTCGCCACGATCCGGAACTACTAAGAGCCGATCTGATGTTGGCACGTGAGCGAGTCCACCAGCTGAAGCAGGAGCTAACCCACATTACCAATGACATATCCTACACGGAACGGGGCATGAACACACTGTATTCCGTGGGCGAAAAGATCAATGCTCGGGAAAATGGTTGCTACGACATCG	FBgn0053967	FBtr0100008	183	NA	NA	NA	3R:10528104..10528304(-)	0	0	0	FBgn0053967(8e-111)	1008
417	HD3A1002	2	B09	HD3100581	FBgn0025381	FBgn0025381	probe	HD3PR1007	7	A05	TS1	HD3100581_f	HD3100581_r	tggcgcccctagatgCGACGGAACCAATCGACTAC	cgacgcccgctgataATCCTCTCGCCAAACATACG	FBgn0025381_cr2	FBgn0025381_cr2_1	211	CGACGGAACCAATCGACTAC	98	20	55	60.517	ATCCTCTCGCCAAACATACG	308	20	50	60.096	0.6125	193/193/0/0	100	193	57.46	CGACGGAACCAATCGACTACCAAACGTTTGATAGCCCTGTCCAAATTTAAATGAAGTGAAGTCGATGCTACACATAATCGTGTTTACCGATGCATAGTTTTACCAGATTAACACAATTTTTGTCTCTTAACATTAACATTACTTTTACGCATATATCGTTCCCGTTTTTGGCGGATAAGAACCACTAAAATCGTATGTTTGGCGAGAGGAT	FBgn0025381	FBtr0070259	193	NA	NA	NA	X:1375138..1375348(+)	211	0	0	FBgn0025381(9e-117)	1007
418	HD3A1002	2	B10	HD3100677	FBgn0029873	FBgn0029873	probe	HD3PR1008	8	A05	TS1	HD3100677_f	HD3100677_r	tggcgcccctagatgGGAAAGGGAGCGGGAGAG	cgacgcccgctgataCTGCTATTGTTGGTGTTTGTGG	FBgn0029873_cr2	FBgn0029873_cr2_1	201	GGAAAGGGAGCGGGAGAG	213	18	66.667	62.21	CTGCTATTGTTGGTGTTTGTGG	413	22	45.455	60.453	6.6624	183/183/0/0	100	183	49.66	GGAAAGGGAGCGGGAGAGAGAGAAGGTGAAGGAGAAAGAGAAGGAGAAGGGTAGCCGGAGCAAGGACAAGAAGCGTAGCCACTCAAAGAGCAGCCACAAGCTGGCCGAGAAGAGCAAGGACAAGAAGTCGGTGCGGCACAAGAAGCATGGCAAGAAGAGGAGCCGGAAGCACAAAAAGACCACAAACACCAACAATAGCAG	FBgn0029873	FBtr0070912	183	NA	NA	NA	X:6419111..6419311(+)	0	0	0	FBgn0029873(8e-111)	1008
419	HD3A1002	2	B11	HD3100582	FBgn0032409	FBgn0032409	probe	HD3PR1007	7	A06	TS2	HD3100582_f	HD3100582_r	tggcgcccctagatgGGAGGAGTTGCCCAAGAAAC	taggtctagccccgcCGTTTATTCCATCCGTCCAG	FBgn0032409_cr4	FBgn0032409_cr4_1	206	GGAGGAGTTGCCCAAGAAAC	125	20	55	60.999	CGTTTATTCCATCCGTCCAG	330	20	50	60.323	1.3215	188/188/0/0	100	188	52.99	GGAGGAGTTGCCCAAGAAACTGCCCATCAGTGAGATTAAGCAATTGCTAGAGGGCAAGGAATGCCCGCATATGAAGGAAACTCGCATTCGGAAATCGGCGGTAAACCTGGCCTTTTCCATCACCTTCGAAAACATGGAGCACTCTACGTTGGACTTTGTGGCACCCGACGAAAGCATATTCAACTACTGGACGGATGGAATAAACG	FBgn0032409	FBtr0080330	188	NA	NA	NA	2L:12100166..12100371(+)	0	0	0	FBgn0032409(8e-114)	1007
420	HD3A1002	2	B12	HD3100678	FBgn0002906	FBgn0002906	probe	HD3PR1008	8	A06	TS2	HD3100678_f	HD3100678_r	tggcgcccctagatgCATATTGCGCGGGTTTTTAG	taggtctagccccgcTGCTCTTAGGTTGACTCTGGG	FBgn0002906_cr4	FBgn0002906_cr4_1	203	CATATTGCGCGGGTTTTTAG	15	20	45	60.456	TGCTCTTAGGTTGACTCTGGG	217	21	52.381	59.482	1.9737	185/185/0/0	100	185	54.83	CATATTGCGCGGGTTTTTAGTCCGAAAGTGTATAAAATTGTATTGCTTACTTATTTGTTAACTAGTTGTATGCAAATTAAAGCGCTGACATCTGTTTAAATCGCTGGTCGTGATGTCCAAGAAGCCTGTCGCGCAAAGAAAACAGCTCACACTTAGCAGCTTCATTGGCCTGGATGGCAATTCCCAGAGTCAACCTAAGAGCA	FBgn0002906	FBtr0082434+FBgn0002906	185+2	NA	NA	NA	3R:7567289..7567491(-)	109	0	0	FBgn0002906(5e-112)	1008
421	HD3A1002	2	B13	HD3100583	FBgn0010406	FBgn0010406	probe	HD3PR1007	7	A07	TS3	HD3100583_f	HD3100583_r	tggcgcccctagatgCCACCGCTACAAAGGAAAAG	cgcatgtagcctgccTTGTTAAGCTCCGAATCTCCA	FBgn0010406_cr2	FBgn0010406_cr2_2	212	CCACCGCTACAAAGGAAAAG	818	20	50	59.741	TTGTTAAGCTCCGAATCTCCA	1029	21	42.857	59.831	1.4283	194/194/0/0	100	194	54.01	CCACCGCTACAAAGGAAAAGCCATTGGAAGTTACCGCTCGTAAACGTCTACAAGTTGCTGCAATTCCTCATGTGGTTCACCTTGTAAACAGGTCGTTGTGTAACCCAAGCTGGGAAGTATTTTGAGGCGCGCCTTAGGAGGACTCATCGTTAACTCCAATTTTATTTGATACTTCCACTGATTTGGTGTGCTGGAGATTCGGAGCTTAACAA	FBgn0010406	FBtr0076752	194	NA	NA	NA	3L:7964859..7965070(+)	125	0	0	FBgn0010406(2e-117)	1007
422	HD3A1002	2	B14	HD3100679	FBgn0260991	FBgn0260991	probe	HD3PR1008	8	A07	TS3	HD3100679_f	HD3100679_r	tggcgcccctagatgGTGTTGGAAAGCAGAGGCAT	cgcatgtagcctgccCCCAAGATGTCCTCCATATCT	FBgn0260991_cr1	FBgn0260991_cr1_1	202	GTGTTGGAAAGCAGAGGCAT	78	20	50	60.263	CCCAAGATGTCCTCCATATCT	279	21	47.619	57.932	3.3306	184/184/0/0	100	184	53.68	GTGTTGGAAAGCAGAGGCATAAATGCGCCTTACAGCACCCGACGAGCTGTTAACTGTCAACAGTGCACAATTAAAGGCATGTTATCAAATGCTGACGCGCGTCGCAATTGCCGCCATTTGAAAAAAACGATAAAATCGAAGGAACCGAATCCGGATTTGCAGTTTGTCAGATACAGTCGCTAGATATGGAGGACATCTTGGG	FBgn0260991	FBtr0088961	184	NA	NA	NA	2R:3166049..3166250(+)	185	0	0	FBgn0260991(2e-111)	1008
423	HD3A1002	2	B15	HD3100584	FBgn0015024	FBgn0015024	probe	HD3PR1007	7	A08	TS4	HD3100584_f	HD3100584_r	tggcgcccctagatgTGGATGCGTGGATGTAAATG	tagcctccctagcgcTCACATTTGCTGGGGTATCA	FBgn0015024_cr3	FBgn0015024_cr3_1	220	TGGATGCGTGGATGTAAATG	213	20	45	60.343	TCACATTTGCTGGGGTATCA	432	20	45	59.924	0.4191	202/202/0/0	100	202	54.54	TGGATGCGTGGATGTAAATGACGTTGATGTGGGCGAAAGGCCCGGCAAGGAGCGGAGCAAATATGAAACAGACGCAACCGTAAAATTGAGTAACACCAGCGGTCGTCCGAATGTTTCTTAATATTAATTTAAATTCAATACTAAACAAATAAGGAACCACAAACAAGCAAGCAACGGCATCATCAGCAGGGCATATAAAATGATACCCCAGCAAATGTGA	FBgn0015024	FBtr0073680+FBtr0073681+FBtr0073682+FBtr0300380	202+202+202+202	NA	NA	NA	X:12550579..12550798(+)	220	0	0	FBgn0015024(4e-122)	1007
424	HD3A1002	2	B16	HD3100680	FBgn0052500&FBgn0052857&FBgn0053502	FBgn0052500&FBgn0052857&FBgn0053502	probe	HD3PR1008	8	A08	TS4	HD3100680_f	HD3100680_r	tggcgcccctagatgCGCAGTTTTAAGGGCATCTC	tagcctccctagcgcGTTGGGGAAGTCGTACGTG	FBgn0052857_cr2	FBgn0052857_cr2_1	225	CGCAGTTTTAAGGGCATCTC	5	20	50	59.845	GTTGGGGAAGTCGTACGTG	229	19	57.895	58.995	2.1595	207/0/207/0	0	207	45.6	CGCAGTTTTAAGGGCATCTCCAACACGCGTAACCATCGCATACCGGCTCACCAGGAATCGGGATGTGGTCACTCAGTGGGATGCGGGCTGCTAGAGTTGCGGATGCCGGTGGCGTGCAGGAGGAGCATGTTCATCCAGACGCAGGACACTCCGAATCCGGAGAGCTTGAAGTTCCTGCCCGGCGTGGACGTCCTGGGAAAGGGGAACACGTACGACTTCCCCAAC	FBgn0053502&FBgn0052500&FBgn0052857	FBtr0070055&FBtr0077374&FBtr0070052	207&207&207	NA	NA	NA	X:21494341..21494565(-)|X:21482141..21482365(-)|X:21488233..21488457(-)	0	0	0	FBgn0052857(4e-125)&FBgn0052500(4e-125)&FBgn0053502(4e-125)	1008
425	HD3A1002	2	B17	HD3100585	FBgn0010747	FBgn0010747	probe	HD3PR1007	7	A09	TS1	HD3100585_f	HD3100585_r	tggcgcccctagatgCGAGCTGAAGCTAGACGGAA	cgacgcccgctgataCCATCATCGTCATCATACGC	FBgn0010747_cr2	FBgn0010747_cr2_1	215	CGAGCTGAAGCTAGACGGAA	6	20	55	60.807	CCATCATCGTCATCATACGC	220	20	50	59.914	0.8921	197/197/0/0	100	197	51.34	CGAGCTGAAGCTAGACGGAAACGATGAGCTGTTAGAAAAGATCAAGCACGGTCATTTCACCATCCGCGACATGTACGAGCAGTTCCAGAACATCATGAAGATGGGCCCCTTCTCCCAGTTCATGAACATGATACCCGGTTTCTCGCAGGACTTTATGACCAAGGGCGGCGAACAGGAGTCGATGGCGCGCGTTAAGCGTATGATGACGATGATGG	FBgn0010747	FBtr0077169	197	NA	NA	NA	3L:5146954..5147168(+)	0	0	0	FBgn0010747(4e-119)	1007
426	HD3A1002	2	B18	HD3100681	FBgn0023423	FBgn0023423	probe	HD3PR1008	8	A09	TS1	HD3100681_f	HD3100681_r	tggcgcccctagatgGTGGTTTCGCAGTCCGTATT	cgacgcccgctgataTGGCAAAGGCAAACTCAACT	FBgn0023423_cr8	FBgn0023423_cr8_1	205	GTGGTTTCGCAGTCCGTATT	24	20	50	60	TGGCAAAGGCAAACTCAACT	228	20	45	60.807	0.8067	187/187/0/0	100	187	53.31	GTGGTTTCGCAGTCCGTATTTGGGCGAGATCTGGTAAAAAAAAATAAAATTCTCCGTGTGAAAAGTGAGTGTCCAGTAGTTGGCGTCATCTGAATAAGCAAAAACAAACAACGTGCAAGCCGCCAGGAGCGGTGAGAATAATGACTTGCATACGACATTCGCTCAATTGGTGAGGGACCTCGGCAAGTTGAGTTTGCCTTTGCCA	FBgn0023423	FBtr0084032	187	NA	NA	NA	3R:16952975..16953179(-)	204	0	0	FBgn0023423(3e-113)	1008
427	HD3A1002	2	B19	HD3100586	FBgn0040918	FBgn0040918	probe	HD3PR1007	7	A10	TS2	HD3100586_f	HD3100586_r	tggcgcccctagatgCGTCTCTGGGCACACTGTATT	taggtctagccccgcCTTTGCCGTTTGTTTGGG	FBgn0040918_cr7	FBgn0040918_cr7_1	202	CGTCTCTGGGCACACTGTATT	23	21	52.381	60.186	CTTTGCCGTTTGTTTGGG	224	18	50	60.081	3.2665	184/184/0/0	100	184	54.18	CGTCTCTGGGCACACTGTATTGTTGTTGCTCGACGAGGAAATACTATTAGTATTTTTTTTCGTTCATCCTGAAAGTTTAAGTGGACGAAACGAGCGGCGGCCGACTCGACACCGAGCCGAAATTCAGAAAGTCTATTGCTTTGGTCGAGAACAGATTGTCAGGGAACTTCACTTCATTTACGCTCCCAAACAAACGGCAAAG	FBgn0040918	FBtr0070937+FBtr0070938	184+184	NA	NA	NA	X:6161037..6161238(-)	202	0	0	FBgn0040918(2e-111)	1007
428	HD3A1002	2	B20	HD3100682	FBgn0027492	FBgn0027492	probe	HD3PR1008	8	A10	TS2	HD3100682_f	HD3100682_r	tggcgcccctagatgATTTCCAGTGGCAAGCGTTA	taggtctagccccgcAATTGCTGCAGCTCAACATC	FBgn0027492_cr7	FBgn0027492_cr7_1	225	ATTTCCAGTGGCAAGCGTTA	552	20	45	60.637	AATTGCTGCAGCTCAACATC	776	20	45	59.031	1.6063	207/207/0/0	100	207	52.5	ATTTCCAGTGGCAAGCGTTAAAAACAAAGCCGGCAAGCTGAATACCACACAGACAGCCACGGAGACCGCCATCGATTCAAACGAACCCAAATCTGAAAAGATGTCATCGGGCACGTTTGTGGATCGAATCGACCCGTTCGCCAAACGTTCGCTCAAGAAGAAGGGTAAAAAGAGTCAAGGTTCCTCGCGCTACAGAAATTCTCAGGATGTTGAGCTGCAGCAATT	FBgn0027492	FBtr0085204+FBtr0085209+FBtr0085203+FBtr0085208+FBtr0085207	207+207+207+207+207	NA	NA	NA	3R:23393152..23393376(-)	98	0	0	FBgn0027492(4e-125)	1008
429	HD3A1002	2	B21	HD3100587	FBgn0051064	FBgn0051064	probe	HD3PR1007	7	A11	TS3	HD3100587_f	HD3100587_r	tggcgcccctagatgAAGGACAAGGAGAAGGCGTC	cgcatgtagcctgccGCTTTCGGTACATCTCCAGG	FBgn0051064_cr1	FBgn0051064_cr1_1	217	AAGGACAAGGAGAAGGCGTC	182	20	55	60.766	GCTTTCGGTACATCTCCAGG	398	20	55	59.694	1.0722	199/199/0/0	100	199	49.15	AAGGACAAGGAGAAGGCGTCCGAAGAGCTGGTTGAGGAGCGTCGCAAGAACAGCGAGCTGGAGAAGGAGCTCAAATTGCAGGTGTCCCTCAAGGCGGAATCGGACATGGCCATGAAACTGCTGGAGAAGGATATTCACGAAAAGCAGGACACGATAGTCTCACTGCGCCGCCAGCTGGACGATATCAAGCAGATCAACCTGGAGATGTACCGAAAGC	FBgn0051064	FBtr0085125+FBtr0085126+FBtr0085124	199+199+199	NA	NA	NA	3R:23058200..23058416(-)	0	0	0	FBgn0051064(2e-120)	1007
430	HD3A1002	2	B22	HD3100683	FBgn0020655	FBgn0020655	probe	HD3PR1008	8	A11	TS3	HD3100683_f	HD3100683_r	tggcgcccctagatgGCCCAACTTCCTTTGGTTTT	cgcatgtagcctgccCCTTTAAAGTCCACGGATCG	FBgn0020655_cr5	FBgn0020655_cr5_1	211	GCCCAACTTCCTTTGGTTTT	95	20	45	60.332	CCTTTAAAGTCCACGGATCG	305	20	50	59.564	0.7684	193/193/0/0	100	193	54.15	GCCCAACTTCCTTTGGTTTTCCATGCAATATTCGGTATATCGATGCTGTCGTGAGTGGTCAGCTCATCTCCAATTCCAAGTGGGACACGCTTAACACTTTTTTTTTGCCAATTTGCCATTAATTGCAAGCGTCCCAGCTGATCCAAAAAAATTCAAAACTCTGTTAAATGCGTTTGGCCAGGCGTTCGTCGCGATCCGTGGACTTTAAAGG	FBgn0020655	FBtr0075981	193	NA	NA	NA	3L:12410499..12410709(-)	211	0	0	FBgn0020655(9e-117)	1008
431	HD3A1002	2	B23	HD3100588	FBgn0026777	FBgn0026777	probe	HD3PR1007	7	A12	TS4	HD3100588_f	HD3100588_r	tggcgcccctagatgGTTGACACGCGATTCGTCTA	tagcctccctagcgcCAACTCGCCAATCAATTCGT	FBgn0026777_cr2	FBgn0026777_cr2_1	205	GTTGACACGCGATTCGTCTA	150	20	50	59.871	CAACTCGCCAATCAATTCGT	354	20	45	61.032	1.1608	187/187/0/0	100	187	57.28	GTTGACACGCGATTCGTCTAGTTCAAATCGTAATCAACTTAGTGTAAAAGAAAGTAATAAATTGACTAGCACCGACGATTCAAAGCAATCTATGCCTTGCGAAGAAGCCAACCATACCAATTCGCCTAGTTCCACAAATACAGAAGATTCAGTTTTATCACGTGAAACCAGACCTTTATCTAGTGACGAATTGATTGGCGAGTTG	FBgn0026777	FBtr0089121+FBtr0089122	187+187	NA	NA	NA	4:329206..329410(+)	0	0	0	FBgn0026777(3e-113)	1007
432	HD3A1002	2	B24	HD3100684	FBgn0030067	FBgn0030067	probe	HD3PR1008	8	A12	TS4	HD3100684_f	HD3100684_r	tggcgcccctagatgGTGTTGAATTTGCACGTGTTT	tagcctccctagcgcTGGCGCCGTTTTGTTATTA	FBgn0030067_cr1	FBgn0030067_cr1_1	81	GTGTTGAATTTGCACGTGTTT	30	21	38.095	58.594	TGGCGCCGTTTTGTTATTA	110	19	42.105	60.081	3.4874	63/63/0/0	100	63	57.14	GTGTTGAATTTGCACGTGTTTCAAAGTAAGTTGGTTGTTTTTTATCATTGAAGGCATTTCGTTAATAACAAAACGGCGCCA	FBgn0030067	FBtr0071255	63	NA	NA	NA	X:8795751..8795831(+)	80	0	0	FBgn0030067(1e-39)	1008
433	HD3A1002	2	C01	HD3100397	FBgn0014184	FBgn0014184	probe	HD3PR1005	5	B01	TS3	HD3100397_f	HD3100397_r	tggcgcccctagatgGGACGATGACTGCCAGGA	cgcatgtagcctgccCTCCAGAAGCGAGATGAAGG	FBgn0014184_cr1	FBgn0014184_cr1_1	202	GGACGATGACTGCCAGGA	137	18	61.111	60.812	CTCCAGAAGCGAGATGAAGG	338	20	55	60.088	2.9005	184/184/0/0	100	184	50.23	GGACGATGACTGCCAGGAAGTGCTGCGCCAGATCTTGCAGCACGACCAGCCGGTGCAGATCACCATCAAGCTGCATGTCACCGAGGACCAGTACACCAATTGGAATACGATTCTGAACCCAGTCAACAACTTGTTGTATGTCGCTCTACCGAAGGACCTTCCTCCGGCCGGCTCCAAGCAGACCTTCATCTCGCTTCTGGAG	FBgn0014184	FBtr0088015+FBtr0088013+FBtr0088014+FBgn0014184	184+184+184+43	NA	NA	NA	2R:8055095..8055296(-)	0	0	0	FBgn0014184(2e-111)	1005
434	HD3A1002	2	C02	HD3100493	no_gene	no_gene	empty	HD3PR1006	6	B01	TS3	HD3100493_f	HD3100493_r	empty	empty	NA	NA	NA	NA	NA	NA	NA	NA	NA	NA	NA	NA	NA	NA	NA	NA	NA	NA	NA	NA	NA	NA	NA	NA	NA	NA	NA	NA	NA	NA	1006
435	HD3A1002	2	C03	HD3100398	FBgn0028647	FBgn0028647	probe	HD3PR1005	5	B02	TS4	HD3100398_f	HD3100398_r	tggcgcccctagatgCAGTGCATGATCTGCCTCTC	tagcctccctagcgcGTCGAATTCCCTTTGCACAT	FBgn0028647_cr5	FBgn0028647_cr5_1	201	CAGTGCATGATCTGCCTCTC	238	20	55	59.531	GTCGAATTCCCTTTGCACAT	438	20	45	59.939	0.5296	183/183/0/0	100	183	55.58	CAGTGCATGATCTGCCTCTCACGCCACTCAAAGATCAGTGATCTAAGGTCTCATTTGAGTTCTCATCAATACGAACTGAGTTTCGCCGAAGACAGAGATATTCCGAGTGCTTCAAAAGCTTTTTACCCAGATCTGGAAAATACTCTAGAAAAAGATGAACTGGCCGAAATGATTATGGCTGATGTGCAAAGGGAATTCGAC	FBgn0028647	FBtr0300735	183	NA	NA	NA	3R:21163633..21163833(+)	0	0	0	FBgn0028647(8e-111)	1005
436	HD3A1002	2	C04	HD3100494	FBgn0050085	FBgn0050085	probe	HD3PR1006	6	B02	TS4	HD3100494_f	HD3100494_r	tggcgcccctagatgTTCTTGACGGACCTGAAAGC	tagcctccctagcgcGTTTAAACAGGCTTCGAGCG	FBgn0050085_cr3	FBgn0050085_cr3_1	207	TTCTTGACGGACCTGAAAGC	1552	20	50	60.375	GTTTAAACAGGCTTCGAGCG	1758	20	50	60.018	0.3929	189/189/0/0	100	189	53.8	TTCTTGACGGACCTGAAAGCCACACTTACAGACCTCCTAAAGAGCAAGGATGAACCGCTCTTTGCAGAGCTCTTCGATGCTTATGTGACCTCCTTAATCAAGTTTGGACTCTGTAAGGAGGCACCTTTGTATAAGGACGTTTTTGGGCTACTTCAAACCATTTTCGAGCAGCCCTCCTCCCAGAAAACGCTCGAAGCCTGTTTAAAC	FBgn0050085	FBtr0087306	189	NA	NA	NA	2R:11754567..11754773(-)	0	0	0	FBgn0050085(2e-114)	1006
437	HD3A1002	2	C05	HD3100399	FBgn0003249	FBgn0003249	control_rh3	HD3PR1005	5	B03	TS1	HD3100399_f	HD3100399_r	tggcgcccctagatgGTCTTCTCCGCAGCCAAAT	cgacgcccgctgataGGAGCCAATGATTCCAAAGA	FBgn0003249_cr1	FBgn0003249_cr1_1	171	GTCTTCTCCGCAGCCAAAT	268	19	52.632	60.355	GGAGCCAATGATTCCAAAGA	438	20	45	60.014	1.3686	153/153/0/0	100	153	53.13	GTCTTCTCCGCAGCCAAATCGCTGCGAACTCCCTCCAATATACTGGTCATCAATCTGGCCTTCTGCGACTTCATGATGATGGTCAAGACTCCGATATTCATCTACAATAGCTTCCACCAGGGATATGCGCTGGGTCATCTGGGATGCCAGATCTTTGGAATCATTGGCTCC	FBgn0003249	FBtr0083876	153	NA	NA	NA	3R:15907735..15907905(-)	0	0	0	FBgn0003249(5e-93)	1005
438	HD3A1002	2	C06	HD3100495	FBgn0003249	FBgn0003249	control_rh3	HD3PR1006	6	B03	TS1	HD3100495_f	HD3100495_r	tggcgcccctagatgGTCTTCTCCGCAGCCAAAT	cgacgcccgctgataGGAGCCAATGATTCCAAAGA	FBgn0003249_cr1	FBgn0003249_cr1_1	171	GTCTTCTCCGCAGCCAAAT	268	19	52.632	60.355	GGAGCCAATGATTCCAAAGA	438	20	45	60.014	1.3686	153/153/0/0	100	153	53.13	GTCTTCTCCGCAGCCAAATCGCTGCGAACTCCCTCCAATATACTGGTCATCAATCTGGCCTTCTGCGACTTCATGATGATGGTCAAGACTCCGATATTCATCTACAATAGCTTCCACCAGGGATATGCGCTGGGTCATCTGGGATGCCAGATCTTTGGAATCATTGGCTCC	FBgn0003249	FBtr0083876	153	NA	NA	NA	3R:15907735..15907905(-)	0	0	0	FBgn0003249(5e-93)	1006
439	HD3A1002	2	C07	HD3100400	FBgn0033380	FBgn0033380	probe	HD3PR1005	5	B04	TS2	HD3100400_f	HD3100400_r	tggcgcccctagatgGCGGGGTATTCCTGTTCCTA	taggtctagccccgcCTCTTTGCGCTGATTTAACG	FBgn0033380_cr4	FBgn0033380_cr4_1	203	GCGGGGTATTCCTGTTCCTA	26	20	55	61.191	CTCTTTGCGCTGATTTAACG	228	20	45	58.724	2.4672	185/185/0/0	100	185	52.04	GCGGGGTATTCCTGTTCCTAATAAAGCACCACGATAACATCACTCAGGAGCAGCAGAAGCGCATTTTTAGTGAGGATCGCCAGAGTCTGAGCAAGTCTCGAAAGCAGATCGAAACGTTGATGCGGGACCGTAAGGTGGAAGAGTTGAAGAAGTGCCTCAGCAAGCAGGTTACGGAACTGCCGACGTTAAATCAGCGCAAAGAG	FBgn0033380	FBtr0088569+FBtr0088568	185+185	NA	NA	NA	2R:5002914..5003116(+)	0	0	0	FBgn0033380(5e-112)	1005
440	HD3A1002	2	C08	HD3100496	FBgn0034528	FBgn0034528	probe	HD3PR1006	6	B04	TS2	HD3100496_f	HD3100496_r	tggcgcccctagatgTCGATGATGACGACTTACACAG	taggtctagccccgcGCGGGAGGTGTTTCTTCTAA	FBgn0034528_cr1	FBgn0034528_cr1_2	220	TCGATGATGACGACTTACACAG	1345	22	45.455	58.802	GCGGGAGGTGTTTCTTCTAA	1564	20	50	59.312	3.8865	202/202/0/0	100	202	57.37	TCGATGATGACGACTTACACAGAAATAATGAATCGCATACTTCGAATGAAAATAGAACTAAAAATAAAAGTAAATCTAAGGACAGTCAAGAAACCACTCAAATTCAGGAAGAAATTACCATAGATTTAACAGCCGAAGCTCCGTCTAAGAAGAAAAAGAAATCCAAGGAAGAGAAGCGTAAGGACAATGATGAAAAAGATTTAGAAGAAACACCTCCCGC	FBgn0034528	FBtr0086254	202	NA	NA	NA	2R:16509116..16509335(-)	0	0	0	FBgn0034528(4e-122)	1006
441	HD3A1002	2	C09	HD3100401	FBgn0034650	FBgn0034650	probe	HD3PR1005	5	B05	TS3	HD3100401_f	HD3100401_r	tggcgcccctagatgGCAACGCCAAGACGCTATC	cgcatgtagcctgccGCAGGCTAAGATCATATGGCG	FBgn0034650_cr2	FBgn0034650_cr2_1	201	GCAACGCCAAGACGCTATC	137	19	57.895	61.879	GCAGGCTAAGATCATATGGCG	337	21	52.381	61.952	5.8306	183/183/0/0	100	183	49.93	GCAACGCCAAGACGCTATCGCCATCGCACATGAGGCAGTGTATCGTATCCGAGAAACGCTTTGACTTCCTCAAGGAGCTGGTCCGCAACATACCCGACATCAGTGTGGCCGAGGAGGCCGCCTACAACGAGGACGATGTGTTACGCAGCTCGCCAGAGGAACAGTATCCAGATTCAGACACGCCATATGATCTTAGCCTGC	FBgn0034650	FBtr0071666+FBtr0071667+FBgn0034650	183+183+61	NA	NA	NA	2R:17558137..17558337(+)	0	0	0	FBgn0034650(8e-111)	1005
442	HD3A1002	2	C10	HD3100497	FBgn0039680	FBgn0039680	probe	HD3PR1006	6	B05	TS3	HD3100497_f	HD3100497_r	tggcgcccctagatgTCGAACACCGAGTTAAGGCT	cgcatgtagcctgccGGGAGATGATATCTGGCAGG	FBgn0039680_cr6	FBgn0039680_cr6_1	208	TCGAACACCGAGTTAAGGCT	1645	20	50	59.875	GGGAGATGATATCTGGCAGG	1852	20	55	59.464	0.6606	190/190/0/0	100	190	53.52	TCGAACACCGAGTTAAGGCTAACTGCCGTCAAAATGCTATCTCATCTGATCCTCAACGAGATGATACGCGTCAAGGGTCAAATCGCCGACATGGCACTTTGCATTGTGGACGGCAACGAGGAGATTCGCAATATCACCAAGCAGTTCTTCAAGGAGATAGCCAACAAGTCGAACATTCTGTACAACGTCCTGCCAGATATCATCTCCC	FBgn0039680	FBtr0085452	190	NA	NA	NA	3R:25505127..25505334(+)	0	0	0	FBgn0039680(5e-115)	1006
443	HD3A1002	2	C11	HD3100402	FBgn0041100	FBgn0041100	probe	HD3PR1005	5	B06	TS4	HD3100402_f	HD3100402_r	tggcgcccctagatgGTTGCAATTTGGAGGGAAAA	tagcctccctagcgcTATTGTCGTGGCATCGCTTA	FBgn0041100_cr6	FBgn0041100_cr6_1	202	GTTGCAATTTGGAGGGAAAA	64	20	40	59.916	TATTGTCGTGGCATCGCTTA	265	20	45	60.237	0.3212	184/184/0/0	100	184	52.8	GTTGCAATTTGGAGGGAAAACCCTTACGCACACGCTGAGTATTTATGTAAAAACGAACACGGGCAAAACGCTGACCGTTAATCTGGAGCCCCAGTGGGATATTAAAAACGTAAAGGAACTGGTGGCACCACAATTGGGACTTCAGCCGGATGATCTAAAGATCATATTTGCCGGTAAGGAACTAAGCGATGCCACGACAATA	FBgn0041100	FBtr0078318+FBtr0078319	184+184	NA	NA	NA	3L:21189548..21189749(-)	0	0	0	FBgn0041100(2e-111)	1005
444	HD3A1002	2	C12	HD3100498	FBgn0025637	FBgn0025637	probe	HD3PR1006	6	B06	TS4	HD3100498_f	HD3100498_r	tggcgcccctagatgGCGCACAGACGACATTATCT	tagcctccctagcgcGGCGAAAAGTCCTTCTTAATG	FBgn0025637_cr1	FBgn0025637_cr1_1	201	GCGCACAGACGACATTATCT	248	20	50	58.906	GGCGAAAAGTCCTTCTTAATG	448	21	42.857	58.013	4.0809	183/183/0/0	100	183	53.88	GCGCACAGACGACATTATCTCATGGGATGCAGATTTCCTAAAAGTCGACCAGGGCACACTGTTTGAGCTGATATTGGCAGCGAACTATCTGGACATTAAGGGCCTTCTGGAGCTCACCTGCAAGACTGTTGCAAACATGATTAAGGGAAAGACTCCCGAGGAAATACGCAAGACCTTCAACATTAAGAAGGACTTTTCGCC	FBgn0025637	FBtr0070126+FBtr0070128+FBtr0070127+FBtr0070125+FBtr0070123+FBtr0100530+FBtr0070129+FBtr0070124	183+183+183+183+183+183+183+183	NA	NA	NA	X:551379..551579(+)	0	0	0	FBgn0025637(8e-111)	1006
445	HD3A1002	2	C13	HD3100403	FBgn0014879	FBgn0014879	probe	HD3PR1005	5	B07	TS1	HD3100403_f	HD3100403_r	tggcgcccctagatgCTGACAAAGCCGTACGGAAA	cgacgcccgctgataGTCGTCAAATGCCTCCTCAT	FBgn0014879_cr3	FBgn0014879_cr3_1	222	CTGACAAAGCCGTACGGAAA	84	20	50	61.184	GTCGTCAAATGCCTCCTCAT	305	20	50	60.081	1.2646	204/204/0/0	100	204	52.82	CTGACAAAGCCGTACGGAAACAAGAAGAAGCGCAACTCCGAATACAAAACCTTCTTCGATTGGTTCTCGGATAACACCGATCCCGTCAACGACGAGATCGCAGAACTGATAAAAGACGACCTTTGGCCAAATCCACTGCAGTATTATCTGGTACCTGATATCGAGGTGGAGCCCGAGGACGAGGAGGACAACGAAGATAATGATGAGGAGGCATTTGACGAC	FBgn0014879	FBtr0083062	204	NA	NA	NA	3R:11090410..11090631(+)	0	0	0	FBgn0014879(3e-123)	1005
446	HD3A1002	2	C14	HD3100499	FBgn0027066	FBgn0027066	probe	HD3PR1006	6	B07	TS1	HD3100499_f	HD3100499_r	tggcgcccctagatgTGGCTTCATAACAAAATGATTG	cgacgcccgctgataCAAACTTTTTAACGAGTTCTGCC	FBgn0027066_cr6	FBgn0027066_cr6_1	103	TGGCTTCATAACAAAATGATTG	728	22	31.818	57.717	CAAACTTTTTAACGAGTTCTGCC	830	23	39.13	59.378	7.9046	85/85/0/0	100	85	59.8	TGGCTTCATAACAAAATGATTGTATAAAATAAGTGATTTTTGCTCTCAATTTTTTAAGTTCTATATTTATGTGTAAAACAGGCAGAACTCGTTAAAAAGTTTG	FBgn0027066	FBtr0086127+FBtr0086131+FBtr0086129+FBtr0300285+FBtr0086130	85+85+85+85+85	NA	NA	NA	2R:2643417..2643519(+)	103	0	0	FBgn0027066(1e-52)	1006
447	HD3A1002	2	C15	HD3100404	FBgn0263289	FBgn0261263	probe	HD3PR1005	5	B08	TS2	HD3100404_f	HD3100404_r	tggcgcccctagatgTTCCCGACGATATCAAGCAT	taggtctagccccgcGCTTATTGTCTCGGGCAGAT	FBgn0261263_cr4	FBgn0261263_cr4_1	224	TTCCCGACGATATCAAGCAT	13	20	45	60.435	GCTTATTGTCTCGGGCAGAT	236	20	50	59.297	1.1386	206/206/0/0	100	206	50.05	TTCCCGACGATATCAAGCATCTGCAGAGCCTGCAGGTGGCTGATTTTAGTTCGAACCCGATACCCAAGTTGCCTTCGGGCTTCTCCCAGCTAAAGAACCTGACCGTCCTGGGACTCAACGACATGTCGCTCACCACATTGCCAGCGGATTTTGGCAGCCTGACTCAATTGGAATCCCTGGAGCTTCGCGAGAATCTGCTCAAGCATCTGCCCGAGACAATAAGC	FBgn0261263	FBtr0302094+FBtr0302101+FBtr0302098+FBtr0302102+FBtr0302096+FBtr0302099+FBtr0302097+FBtr0302100+FBtr0302103+FBtr0302095	206+206+206+206+206+206+206+206+206+206	NA	NA	NA	3R:22380091..22380314(+)	0	0	0	FBgn0261263(2e-124)	1005
448	HD3A1002	2	C16	HD3100500	FBgn0040233&FBgn0052831	FBgn0040233&FBgn0052831	probe	HD3PR1006	6	B08	TS2	HD3100500_f	HD3100500_r	tggcgcccctagatgTTCGCATAAGTTGCTGGTTC	taggtctagccccgcGCAGCTATTCAACACTGACGC	FBgn0040233_cr11	FBgn0040233_cr11_1	201	TTCGCATAAGTTGCTGGTTC	416	20	45	58.92	GCAGCTATTCAACACTGACGC	616	21	52.381	60.99	3.0699	183/0/183/0	0	183	56.48	TTCGCATAAGTTGCTGGTTCTAATAATAAAAGACATAAATTACTTAAATGTAAATCTAAATAAGCATAACGCTTCTTGTTTGAATTCCCGATTGCACCAATCGATAAGTCGATAGTAGCGCAAATACATATTCTAGTGTTGTGCATTGGAAAATTGACGGCCGCTTGAGTGTTGTGTACGGCGTCAGTGTTGAATAGCTGC	FBgn0052831&FBgn0040233	FBtr0091679+FBtr0091682+FBtr0091680+FBtr0091681+FBtr0091683&FBtr0091678	183+16+16+0+0&183	NA	NA	NA	2L:11277856..11278056(+)	201	0	0	FBgn0052831(8e-111)&FBgn0040233(8e-111)	1006
449	HD3A1002	2	C17	HD3100405	FBgn0028700	FBgn0028700	probe	HD3PR1005	5	B09	TS3	HD3100405_f	HD3100405_r	tggcgcccctagatgTGGCACGAAAACAGTGTAAATG	cgcatgtagcctgccTGCAAGCTTCGATGTTTTTG	FBgn0028700_cr2	FBgn0028700_cr2_1	201	TGGCACGAAAACAGTGTAAATG	152	22	40.909	60.943	TGCAAGCTTCGATGTTTTTG	352	20	40	59.992	2.9513	183/183/0/0	100	183	60.33	TGGCACGAAAACAGTGTAAATGTAATAATATTACTTTAAAATTAATTTTAATTGTGATCTGTTAAAGTATTTAATTTTTTAAATCATTCAAGCCGAAATAATCATTTGAAAATATGTGCGTGGCAAATTTAATGAAACCTCTAAACATCGATATCACAGCGTAGAAATCGACAATAATCATCAAAAACATCGAAGCTTGCA	FBgn0028700	FBtr0080225	183	NA	NA	NA	2L:11130294..11130494(-)	201	0	0	FBgn0028700(8e-111)	1005
450	HD3A1002	2	C18	HD3100501	FBgn0028292	FBgn0028292	probe	HD3PR1006	6	B09	TS3	HD3100501_f	HD3100501_r	tggcgcccctagatgTCCAATCTGGCTTTGATTTC	cgcatgtagcctgccCGGGACAACAAAATAACAACG	FBgn0028292_cr2	FBgn0028292_cr2_2	208	TCCAATCTGGCTTTGATTTC	1855	20	40	57.735	CGGGACAACAAAATAACAACG	2062	21	42.857	60.263	3.5286	190/190/0/0	100	190	58.87	TCCAATCTGGCTTTGATTTCAGTGATCAGCTTTTGTCTAAATGCCATTATTATTAGTGTTAGCTAAAATAATTATAATCTATCCAATTAGCTTCAATTCGTAGATAAGTTCGGTCTCCCAACTTTTACAGAATTTCTTTAACCATTAACCATGTAGAACGTTGTACTTATTAAGTTATTACGCACTTCGTTGTTATTTTGTTGTCCCG	FBgn0028292	FBtr0071317	190	NA	NA	NA	X:9152330..9152537(+)	208	0	0	FBgn0028292(5e-115)	1006
451	HD3A1002	2	C19	HD3100406	FBgn0023172	FBgn0023172	probe	HD3PR1005	5	B10	TS4	HD3100406_f	HD3100406_r	tggcgcccctagatgCCATTGGAATAGTGCAACCA	tagcctccctagcgcCCACTCGAAGTCGGAGGAT	FBgn0023172_cr2	FBgn0023172_cr2_1	204	CCATTGGAATAGTGCAACCA	49	20	45	59.395	CCACTCGAAGTCGGAGGAT	252	19	57.895	60.207	1.8116	186/186/0/0	100	186	54.51	CCATTGGAATAGTGCAACCAAAAAATCATAAAACAGAACTAAAGCAACGAAAATCGAGGCAATTAAATCACTTCTGGATTCATTTCGGCCCGTTTTTACTAGCTAATTTAAAAATAGCTGCCGAAAGCATTCCGCAACCACTTCTGGTGACTGGCCCCACACCAATGCGAACAATACTCCACGGGATCCTCCGACTTCGAGTGG	FBgn0023172	FBtr0086970+FBtr0086971+FBtr0086969	186+186+186	NA	NA	NA	2R:12916226..12916429(+)	204	0	0	FBgn0023172(1e-112)	1005
452	HD3A1002	2	C20	HD3100502	FBgn0031873	FBgn0031873	probe	HD3PR1006	6	B10	TS4	HD3100502_f	HD3100502_r	tggcgcccctagatgGAAGACGAAAACGTTGGACA	tagcctccctagcgcCACGTGCCAGCTTTAGTTTG	FBgn0031873_cr1	FBgn0031873_cr1_1	92	GAAGACGAAAACGTTGGACA	11	20	45	58.749	CACGTGCCAGCTTTAGTTTG	102	20	50	59.53	1.7211	74/74/0/0	100	74	54.54	GAAGACGAAAACGTTGGACAACATTGTGAATGTAAAACAGAAGGTCAAGGGGGAGATTGTTACACTTAAGGACAAACTAAAGCTGGCACGTG	FBgn0031873	FBtr0079364	74	NA	NA	NA	2L:6949431..6949522(-)	0	0	0	FBgn0031873(4e-46)	1006
453	HD3A1002	2	C21	HD3100407	FBgn0028684&FBgn0039110	FBgn0028684	probe	HD3PR1005	5	B11	TS1	HD3100407_f	HD3100407_r	tggcgcccctagatgGCTTACTTGCCGCTGAAAAA	cgacgcccgctgataCACAATTTCATCGGTGGACA	FBgn0028684_cr1	FBgn0028684_cr1_1	222	GCTTACTTGCCGCTGAAAAA	8	20	45	60.508	CACAATTTCATCGGTGGACA	229	20	45	60.367	0.8752	204/204/0/0	100	204	53.37	GCTTACTTGCCGCTGAAAAACAAGAAATTTACAAGTCATCGACAGAGTGTTTGCCCAAAAAGATCGGCAATAATAGCATTTTAACAAAGAATTACATTCAGCAACGGCTAATCAACAATCGTATTAGACATGGCTCAGACTCTGGAGGATAAGTCAATCTGGGAGGACGGGGAGGAGTCCCTGGGCGAGGAGGTGATGCGTATGTCCACCGATGAAATTGTG	FBgn0028684	FBtr0084452	204	NA	NA	NA	3R:19578607..19578828(+)	129	0	0	FBgn0028684(3e-123)	1005
454	HD3A1002	2	C22	HD3100503	FBgn0051151	FBgn0051151	probe	HD3PR1006	6	B11	TS1	HD3100503_f	HD3100503_r	tggcgcccctagatgGCACGAGGATGAGAACGATG	cgacgcccgctgataCAGCTCTTCGAGAGTTGGAA	FBgn0051151_cr1	FBgn0051151_cr1_1	205	GCACGAGGATGAGAACGATG	21	20	55	61.787	CAGCTCTTCGAGAGTTGGAA	225	20	50	58.315	3.4729	187/187/0/0	100	187	54.44	GCACGAGGATGAGAACGATGTGCAGACCATTTCGCATCGGTGTGAGGTGCTGCAGTTTGGCAGTTACTTCGAGAAGTTCGGTGCCGATTCGAAGCAATATCAATCCATATACGATAACAATGATACATATTATTTAGCCGGGCACTATAACCCAAGGTTACAAGTGCTAAAACTACAAGACGATATTCCAACTCTCGAAGAGCTG	FBgn0051151	FBtr0110835+FBtr0084329+FBtr0084328	187+187+187	NA	NA	NA	3R:18537489..18537693(-)	0	0	0	FBgn0051151(3e-113)	1006
455	HD3A1002	2	C23	HD3100408	FBgn0013531	FBgn0013531	probe	HD3PR1005	5	B12	TS2	HD3100408_f	HD3100408_r	tggcgcccctagatgACTGGTCACACTGGACGCTT	taggtctagccccgcAGTCCACCAGAAATTGACCG	FBgn0013531_cr1	FBgn0013531_cr1_1	210	ACTGGTCACACTGGACGCTT	1	20	55	60.779	AGTCCACCAGAAATTGACCG	210	20	50	59.966	0.8128	192/192/0/0	100	192	53.55	ACTGGTCACACTGGACGCTTTTAGCTTGCAAGACTTGTAAACAAAATTAATAAAACTAAAAAGCTGACATTATTGCATAAACTATGGGAGTAACTATCCTTCAACCGTATCCCTTACCCGAAGGCAAATCGGGTGCCCACATAATCGATCAGCTGAGCAAGCGTCTGCTCGCCCTGGGCGCCACACATGCCGGTCAATTTCTGGTGGACT	FBgn0013531	FBtr0079544	192	NA	NA	NA	2L:8072635..8072844(-)	83	0	0	FBgn0013531(4e-116)	1005
456	HD3A1002	2	C24	HD3100504	FBgn0037716	FBgn0037716	probe	HD3PR1006	6	B12	TS2	HD3100504_f	HD3100504_r	tggcgcccctagatgATATCTTTGAGCCCTGCGAA	taggtctagccccgcCCCTTTCTCTGTGTTCTCCG	FBgn0037716_cr1	FBgn0037716_cr1_1	207	ATATCTTTGAGCCCTGCGAA	40	20	45	59.807	CCCTTTCTCTGTGTTCTCCG	246	20	55	59.837	0.3558	189/189/0/0	100	189	53.24	ATATCTTTGAGCCCTGCGAACTGTAGATACCATTACGAGTGTCATCGCTATTATTGAAACTTCTGTCCAAGCAAGACGTGCAGAAAAACGCTTAATCGCGAACAGCGACAAATTCGCTGATCTGTTGCGGTAATCTATTAGCATGCATAGACACTAGGACGATCCGCGCCCAGCGAGAGAGCAATGACGGAGAACACAGAGAAAGGG	FBgn0037716	FBtr0082072	189	NA	NA	NA	3R:5403719..5403925(+)	183	0	0	FBgn0037716(2e-114)	1006
457	HD3A1002	2	D01	HD3100589	FBgn0005616	FBgn0005616	probe	HD3PR1007	7	B01	TS3	HD3100589_f	HD3100589_r	tggcgcccctagatgGGAACCCAACGAAATCTCTG	cgcatgtagcctgccGTGTTTTTGTGGCAACATGC	FBgn0005616_cr2	FBgn0005616_cr2_1	224	GGAACCCAACGAAATCTCTG	1314	20	50	59.526	GTGTTTTTGTGGCAACATGC	1537	20	45	60.019	0.4924	206/206/0/0	100	206	51.76	GGAACCCAACGAAATCTCTGATCAATTGGCTAATCTGCAAGTTGAGGAATCTGATGAGGCTCTGGTTGAAGAGACCGTTGAAGAGGCCGAAGGGACCTCAATCCCGTCAGAGGTTGTAGCTGAGCACATGGAGGAGGATCAACACTTGGATGTGCACACTTCACAGTCACCTACACAAACCGAAATGGAGGAAGCAGTGGAGGAGCATGTTGCCACAAAAACAC	FBgn0005616	FBtr0077570+FBtr0077571	206+206	NA	NA	NA	2L:3464382..3464605(-)	0	0	0	FBgn0005616(2e-124)	1007
458	HD3A1002	2	D02	HD3100685	no_gene	no_gene	empty	HD3PR1008	8	B01	TS3	HD3100685_f	HD3100685_r	empty	empty	NA	NA	NA	NA	NA	NA	NA	NA	NA	NA	NA	NA	NA	NA	NA	NA	NA	NA	NA	NA	NA	NA	NA	NA	NA	NA	NA	NA	NA	NA	1008
459	HD3A1002	2	D03	HD3100590	FBgn0004391	FBgn0004391	probe	HD3PR1007	7	B02	TS4	HD3100590_f	HD3100590_r	tggcgcccctagatgACAGTCAGTGGACCGGACTT	tagcctccctagcgcCATCCAGAGTCACCACTTCG	FBgn0004391_cr1	FBgn0004391_cr1_1	214	ACAGTCAGTGGACCGGACTT	226	20	55	59.604	CATCCAGAGTCACCACTTCG	439	20	55	59.257	1.1391	196/196/0/0	100	196	51.57	ACAGTCAGTGGACCGGACTTGCAGCGAGCCTTCTGCGTGATCAATTACTACAATCTGTTGCCGAATATGTTGAATGGAGTGGACTTGAGCACGGGCACAGTTAACTATATGCGTCTTTTATACGAATTCCGCCGGCTGAATCTCGGCGCGCACACCATATTTGGCCTAATGAAGATCCTACAGTCACTGGCCACCGAAGTGGTGACTCTGGATG	FBgn0004391	FBtr0074078+FBtr0074077	196+196	NA	NA	NA	X:15349897..15350110(-)	0	0	0	FBgn0004391(1e-118)	1007
460	HD3A1002	2	D04	HD3100686	FBgn0035357&FBgn0250911	FBgn0035357&FBgn0250911	probe	HD3PR1008	8	B02	TS4	HD3100686_f	HD3100686_r	tggcgcccctagatgAGTCCAGTGCAGCTGAATCC	tagcctccctagcgcCAGCGCATACTTGGTCTCAA	FBgn0035357_cr1	FBgn0035357_cr1_1	201	AGTCCAGTGCAGCTGAATCC	1356	20	55	60.418	CAGCGCATACTTGGTCTCAA	1556	20	50	60.011	0.4289	183/0/183/0	0	183	50.64	AGTCCAGTGCAGCTGAATCCGCCAACGTTATCGCTTACCGGGCTGCCCAGCATGACCAACAACGCCAACCTGCTGCCCGGTCTCACTGACGACATGTTTGTCCTGGAAGCGCCCTCCTTCATTGTACCCTACATCTATGAAAAGCCACCACGCGAAAACATCTGCGAGGTCGTCAAAGCAATTGAGACCAAGTATGCGCTG	FBgn0250911&FBgn0035357	FBtr0290341&FBtr0072936+FBtr0072932+FBtr0072934+FBtr0072935+FBtr0072931+FBtr0290340+FBtr0072933	183&183+183+183+183+183+183+183	NA	NA	NA	3L:2638423..2638623(+)	201	0	0	FBgn0035357(8e-111)&FBgn0250911(8e-111)	1008
461	HD3A1002	2	D05	HD3100591	FBgn0003249	FBgn0003249	control_rh3	HD3PR1007	7	B03	TS1	HD3100591_f	HD3100591_r	tggcgcccctagatgGTCTTCTCCGCAGCCAAAT	cgacgcccgctgataGGAGCCAATGATTCCAAAGA	FBgn0003249_cr1	FBgn0003249_cr1_1	171	GTCTTCTCCGCAGCCAAAT	268	19	52.632	60.355	GGAGCCAATGATTCCAAAGA	438	20	45	60.014	1.3686	153/153/0/0	100	153	53.13	GTCTTCTCCGCAGCCAAATCGCTGCGAACTCCCTCCAATATACTGGTCATCAATCTGGCCTTCTGCGACTTCATGATGATGGTCAAGACTCCGATATTCATCTACAATAGCTTCCACCAGGGATATGCGCTGGGTCATCTGGGATGCCAGATCTTTGGAATCATTGGCTCC	FBgn0003249	FBtr0083876	153	NA	NA	NA	3R:15907735..15907905(-)	0	0	0	FBgn0003249(5e-93)	1007
462	HD3A1002	2	D06	HD3100687	FBgn0003249	FBgn0003249	control_rh3	HD3PR1008	8	B03	TS1	HD3100687_f	HD3100687_r	tggcgcccctagatgGTCTTCTCCGCAGCCAAAT	cgacgcccgctgataGGAGCCAATGATTCCAAAGA	FBgn0003249_cr1	FBgn0003249_cr1_1	171	GTCTTCTCCGCAGCCAAAT	268	19	52.632	60.355	GGAGCCAATGATTCCAAAGA	438	20	45	60.014	1.3686	153/153/0/0	100	153	53.13	GTCTTCTCCGCAGCCAAATCGCTGCGAACTCCCTCCAATATACTGGTCATCAATCTGGCCTTCTGCGACTTCATGATGATGGTCAAGACTCCGATATTCATCTACAATAGCTTCCACCAGGGATATGCGCTGGGTCATCTGGGATGCCAGATCTTTGGAATCATTGGCTCC	FBgn0003249	FBtr0083876	153	NA	NA	NA	3R:15907735..15907905(-)	0	0	0	FBgn0003249(5e-93)	1008
463	HD3A1002	2	D07	HD3100592	FBgn0000212	FBgn0000212	probe	HD3PR1007	7	B04	TS2	HD3100592_f	HD3100592_r	tggcgcccctagatgAGGACGGAGGAACAGACGTA	taggtctagccccgcAGCGAAATGGTTTGAATGGT	FBgn0000212_cr3	FBgn0000212_cr3_1	203	AGGACGGAGGAACAGACGTA	1900	20	55	59.721	AGCGAAATGGTTTGAATGGT	2102	20	40	59.434	0.8449	185/185/0/0	100	185	54.77	AGGACGGAGGAACAGACGTACTACAGCATCGCTCATACCATTCATGAAAAGGTTGTGGAGCAGGCCAGCATCATGGTTAATGGTACGCTCAAGGAATACCAGATCAAAGGCTTGGAGTGGTTGGTTTCGCTGTACAATAACAATCTAAATGGTATTTTGGCCGATGAAATGGGTTTGGGTAAAACCATTCAAACCATTTCGCT	FBgn0000212	FBtr0075526+FBtr0075524+FBtr0075523+FBtr0075525	185+185+185+185	NA	NA	NA	3L:15966095..15966297(-)	0	0	0	FBgn0000212(5e-112)	1007
464	HD3A1002	2	D08	HD3100688	FBgn0015019	FBgn0015019	probe	HD3PR1008	8	B04	TS2	HD3100688_f	HD3100688_r	tggcgcccctagatgTGACTGCTCGCTGGAGTACA	taggtctagccccgcGCCAGCCTTCAGCAAATAGT	FBgn0015019_cr5	FBgn0015019_cr5_1	202	TGACTGCTCGCTGGAGTACA	133	20	55	60.767	GCCAGCCTTCAGCAAATAGT	334	20	50	59.481	1.2869	184/184/0/0	100	184	48.86	TGACTGCTCGCTGGAGTACAAGAAGGGCGAGAGCCAAACCAACGTGGAGATAATCGGGGAGCAAGACTTCACCCGCATGCTGCAGATCGAGGAGGAGTTTGTGCAGCGCATCTGCGCCGACATCATTGCCGTGAAACCGGATTTGGTATTCACTGAGAAGGGTGTCTCCGATCTCGCCCAGCACTATTTGCTGAAGGCTGGC	FBgn0015019	FBtr0302370+FBtr0083338+FBtr0302371+FBtr0083337	184+184+184+184	NA	NA	NA	3R:12474555..12474756(+)	0	0	0	FBgn0015019(2e-111)	1008
465	HD3A1002	2	D09	HD3100593	FBgn0037843	FBgn0037843	probe	HD3PR1007	7	B05	TS3	HD3100593_f	HD3100593_r	tggcgcccctagatgCCTGGTGAAGGACAGCAAGA	cgcatgtagcctgccGGAGTCATCCGAGTCGTAGC	FBgn0037843_cr2	FBgn0037843_cr2_1	217	CCTGGTGAAGGACAGCAAGA	237	20	55	61.39	GGAGTCATCCGAGTCGTAGC	453	20	60	59.834	1.5564	199/199/0/0	100	199	49.18	CCTGGTGAAGGACAGCAAGACCAAGGACTTCATTGTCGGATTCACCGATCTGGGCAACTGCGACGACTTCGCCACCGAAATGCTGGAGTGGCGCATCGCCCACTCGGGGGCCATTGACTACAAGGGCGATCTGATGCAGCCACCAGATGTGAAACGCAAACCATTCATCAACCGCCCACAGAAGACAATACGTGGAGGCTACGACTCGGATGACTCC	FBgn0037843	FBtr0302202+FBtr0082286	199+199	NA	NA	NA	3R:6681252..6681468(+)	0	0	0	FBgn0037843(2e-120)	1007
466	HD3A1002	2	D10	HD3100689	FBgn0001078	FBgn0001078	probe	HD3PR1008	8	B05	TS3	HD3100689_f	HD3100689_r	tggcgcccctagatgGGATAGAATGCGTGGTGGAC	cgcatgtagcctgccCTGAGGTATTTGAATTTCCTGCTT	FBgn0001078_cr7	FBgn0001078_cr7_1	208	GGATAGAATGCGTGGTGGAC	11	20	55	60.348	CTGAGGTATTTGAATTTCCTGCTT	218	24	37.5	60.026	4.3745	190/190/0/0	100	190	48.81	GGATAGAATGCGTGGTGGACGCAACAAATTCGGACCCATGTACAAACGGGATCGCGCGCGGAAGTTGCAAGTGATGCGGCAGCGGCAGTTGGCGCTGCAAGCGCTGCGCAACTCGATGGGTCCGGACATCAAGCCAACGCCGATCTCGCCGGGCTACCAGCAAGCATATCCAAATATGAACATTAAGCAGGAAATTCAAATACCTCAG	FBgn0001078	FBtr0075086+FBtr0075087	190+190	NA	NA	NA	3L:18748756..18748963(-)	0	0	0	FBgn0001078(5e-115)	1008
467	HD3A1002	2	D11	HD3100594	FBgn0030054	FBgn0030054	probe	HD3PR1007	7	B06	TS4	HD3100594_f	HD3100594_r	tggcgcccctagatgGGAGCAAAACCAGCTGAAAA	tagcctccctagcgcAGATGCCTCGTCTTTCTTGG	FBgn0030054_cr3	FBgn0030054_cr3_1	204	GGAGCAAAACCAGCTGAAAA	1165	20	45	60.365	AGATGCCTCGTCTTTCTTGG	1368	20	50	59.43	0.9357	186/186/0/0	100	186	56.35	GGAGCAAAACCAGCTGAAAAGAGTAAGAAAGAAGAGAAGGAAGACAGCACAACAAAGTCAAAGAAAGAGAAAGCAGACTCACCTGCAAATAATCAAAAAGAACAACAAATTGGAGTCAAGAAAAAGACTTCTGAACCAGAAGATGCATCGAACTCACACAAATCGGTGACGGCCAAAAAGGATTCCAAGAAAGACGAGGCATCT	FBgn0030054	FBtr0071228	186	NA	NA	NA	X:8498968..8499171(-)	0	0	0	FBgn0030054(1e-112)	1007
468	HD3A1002	2	D12	HD3100690	FBgn0261109	FBgn0261109	probe	HD3PR1008	8	B06	TS4	HD3100690_f	HD3100690_r	tggcgcccctagatgTATCACGGCAGAGCAGATTG	tagcctccctagcgcACTGGGCGTAGTCTCGTAGC	FBgn0261109_cr1	FBgn0261109_cr1_1	224	TATCACGGCAGAGCAGATTG	865	20	50	59.972	ACTGGGCGTAGTCTCGTAGC	1088	20	60	59.525	0.5032	206/206/0/0	100	206	52.32	TATCACGGCAGAGCAGATTGTCTCGTATCTGGAGCAGTATGCGCATCCCAATATGCGCATGGTCGAGTCAGCCATTCACTCTAAATCCTGCCTGCCACCCACAGTCGTTGATCAAATTAAGCTGTGGGAATTAGAGCGAAATCGCTTCACCTACACCGAAGGCGTGCTGTACAATCAGTTCCTCTCGCATACAGATTTCGTAACGCTACGAGACTACGCCCAGT	FBgn0261109	FBtr0075595	206	NA	NA	NA	3L:15572165..15572388(-)	0	0	0	FBgn0261109(2e-124)	1008
469	HD3A1002	2	D13	HD3100595	FBgn0038805	FBgn0038805	probe	HD3PR1007	7	B07	TS1	HD3100595_f	HD3100595_r	tggcgcccctagatgCGTTTGGGAGGAGAAGATGA	cgacgcccgctgataGCCCTAACCTTAACAATTGGC	FBgn0038805_cr1	FBgn0038805_cr1_1	218	CGTTTGGGAGGAGAAGATGA	13	20	50	60.187	GCCCTAACCTTAACAATTGGC	230	21	47.619	59.857	1.3307	200/200/0/0	100	200	52.14	CGTTTGGGAGGAGAAGATGATCCGCCTGGGCCACATCGACGTGGTGCGTCACGGAAATCTTATCGATCCACCTGAGCCAAAGCCCCGCAAGACGCTGGCCTCCAAAGATATATAGTTGTAGCTGCTCGGCCCGCCCTCTTCCATCACATAATTCACAAATCATGCATCATTCTGTTTTTCGTTTTTCTTTTTCGATCGCCAATTGTTAAGGTTAGGGC	FBgn0038805	FBtr0083949+FBtr0083948+FBgn0038805	200+200+92	NA	NA	NA	3R:16401114..16401331(-)	102	0	0	FBgn0038805(6e-121)	1007
470	HD3A1002	2	D14	HD3100691	FBgn0028406	FBgn0028406	probe	HD3PR1008	8	B07	TS1	HD3100691_f	HD3100691_r	tggcgcccctagatgGAGTCATCCGCAGACCAAGT	cgacgcccgctgataAGCTCTTGCACAATGCGATA	FBgn0028406_cr1	FBgn0028406_cr1_1	201	GAGTCATCCGCAGACCAAGT	755	20	55	60.269	AGCTCTTGCACAATGCGATA	955	20	45	59.596	0.6734	183/183/0/0	100	183	54.08	GAGTCATCCGCAGACCAAGTGTTCAATTCATAAGAAGCAAGTGGTCGATATCTCAGTACTGGAGTACTTTCTAGAAATATTCTCCCTAAAGAATCTCAAACTAGTGCACATTGTCTGTCATGAGAAGGCGCAGCGCTCAAACCGTTCGAATGGTCGCCTACTGTGCTCCGACTGTCATGAGTATCGCATTGTGCAAGAGCT	FBgn0028406	FBtr0080478	183	NA	NA	NA	2L:13284686..13284886(-)	0	0	0	FBgn0028406(8e-111)	1008
471	HD3A1002	2	D15	HD3100596	FBgn0040346	FBgn0040346	probe	HD3PR1007	7	B08	TS2	HD3100596_f	HD3100596_r	tggcgcccctagatgCCCTGGACACCTTCTACGAG	taggtctagccccgcCGTCCTCTTCCACATGATCC	FBgn0040346_cr2	FBgn0040346_cr2_1	204	CCCTGGACACCTTCTACGAG	119	20	60	59.715	CGTCCTCTTCCACATGATCC	322	20	55	60.475	0.7598	186/186/0/0	100	186	48.44	CCCTGGACACCTTCTACGAGAATCTAAGAACGTGCGGCGTCTCGGCCAAGACAGGCGTAGGCTTCACCCAGCTACTGACGAAGATTCTCGAAAGCGTGGACGAGTACGAGACGGACTACAAGCCTGTTTACGAAAAGAAGCGCCAAGAGCGACTGGCGGAGAGTGCGACGGGTCCAAAGCCAGTGGATCATGTGGAAGAGGACG	FBgn0040346	FBtr0070188	186	NA	NA	NA	X:833798..834001(-)	0	0	0	FBgn0040346(1e-112)	1007
472	HD3A1002	2	D16	HD3100692	FBgn0031309	FBgn0031309	probe	HD3PR1008	8	B08	TS2	HD3100692_f	HD3100692_r	tggcgcccctagatgCTCCAGAGGAATCTGGCTCC	taggtctagccccgcGGAACTGTCCGGAGGTAATG	FBgn0031309_cr2	FBgn0031309_cr2_1	205	CTCCAGAGGAATCTGGCTCC	1	20	60	61.272	GGAACTGTCCGGAGGTAATG	205	20	55	59.405	1.8664	187/187/0/0	100	187	48.99	CTCCAGAGGAATCTGGCTCCTGGCGTCAAGATGCATTCCCGCATCCTGGTCGTCACAGGCAGCAACGAGTGCGCCTCGCAGTACATGACGTTCATGAACGTCTTCTTCACCGCCCAGAAACTGGGCATCACGATCGATACCTGCGCCCTGGACAAGACCCTCAGTTTGCTACAGCAAGGCTGTGACATTACCTCCGGACAGTTCC	FBgn0031309	FBtr0077985	187	NA	NA	NA	2L:1149865..1150069(-)	0	0	0	FBgn0031309(3e-113)	1008
473	HD3A1002	2	D17	HD3100597	FBgn0036194	FBgn0036194	probe	HD3PR1007	7	B09	TS3	HD3100597_f	HD3100597_r	tggcgcccctagatgCTCGGAAGACAAGGCAGTTC	cgcatgtagcctgccCAGCTCGTAAGGATTCAGCA	FBgn0036194_cr1	FBgn0036194_cr1_1	216	CTCGGAAGACAAGGCAGTTC	133	20	55	59.989	CAGCTCGTAAGGATTCAGCA	348	20	50	59.174	0.8368	198/198/0/0	100	198	52.87	CTCGGAAGACAAGGCAGTTCAAGAGTGCATCGGTTTTTGGAGAAGCGACTTCATGCCAAGGGTATTGAAACTACCACATTATTGCTGTCGGAGATCTTCCCACAGAAATTGGCTCTTTTCGCCGACATCGACGCCTTTGTGCAGATTGCTTGTCCGCGACTTTCAATCGACTGGGGATCCGCATTTAGCCAACCGTTGCTGAATCCTTACGAGCTG	FBgn0036194	FBtr0076131+FBtr0076130	198+198	NA	NA	NA	3L:11687498..11687713(-)	0	0	0	FBgn0036194(1e-119)	1007
474	HD3A1002	2	D18	HD3100693	FBgn0010421&FBgn0037831	FBgn0010421	probe	HD3PR1008	8	B09	TS3	HD3100693_f	HD3100693_r	tggcgcccctagatgGCCGTGATGGATATGCTCTT	cgcatgtagcctgccTGTGCTCCTCCTCTTTCTTCTC	FBgn0010421_cr1	FBgn0010421_cr1_1	214	GCCGTGATGGATATGCTCTT	58	20	50	60.066	TGTGCTCCTCCTCTTTCTTCTC	271	22	50	60.132	2.1977	196/196/0/0	100	196	54.76	GCCGTGATGGATATGCTCTTCCACGCATTCGAGAAGCATCAATACTATAACATCAAGGATCTGGTCAAGATCACCAACCAGCCGATTAGCTACCTGAAGGAGATTCTCAAGGATGTCTGCGATTACAATATGAAGAACCCGCACAAGAACATGTGGGAGCTCAAGAAAGAATATCGCCACTACAAGACTGAAGAGAAGAAAGAGGAGGAGCACA	FBgn0010421	FBtr0082310	196	NA	NA	NA	3R:6592549..6592762(-)	0	0	0	FBgn0010421(1e-118)	1008
475	HD3A1002	2	D19	HD3100598	FBgn0005410	FBgn0005410	probe	HD3PR1007	7	B10	TS4	HD3100598_f	HD3100598_r	tggcgcccctagatgCCGATGACGACAATGACAAT	tagcctccctagcgcCGGGCACTTCTATTTGATCTG	FBgn0005410_cre2	FBgn0005410_cre2_1	87	CCGATGACGACAATGACAAT	72	20	45	59.374	CGGGCACTTCTATTTGATCTG	158	21	47.619	59.716	1.9104	69/69/0/0	100	69	53.28	CCGATGACGACAATGACAATTTTGATGAAGACGATTCGGGCTCCGATTTCGACGATGACGAGGATCCAGATCAAATAGAAGTGCCCG	FBgn0005410	FBtr0073736+FBtr0112848+FBtr0112849+FBtr0073735	69+69+69+69	NA	NA	NA	X:13100745..13100831(-)	0	0	0	FBgn0005410(3e-43)	1007
476	HD3A1002	2	D20	HD3100694	FBgn0029783	FBgn0029783	probe	HD3PR1008	8	B10	TS4	HD3100694_f	HD3100694_r	tggcgcccctagatgCAGTCTCCTGGTCTTCTCCG	tagcctccctagcgcCAAATTTAGTGGGGGTCAACA	FBgn0029783_cr1	FBgn0029783_cr1_2	222	CAGTCTCCTGGTCTTCTCCG	575	20	60	59.978	CAAATTTAGTGGGGGTCAACA	796	21	42.857	59.71	1.3116	204/204/0/0	100	204	51.58	CAGTCTCCTGGTCTTCTCCGGCTACCGCGTTGTCCTGCAGACCAAGGACCTCAAGCTACCGGTGGGCATTGTTAATATTGGCGAAACGCGCGCCGATCACCTGGCGGATATCAAGATATCCGCCAAGTGCGGCGATGTCATACCCAAACTGTTCGACTTTCGCAATTCGAAAAGCGTCAGTTAATACTCACAGTTGTTATATGTTGACCCCCACTAAATTTG	FBgn0029783	FBtr0070852+FBtr0070850+FBtr0070851	204+204+204	NA	NA	NA	X:5558724..5558945(-)	38	0	0	FBgn0029783(3e-123)	1008
477	HD3A1002	2	D21	HD3100599	FBgn0031876	FBgn0031876	probe	HD3PR1007	7	B11	TS1	HD3100599_f	HD3100599_r	tggcgcccctagatgCGTGGCAACCAGTGCTATAC	cgacgcccgctgataGAGTTGGCAAGTCCGGTAGA	FBgn0031876_cr1	FBgn0031876_cr1_2	211	CGTGGCAACCAGTGCTATAC	102	20	55	59.224	GAGTTGGCAAGTCCGGTAGA	312	20	55	60.255	1.0306	193/193/0/0	100	193	52.93	CGTGGCAACCAGTGCTATACCAATTTGCTGCGCACTTTGGCCGTGCTGCAGGCACAAAGGATTCGGGTGCATCAGCAGATTGAGGAATTGGAAGCCACACAAAATATCTACTTGGAGAATCCGCAACATATGCTGGACAAACTGCGAAACAACGAGCCTTTGATAGCGGATAATTACATCACCACGACCGTTCTACCGGACTTGCCAACTC	FBgn0031876	FBtr0079362	193	NA	NA	NA	2L:6959974..6960184(-)	0	0	0	FBgn0031876(9e-117)	1007
478	HD3A1002	2	D22	HD3100695	FBgn0001179&FBgn0054001	FBgn0001179	probe	HD3PR1008	8	B11	TS1	HD3100695_f	HD3100695_r	tggcgcccctagatgGACCACCAAGACCTCCAAAA	cgacgcccgctgataGGAGGATCTGGATACGTTCG	FBgn0001179_cr2	FBgn0001179_cr2_1	212	GACCACCAAGACCTCCAAAA	1565	20	50	59.943	GGAGGATCTGGATACGTTCG	1776	20	55	59.508	0.5494	194/194/0/0	100	194	55.07	GACCACCAAGACCTCCAAAAAGATGTTGCTCTATGTGATGAATCCCTCCAAGTTCCGCAGCTGCCAGTTTCTTATTAAATATCACGAGCAACGAGGCGACAAAACAATCGTCTTCTCAGATAATGTGTTTGCGCTAAAACACTATGCGATCAAGATGAACAAGCCTTTCATCTATGGTCCCACCTCGCAGAACGAACGTATCCAGATCCTCC	FBgn0001179	FBtr0076253+FBtr0114599	194+194	NA	NA	NA	3L:10626184..10626395(+)	0	0	0	FBgn0001179(2e-117)	1008
479	HD3A1002	2	D23	HD3100600	FBgn0002643	FBgn0002643	probe	HD3PR1007	7	B12	TS2	HD3100600_f	HD3100600_r	tggcgcccctagatgCGGCTTTCCCGATCTACTC	taggtctagccccgcCCTCGGACTTCACATTCAGG	FBgn0002643_cr1	FBgn0002643_cr1_1	206	CGGCTTTCCCGATCTACTC	753	19	57.895	59.782	CCTCGGACTTCACATTCAGG	958	20	55	60.646	1.8644	188/188/0/0	100	188	51.64	CGGCTTTCCCGATCTACTCGGGGATGATAACTCGGAGAACAACGACACGTTCAAGGATCTCATCAACAACCTGCAGGACTTCAATCCCAGTTTCCTCGATGGCTTCGATGAGAAACCGCTGCTGGACATAAAGACGGAGGATGGCATCAAGGTGGAGCCGCCCAATGCCCAGGATTTGATCAATAGCCTGAATGTGAAGTCCGAGG	FBgn0002643	FBtr0087597+FBtr0087598+FBtr0087596	188+188+188	NA	NA	NA	2R:9926967..9927172(+)	0	0	0	FBgn0002643(8e-114)	1007
480	HD3A1002	2	D24	HD3100696	FBgn0004861	FBgn0004861	probe	HD3PR1008	8	B12	TS2	HD3100696_f	HD3100696_r	tggcgcccctagatgCACCCCAAAGCTTTCAGAAT	taggtctagccccgcTCTGTTCCATTCACTTCCGA	FBgn0004861_cr1	FBgn0004861_cr1_1	210	CACCCCAAAGCTTTCAGAAT	290	20	45	59.17	TCTGTTCCATTCACTTCCGA	499	20	45	59.215	1.6148	192/192/0/0	100	192	51.06	CACCCCAAAGCTTTCAGAATCGTTTCCTATTTTGGGAGCCTCAACAGAAGTACCTCCAATGTCACTGCCAGTCCAAGCGGCGATTTCTGCGCCCTCGCCTCTTGCAATGCCTCTAGGATCGCCATTGTCAGTTGCACTTCCAACTCTTGCACCACTGTCTGTAGTCACTTCTGGCGCGGCGCCCAAGTCTTCGGAAGTGAATGGAACAGA	FBgn0004861	FBtr0070432+FBtr0301515+FBgn0004861	192+192+62	NA	NA	NA	X:2021095..2021304(-)	0	0	0	FBgn0004861(4e-116)	1008
481	HD3A1002	2	E01	HD3100409	FBgn0033926&FBgn0033927&no_gene	FBgn0033926	probe	HD3PR1005	5	C01	TS1	HD3100409_f	HD3100409_r	tggcgcccctagatgGCCTCGAAAACGGCTCTATT	cgacgcccgctgataTTCCTCCATTGCGAATAACC	FBgn0033926_cr1	FBgn0033926_cr1_2	205	GCCTCGAAAACGGCTCTATT	1147	20	50	60.711	TTCCTCCATTGCGAATAACC	1351	20	45	59.901	0.8108	187/187/0/0	100	187	54.05	GCCTCGAAAACGGCTCTATTTTCATATAATTTCACGCCGACTTGCGGCTACTTTGGCACAGAACGCCAGCTTTTGGAAAGCAATAATTTTTATTGCAACATTGAACCTTTATTTGCAACTAGAAACTAGATTTCGAGAATCATCGGGCGGGGCGGCTGAGGATCTGGCATTTCGTCCGTAAGATCGGTTATTCGCAATGGAGGAA	FBgn0033926	FBtr0087560	187	NA	NA	NA	Uextra:894479..894683(+)|2R:10248317..10248521(-)|2R:10246449..10248521(-)|2R:10246449..10246653(-)	586	0	0	FBgn0033926(3e-113)	1005
482	HD3A1002	2	E02	HD3100505	no_gene	no_gene	empty	HD3PR1006	6	C01	TS1	HD3100505_f	HD3100505_r	empty	empty	NA	NA	NA	NA	NA	NA	NA	NA	NA	NA	NA	NA	NA	NA	NA	NA	NA	NA	NA	NA	NA	NA	NA	NA	NA	NA	NA	NA	NA	NA	1006
483	HD3A1002	2	E03	HD3100410	FBgn0038746	FBgn0038746	probe	HD3PR1005	5	C02	TS2	HD3100410_f	HD3100410_r	tggcgcccctagatgACGTGTGCGTGCGTAAATAA	taggtctagccccgcCTTCTTGTTTGGAGTAGGGCA	FBgn0038746_cr2	FBgn0038746_cr2_1	214	ACGTGTGCGTGCGTAAATAA	32	20	45	60.199	CTTCTTGTTTGGAGTAGGGCA	245	21	47.619	59.364	1.8345	196/196/0/0	100	196	53.25	ACGTGTGCGTGCGTAAATAATAGTTTTATTGTTATTTTACTCTCGAAAATGACCCAGGCGGAGATCGTGAAATGTCTGCGGGAGGAGTATGAAATCGAACACAACAAGGATCAGAAGCCGGAGAAGGAGGACCTGCCCGCCATCACCAAAAAGTTCTATCAGCGAGTCTTGGAACTGCTGACCATTCACAAAGTGCCCTACTCCAAACAAGAAG	FBgn0038746	FBtr0083854+FBgn0038746	196+3	NA	NA	NA	3R:15730345..15730558(-)	48	0	0	FBgn0038746(1e-118)	1005
484	HD3A1002	2	E04	HD3100506	FBgn0023097	FBgn0023097	probe	HD3PR1006	6	C02	TS2	HD3100506_f	HD3100506_r	tggcgcccctagatgCGAGCGAACGTCGTGTATAA	taggtctagccccgcAGGCAAAAACAACGATTTGTG	FBgn0023097_cr1	FBgn0023097_cr1_1	214	CGAGCGAACGTCGTGTATAA	188	20	50	59.895	AGGCAAAAACAACGATTTGTG	401	21	38.095	60.025	1.13	196/196/0/0	100	196	56.61	CGAGCGAACGTCGTGTATAAGTAAAACGAAAGTTGTGTCGCTCTGTGCGAAAGAGAGAGGGAGAACCCAATATTTTTGCAAGCCAGAAGTCGAAGGTGAAATTAAAATGCATTAGCCACCCAATTGAAGAGGAGTCAACTACGAACAAAACTTTAAGAATCAGCGAAAAATCGTTTGTGAACATCCATACAAGCACAAATCGTTGTTTTTGCCT	FBgn0023097	FBtr0300617+FBtr0083912	196+196	NA	NA	NA	3R:16419068..16419281(+)	212	0	0	FBgn0023097(1e-118)	1006
485	HD3A1002	2	E05	HD3100411	FBgn0031759	FBgn0031759	probe	HD3PR1005	5	C03	TS3	HD3100411_f	HD3100411_r	tggcgcccctagatgCCTGTGCTGAGCAGTTTGAA	cgcatgtagcctgccCGCGAAGTTATAGCCTTGGT	FBgn0031759_cr3	FBgn0031759_cr3_1	218	CCTGTGCTGAGCAGTTTGAA	526	20	50	60.175	CGCGAAGTTATAGCCTTGGT	743	20	50	59.384	0.7913	200/200/0/0	100	200	52.52	CCTGTGCTGAGCAGTTTGAAGAGACCATGAAGCAGGCAGCTCCAGAACTTTTTTCATCACAGCCCGATCTGCTTCACCAGCTGGTGACCATTATGAACCCGAACATTTTGATGAACAATCGTGTACCGGTATTCCGAACCGATCAGCATGCAGGCGAGTTTGTGATCACCTTTCCCAGGGCCTATCACGCAGGCTTTAACCAAGGCTATAACTTCGCG	FBgn0031759	FBtr0079231+FBtr0079232	200+200	NA	NA	NA	2L:5994144..5994361(-)	0	0	0	FBgn0031759(6e-121)	1005
486	HD3A1002	2	E06	HD3100507	FBgn0032321&FBgn0053129	FBgn0032321	probe	HD3PR1006	6	C03	TS3	HD3100507_f	HD3100507_r	tggcgcccctagatgTTGGTCACACTGCTCTGCTT	cgcatgtagcctgccCCTCCTGAAATCCACCATAGG	FBgn0032321_cr1	FBgn0032321_cr1_1	209	TTGGTCACACTGCTCTGCTT	20	20	50	59.622	CCTCCTGAAATCCACCATAGG	228	21	52.381	60.689	2.0664	191/191/0/0	100	191	56.59	TTGGTCACACTGCTCTGCTTGTTTACATTTACAAATTGTAAAATATTATTATTTAATAGCTGCTTTAAATCATAGTTTCTATATATAAATAACAAAAATGGCTGCCTCGCGATCACGGCGCAACAATGCCGGCAACAAAATAGCTCATTTGCTCAATGAGGAAGAGGAGGACGACTTTTACAAAACGTCCTATGGTGGATTTCAGGAGG	FBgn0032321	FBtr0080146	191	NA	NA	NA	2L:10970457..10970665(+)	97	0	0	FBgn0032321(1e-115)	1006
487	HD3A1002	2	E07	HD3100412	FBgn0004907	FBgn0004907	probe	HD3PR1005	5	C04	TS4	HD3100412_f	HD3100412_r	tggcgcccctagatgCCATGAAGTCCGTCACAGAG	tagcctccctagcgcCCACATTTTTGTAGGCAACG	FBgn0004907_cre2	FBgn0004907_cre2_1	81	CCATGAAGTCCGTCACAGAG	61	20	55	59.257	CCACATTTTTGTAGGCAACG	141	20	45	59.083	1.6599	63/63/0/0	100	63	54.52	CCATGAAGTCCGTCACAGAGACTGGCGTTGAGCTCTCAAATGAGGAAAGAAATCTGCTCTCCGTTGCCTACAAAAATGTGG	FBgn0004907	FBtr0088412+FBtr0100183+FBtr0088418+FBtr0088417+FBtr0088419+FBtr0088416+FBtr0088413+FBtr0088415+FBtr0100182+FBtr0088414	63+63+63+63+63+63+63+63+63+63	NA	NA	NA	2R:5992242..5992322(+)	0	0	0	FBgn0004907(1e-39)	1005
488	HD3A1002	2	E08	HD3100508	FBgn0031308	FBgn0031308	probe	HD3PR1006	6	C04	TS4	HD3100508_f	HD3100508_r	tggcgcccctagatgGGCGGCAGTTTGGTCTACT	tagcctccctagcgcGTAGGGCACCACCATTTGTC	FBgn0031308_cr1	FBgn0031308_cr1_2	204	GGCGGCAGTTTGGTCTACT	1287	19	57.895	60.27	GTAGGGCACCACCATTTGTC	1490	20	55	60.24	1.5103	186/186/0/0	100	186	49.92	GGCGGCAGTTTGGTCTACTCCACCTGCTCGCTGTCGCCCATCCAGAACGATGGTGTCGTCCACATGGCTCTGCAAAAGGTCTTCACGGAGTACGGCATCACAACTACCATCAAGGATCTGAGTCGCCACACGGCGCTCTTCAGCGATGTCTTCAAGTTCGAGCACCCAAAGGGACTCAAGTATGGACAAATGGTGGTGCCCTAC	FBgn0031308	FBtr0077959	186	NA	NA	NA	2L:1149119..1149322(+)	0	0	0	FBgn0031308(1e-112)	1006
489	HD3A1002	2	E09	HD3100413	FBgn0003744	FBgn0003744	probe	HD3PR1005	5	C05	TS1	HD3100413_f	HD3100413_r	tggcgcccctagatgGTGGGAACGCCGGACTAT	cgacgcccgctgataCCTCCGATATGGGGATCTCT	FBgn0003744_cr2	FBgn0003744_cr2_1	208	GTGGGAACGCCGGACTAT	68	18	61.111	60.893	CCTCCGATATGGGGATCTCT	275	20	55	60.25	3.1426	190/190/0/0	100	190	49.43	GTGGGAACGCCGGACTATATTGCACCCGAAGTATTTCTGCAGACTGGCTACGGACCCGCCTGCGACTGGTGGTCCCTGGGAGTCATCATGTACGAAATGCTGATGGGCTATCCTCCATTCTGCTCGGACAATCCCCAGGACACCTACCGCAAGGTGATGAACTGGCGCGAGACGCTGATATTTCCCCCAGAGATCCCCATATCGGAGG	FBgn0003744	FBtr0074922+FBgn0003744	190+6	NA	NA	NA	3L:19825538..19825745(-)	0	0	0	FBgn0003744(5e-115)	1005
490	HD3A1002	2	E10	HD3100509	FBgn0003204	FBgn0003204	probe	HD3PR1006	6	C05	TS1	HD3100509_f	HD3100509_r	tggcgcccctagatgTAATCGGAATCGCTGACGTT	cgacgcccgctgataAACGCGTTGCGCTTTAGATA	FBgn0003204_cr6	FBgn0003204_cr6_1	218	TAATCGGAATCGCTGACGTT	340	20	45	60.606	AACGCGTTGCGCTTTAGATA	557	20	45	60.897	1.503	200/200/0/0	100	200	56.19	TAATCGGAATCGCTGACGTTAAAGATTACGATTCCAATGTAGATTCCCCTTTTTGATGGCGGTGGAGGTTACCTCGAATCGCCCGAATACATGTGTATACTTAATCCATCTGTCTGGTAGACAGAATCCTAATTATAAGTGTTTGCAGGTTACTTGATCTGTATAGAAAGTATATAATCTTCAACTATTCGCTATATATATCTAAAGCGCAACGCGTT	FBgn0003204	FBtr0071496+FBtr0071494+FBtr0071495	200+200+200	NA	NA	NA	X:10642470..10642687(+)	218	0	0	FBgn0003204(6e-121)	1006
491	HD3A1002	2	E11	HD3100414	FBgn0031540	FBgn0031540	probe	HD3PR1005	5	C06	TS2	HD3100414_f	HD3100414_r	tggcgcccctagatgCCAGGCTCCATCTCAGTTGT	taggtctagccccgcTATATGGTTTCCTGAGGCGG	FBgn0031540_cr1	FBgn0031540_cr1_1	208	CCAGGCTCCATCTCAGTTGT	474	20	55	60.261	TATATGGTTTCCTGAGGCGG	681	20	50	59.916	0.3446	190/190/0/0	100	190	54.23	CCAGGCTCCATCTCAGTTGTACCTAAAAGTTAACGCCCAAGTAATGCTACTCAAGAATATAAACATATCCAATGGACTGGTGAACGGAGCTCGAGGCGTCGTTGTAAGAATGGAGAAGGATCTGCCAGTGGTAAGGTTCAAAAACAACCAGGAATACGTTTGCAAGCACGAAAGGTGGATAATAAAGACCGCCTCAGGAAACCATATA	FBgn0031540	FBtr0077569	190	NA	NA	NA	2L:3468217..3468424(-)	0	0	0	FBgn0031540(5e-115)	1005
492	HD3A1002	2	E12	HD3100510	FBgn0013762	FBgn0013762	probe	HD3PR1006	6	C06	TS2	HD3100510_f	HD3100510_r	tggcgcccctagatgTATAGCCATTTGAGCTGCCA	taggtctagccccgcTTGGAAACCAGATGTATTGCC	FBgn0013762_cr1	FBgn0013762_cr1_1	225	TATAGCCATTTGAGCTGCCA	386	20	45	59.425	TTGGAAACCAGATGTATTGCC	610	21	42.857	59.815	1.7605	207/207/0/0	100	207	59.51	TATAGCCATTTGAGCTGCCAAATTAACATTTATCGATAAAATACTTATTGATTCAGTAAAATAGTTTTATTCTTAAAAATTTTTATGTTGAGTGTATCGTTAAGATCCGAAAATTGTTCAAATTCCTAGACGATATCTACTGTTTGTGTGAATGTGGAAAAAATATTTGAAATCCTAGTTTCTGTTTTCAAAGACTAAAAACTAGGCAATACATCTGGTTTCCAA	FBgn0013762	FBtr0087350	207	NA	NA	NA	2R:11457191..11457415(-)	225	0	0	FBgn0013762(4e-125)	1006
493	HD3A1002	2	E13	HD3100415	FBgn0032516	FBgn0032516	probe	HD3PR1005	5	C07	TS3	HD3100415_f	HD3100415_r	tggcgcccctagatgCGTAAACAGACGCTGGAATTT	cgcatgtagcctgccATAGCCGATGACATTTTCGGT	FBgn0032516_cr5	FBgn0032516_cr5_1	84	CGTAAACAGACGCTGGAATTT	17	21	42.857	59.28	ATAGCCGATGACATTTTCGGT	100	21	42.857	60.706	3.426	66/66/0/0	100	66	59.18	CGTAAACAGACGCTGGAATTTAGCTTACACACTCCATATTCTTTGTTAAATCCGATATTTGACACCGAAAATGTCATCGGCTAT	FBgn0032516	FBtr0080526+FBtr0080525	66+66	NA	NA	NA	2L:13387200..13387283(-)	70	0	0	FBgn0032516(2e-41)	1005
494	HD3A1002	2	E14	HD3100511	FBgn0032248	FBgn0032248	probe	HD3PR1006	6	C07	TS3	HD3100511_f	HD3100511_r	tggcgcccctagatgACTTTCCAATCGGGATTCCT	cgcatgtagcctgccGATGCCCAGCGTCTTCTTC	FBgn0032248_cr2	FBgn0032248_cr2_2	201	ACTTTCCAATCGGGATTCCT	213	20	45	59.766	GATGCCCAGCGTCTTCTTC	413	19	57.895	60.909	2.1424	183/183/0/0	100	183	51.7	ACTTTCCAATCGGGATTCCTATCAATTCTGTACAGTATTGGCTCAAAGCCACTGCAGCTGTGGGATAAGAAGGTGCGCAATGGACACATCAAGCGGATCACCGACAACGACATACAAAGCCTCGTGTTGGAAATAGTCGGCACCAATGTCAGCACCACGTTCATAACATGTCCGGCAGATCCGAAGAAGACGCTGGGCATC	FBgn0032248	FBtr0080044	183	NA	NA	NA	2L:10430502..10430702(-)	0	0	0	FBgn0032248(8e-111)	1006
495	HD3A1002	2	E15	HD3100416	FBgn0036761	FBgn0036761	probe	HD3PR1005	5	C08	TS4	HD3100416_f	HD3100416_r	tggcgcccctagatgCTGAAAACGACCATTTCGCT	tagcctccctagcgcCGTGATGAGGTCGTTAATGC	FBgn0036761_cr3	FBgn0036761_cr3_1	222	CTGAAAACGACCATTTCGCT	409	20	45	60.249	CGTGATGAGGTCGTTAATGC	630	20	50	59.152	1.0966	204/204/0/0	100	204	50.09	CTGAAAACGACCATTTCGCTGGGCAAGACGCCAACGATCATTCACACGGGGCCATTTTACTCCATGAAGGAACCACCCGCCAAGGCAGAACTTACCGGCGACAAGGATCTCATGACCGAGTACGGACTGCACCACACACTCACCAAGTTCAAGGAGAAGAAGTTCAAGGAGTCGCTGGCCTCGTTTCTGCAGAACATCCCCGGCATTAACGACCTCATCACG	FBgn0036761	FBtr0075160+FBgn0036761	204+42	NA	NA	NA	3L:17838971..17839192(-)	0	0	0	FBgn0036761(3e-123)	1005
496	HD3A1002	2	E16	HD3100512	FBgn0004606	FBgn0004606	probe	HD3PR1006	6	C08	TS4	HD3100512_f	HD3100512_r	tggcgcccctagatgCAACGACCCTACCAGTGCAT	tagcctccctagcgcAGGTGTCGCTTACCTATTCCC	FBgn0004606_cr2	FBgn0004606_cr2_1	205	CAACGACCCTACCAGTGCAT	3	20	55	60.975	AGGTGTCGCTTACCTATTCCC	207	21	52.381	59.496	2.4796	187/187/0/0	100	187	48.83	CAACGACCCTACCAGTGCATAGAGTGTCCGAAGGCCTTCAAGCACAAGCACCACCTCACGGAGCACAAGCGTCTGCACAGCGGCGAGAAGCCCTTTCAGTGCTCCAAGTGCCTGAAGCGCTTCTCGCACTCGGGCAGCTACAGCCAGCACATGAACCACCGGTATTCCTATTGCAAGCCCTACAGGGAATAGGTAAGCGACACCT	FBgn0004606	FBtr0085701+FBtr0085702+FBgn0004606	188+188+95	NA	NA	NA	3R:26611734..26611938(+)	13	0	0	FBgn0004606(3e-113)	1006
497	HD3A1002	2	E17	HD3100417	FBgn0014020	FBgn0014020	control_rho1	HD3PR1005	5	C09	TS1	HD3100417_f	HD3100417_r	tggcgcccctagatgTTTGCAGAACTTCCAATGACG	cgacgcccgctgataCTCGATGTCGGCCACATAAT	rho1_1	rho1_1_1	156	TTTGCAGAACTTCCAATGACG	1	21	42.857	61.18	CTCGATGTCGGCCACATAAT	156	20	50	60.884	3.0643	138/138/0/0	100	44	51.5	TTTGCAGAACTTCCAATGACGACGATTCGCAAGAAATTGGTAATTGTCGGCGACGGTGCCTGCGGTAAAACTTGCCTTCTGATTGTCTTCAGCAAAGATCAGTTCCCCGAGGTCTATGTGCCCACCGTATTCGAGAATTATGTGGCCGACATCGAG	FBgn0014020	FBtr0087214+FBtr0087212+FBtr0087211+FBtr0087217+FBtr0087215+FBtr0087213+FBtr0087216	138+131+131+131+131+131+131	NA	NA	NA	2R:11991109..11991264(+)	15	0	0	FBgn0014020(4e-84)	1005
498	HD3A1002	2	E18	HD3100513	FBgn0014020	FBgn0014020	control_rho1	HD3PR1006	6	C09	TS1	HD3100513_f	HD3100513_r	tggcgcccctagatgTTTGCAGAACTTCCAATGACG	cgacgcccgctgataCTCGATGTCGGCCACATAAT	rho1_1	rho1_1_1	156	TTTGCAGAACTTCCAATGACG	1	21	42.857	61.18	CTCGATGTCGGCCACATAAT	156	20	50	60.884	3.0643	138/138/0/0	100	44	51.5	TTTGCAGAACTTCCAATGACGACGATTCGCAAGAAATTGGTAATTGTCGGCGACGGTGCCTGCGGTAAAACTTGCCTTCTGATTGTCTTCAGCAAAGATCAGTTCCCCGAGGTCTATGTGCCCACCGTATTCGAGAATTATGTGGCCGACATCGAG	FBgn0014020	FBtr0087214+FBtr0087212+FBtr0087211+FBtr0087217+FBtr0087215+FBtr0087213+FBtr0087216	138+131+131+131+131+131+131	NA	NA	NA	2R:11991109..11991264(+)	15	0	0	FBgn0014020(4e-84)	1006
499	HD3A1002	2	E19	HD3100418	FBgn0038047	FBgn0038047	probe	HD3PR1005	5	C10	TS2	HD3100418_f	HD3100418_r	tggcgcccctagatgGAAGGACGAACCACCTCAAG	taggtctagccccgcCGTATCTGTTTGCTTTCGCA	FBgn0038047_cr2	FBgn0038047_cr2_1	211	GAAGGACGAACCACCTCAAG	37	20	55	59.697	CGTATCTGTTTGCTTTCGCA	247	20	45	60.014	0.317	193/193/0/0	100	193	55.16	GAAGGACGAACCACCTCAAGAAGACACTTTCGAAGAAGAATTAATCTTCATTTCTAACAGCGACTTCGAAGAGCTTGAAAGCGAAATAAAGATTGAGAACTTCTGTAGTTATGGCAAAGATTTGGAGCCAGTTAAAGGCGTCCCGTCGAAGCTGAAGACGTGTAAATCCAAAATAGCAAAGAAGCGCCCCTTGCGAAAGCAAACAGATACG	FBgn0038047	FBtr0082589+FBgn0038047	193+3	NA	NA	NA	3R:8255424..8255634(+)	0	0	0	FBgn0038047(9e-117)	1005
500	HD3A1002	2	E20	HD3100514	FBgn0028897	FBgn0028897	probe	HD3PR1006	6	C10	TS2	HD3100514_f	HD3100514_r	tggcgcccctagatgCGTCCACTCCTTAGCCACTC	taggtctagccccgcATTTTGATGAGGTGGGCTCC	FBgn0028897_cr5	FBgn0028897_cr5_1	206	CGTCCACTCCTTAGCCACTC	17	20	60	59.867	ATTTTGATGAGGTGGGCTCC	222	20	50	61.223	1.3553	188/188/0/0	100	188	56.05	CGTCCACTCCTTAGCCACTCATCCCAAGCGACAGGAAATGCTTTTCGCCAGACGACGGGACATGTATGTCTTCTCGACAGATTTGCAAATCGAAGAGGAGCAATTATAGGTACTCATAATGCTGTATAGTTTTACCAAAAGCTAGTGATATAAATAATATAGTTATAAAATATAAAGACTCCTTCAGGAGCCCACCTCATCAAAAT	FBgn0028897	FBtr0080825+FBgn0028897	188+24	NA	NA	NA	2L:16263278..16263483(+)	97	0	0	FBgn0028897(8e-114)	1006
501	HD3A1002	2	E21	HD3100419	FBgn0036126&FBgn0083068	FBgn0036126	probe	HD3PR1005	5	C11	TS3	HD3100419_f	HD3100419_r	tggcgcccctagatgATTCAGGGTGAGAAAACGGA	cgcatgtagcctgccTTCGAGCAATTGCACCATTT	FBgn0036126_cr1	FBgn0036126_cr1_2	203	ATTCAGGGTGAGAAAACGGA	145	20	45	59.526	TTCGAGCAATTGCACCATTT	347	20	40	61.535	2.0088	185/113/72/0	61.1	185	54.61	ATTCAGGGTGAGAAAACGGAGGACGGCCATCGAATCATCCAGGAGATTCTCGCTGAACCAGATCCCGATCCCAAGGACAATGACTAACGAGGAGCTTCTCCTGATTTACCTTCTTATATTTTCATACTTTTAAGCCATTTCCCATGGTTGTTAACCATGTGTATCATCTTAGTTTTTCGATTAAAATGGTGCAATTGCTCGAA	FBgn0036126	FBtr0076234	185	FBgn0036126_cr1_1	FBgn0036126_cr1_1	72	3L:11090626..11090828(-)	116	0	0	FBgn0036126(5e-112)	1005
502	HD3A1002	2	E22	HD3100515	FBgn0012058	FBgn0012058	probe	HD3PR1006	6	C11	TS3	HD3100515_f	HD3100515_r	tggcgcccctagatgCAGCACACAGGCCAAACTT	cgcatgtagcctgccCTTTCTAGGGGCGCTCTATG	FBgn0012058_cr3	FBgn0012058_cr3_1	212	CAGCACACAGGCCAAACTT	428	19	52.632	59.889	CTTTCTAGGGGCGCTCTATG	639	20	55	59.087	2.0239	194/194/0/0	100	194	56.04	CAGCACACAGGCCAAACTTTTACTTTTTCCCATTCGATATTGTTGGAAAAAATTTGGCCAAAAGAAAACAATTCGAATACAAATACAAACAGAAGAGTGTACGAGTGGGGGGCGACATGATAGTTTGTTTGAGTTCTACACACTGCATGTTTGAATTATTGTAAAGCCCTGAAGTACAGTGAACGTACATCTCATAGAGCGCCCCTAGAAAG	FBgn0012058	FBtr0076890	194	NA	NA	NA	3L:7241801..7242012(-)	212	0	0	FBgn0012058(2e-117)	1006
503	HD3A1002	2	E23	HD3100420	FBgn0027339	FBgn0027339	probe	HD3PR1005	5	C12	TS4	HD3100420_f	HD3100420_r	tggcgcccctagatgATAACAACGCTGTCGCCC	tagcctccctagcgcAGCACTGCGGAAAATAGAGC	FBgn0027339_cr2	FBgn0027339_cr2_1	207	ATAACAACGCTGTCGCCC	188	18	55.556	59.679	AGCACTGCGGAAAATAGAGC	394	20	50	59.62	2.701	189/189/0/0	100	189	49.14	ATAACAACGCTGTCGCCCAGGTGGCCAATCACCTGATGAACGACGCCAAGAGCCTGGCGGCCCAACAGTTCCTCAACAACAACAATCCCTCGGCAGTGGACAACAAGGCCAACATCCTTCCGGTGCGCAGTATAGCATCCAACGCTGCGGCAGCCGCTGTTGTCCAGCAGTCCGTAGTAAAGAACGAGCTCTATTTTCCGCAGTGCT	FBgn0027339	FBtr0078582+FBtr0100184+FBtr0078581	189+189+189	NA	NA	NA	3L:22791185..22791391(-)	0	0	0	FBgn0027339(2e-114)	1005
504	HD3A1002	2	E24	HD3100516	FBgn0004359&FBgn0004510	FBgn0004510	probe	HD3PR1006	6	C12	TS4	HD3100516_f	HD3100516_r	tggcgcccctagatgGGCACCGAGGGAGAATTTA	tagcctccctagcgcCGCATCATAGCCGATCAATA	FBgn0004510_cr1	FBgn0004510_cr1_1	207	GGCACCGAGGGAGAATTTA	141	19	52.632	60.021	CGCATCATAGCCGATCAATA	347	20	45	59.644	1.3769	189/189/0/0	100	189	52.55	GGCACCGAGGGAGAATTTAAGCTCACTGACCCGGATCGAGTGGCACGCCTTTGGGGCGAGAAGAAAAACAAACCCGCTATGAACTACGAAAAGCTATCAAGGGCTCTCCGCTACTATTACGATGGGGATATGATCTCCAAGGTGTCCGGCAAGCGATTCGCATACAAATTTGACTGCGATTTGAAGCTATTGATCGGCTATGATGCG	FBgn0004510	FBtr0085088	189	NA	NA	NA	3R:22736918..22737124(-)	0	0	0	FBgn0004510(2e-114)	1006
505	HD3A1002	2	F01	HD3100601	FBgn0052500&FBgn0052857&FBgn0053502&no_gene	FBgn0052500&FBgn0052857&FBgn0053502	probe	HD3PR1007	7	C01	TS1	HD3100601_f	HD3100601_r	tggcgcccctagatgGTGACGCTGAAGAACGGAGT	cgacgcccgctgataAGCGAATTAGCAACGTAAGCA	FBgn0052500_cr1	FBgn0052500_cr1_1	216	GTGACGCTGAAGAACGGAGT	354	20	55	60.453	AGCGAATTAGCAACGTAAGCA	569	21	42.857	60.055	1.5078	198/0/198/0	0	198	49.51	GTGACGCTGAAGAACGGAGTGCAGAACATGCTGCAATTCTACATACCGGAGGTGGAGTCCGTTGAGCAGGTCTTCGACGAGGCGGACAGGATGATCGAGAGCGAGTTTGAGCGCTTCGAAAAGAACCTCAAGACGCTCAAGCAGCAGGAGCCCAGTGGCGGCGGTCCCCATTAGAGGGACTCATTTTAATTTCCCTGCTTACGTTGCTAATTCGCT	FBgn0053502&FBgn0052500&FBgn0052857	FBtr0070055&FBtr0077374&FBtr0070052	198&198&198	NA	NA	NA	Uextra:373278..373493(+)|X:21492677..21492892(-)|X:21480493..21480708(-)|X:21486585..21486800(-)	126	0	0	FBgn0052857(1e-119)&FBgn0052500(1e-119)&FBgn0053502(1e-119)	1007
506	HD3A1002	2	F02	HD3100697	no_gene	no_gene	empty	HD3PR1008	8	C01	TS1	HD3100697_f	HD3100697_r	empty	empty	NA	NA	NA	NA	NA	NA	NA	NA	NA	NA	NA	NA	NA	NA	NA	NA	NA	NA	NA	NA	NA	NA	NA	NA	NA	NA	NA	NA	NA	NA	1008
507	HD3A1002	2	F03	HD3100602	FBgn0051953&FBgn0260817	FBgn0051953	probe	HD3PR1007	7	C02	TS2	HD3100602_f	HD3100602_r	tggcgcccctagatgTCCTGCCCAGATTTGTGGT	taggtctagccccgcCAGTCTGGAAAGCAAAGAGCA	FBgn0051953_cr1	FBgn0051953_cr1_1	81	TCCTGCCCAGATTTGTGGT	425	19	52.632	61.484	CAGTCTGGAAAGCAAAGAGCA	505	21	47.619	60.695	4.1785	63/63/0/0	100	63	55.62	TCCTGCCCAGATTTGTGGTAGGTCTTGTGAGATTTTTGAATCAAAGTCCATTGCAACTGGTGCTCTTTGCTTTCCAGACTG	FBgn0051953	FBtr0077575+FBgn0051953	63+59	NA	NA	NA	2L:3161836..3163019(+)|2L:3161836..3161916(+)|2L:3162939..3163019(+)|Uextra:2343900..2343980(-)	359	0	0	FBgn0051953(1e-39)	1007
508	HD3A1002	2	F04	HD3100698	FBgn0036746	FBgn0036746	probe	HD3PR1008	8	C02	TS2	HD3100698_f	HD3100698_r	tggcgcccctagatgAACGCATTCACTTGCCATTT	taggtctagccccgcAAGCACGGACGATAACGAGA	FBgn0036746_cr1	FBgn0036746_cr1_2	209	AACGCATTCACTTGCCATTT	2756	20	40	60.511	AAGCACGGACGATAACGAGA	2964	20	50	60.796	1.3071	191/191/0/0	100	191	57.94	AACGCATTCACTTGCCATTTCTCGATTAAATGCCATATTACTTAAGCTCAGGATTTACAAGCTTAATGCGAATTAAGTTAATTTCGGAAATGCTGACGAGAGTGATTGCAAAGTTCAAAATTGATACAAATTCACTTCCGCAAATTCATGCTGAAACTGAAAGTTTTCTAACAGTCCTCAATATTGTTATCTCGTTATCGTCCGTGCTT	FBgn0036746	FBtr0075196	191	NA	NA	NA	3L:17654756..17654964(-)	209	0	0	FBgn0036746(1e-115)	1008
509	HD3A1002	2	F05	HD3100603	FBgn0037345	FBgn0037345	probe	HD3PR1007	7	C03	TS3	HD3100603_f	HD3100603_r	tggcgcccctagatgACACTACCCAGGAGGCATTC	cgcatgtagcctgccCCAACGTCGTGTAGTTTTCG	FBgn0037345_cr1	FBgn0037345_cr1_2	225	ACACTACCCAGGAGGCATTC	495	20	55	59.018	CCAACGTCGTGTAGTTTTCG	719	20	50	59.241	1.7417	207/207/0/0	100	207	54.19	ACACTACCCAGGAGGCATTCATCCGCTTCAGCCATGACTCCCAGTACCAGGAGTTTCCCTGGCTTCAGACCCAAAAAACTGAATCCCAAGCGACAGGGCGAACCGTTTACCTCCTTCCTTTGGCTAGGGTAGATGATTTGGGACTGAAAATGGATGTCCTCATCGTTAATTAATGTTATATTCCTAAAACTGTTATCCATTTTATCGAAAACTACACGACGTTGG	FBgn0037345	FBtr0078699	207	NA	NA	NA	3R:1415089..1415313(+)	52	0	0	FBgn0037345(4e-125)	1007
510	HD3A1002	2	F06	HD3100699	FBgn0033260	FBgn0033260	probe	HD3PR1008	8	C03	TS3	HD3100699_f	HD3100699_r	tggcgcccctagatgGATTCGTCCGATATCCCAAA	cgcatgtagcctgccTGCGAACTCAAGGCAAATAG	FBgn0033260_cr12	FBgn0033260_cr12_1	217	GATTCGTCCGATATCCCAAA	6	20	45	59.722	TGCGAACTCAAGGCAAATAG	222	20	45	59.062	1.2154	199/199/0/0	100	199	55.24	GATTCGTCCGATATCCCAAAAAGCAATATTTTCCGCATGCAACCAAAAGCGAAATAATAAAATGTTGCCTGTGTAATTGTACTTCCGAAGTTTTGTCGATTTGAATAGTCTCTCAGGCGTCGAAGGAACCCCATTTGTCCAAAAGGACGCCGTTTGTCGGAGAAATCTACTTCGCAGCCGGAAAATTCACAGGAAGTCTATTTGCCTTGAGTTCGCA	FBgn0033260	FBtr0301355+FBtr0088821	199+199	NA	NA	NA	2R:3993598..3993814(-)	217	0	0	FBgn0033260(2e-120)	1008
511	HD3A1002	2	F07	HD3100604	FBgn0261278	FBgn0261278	probe	HD3PR1007	7	C04	TS4	HD3100604_f	HD3100604_r	tggcgcccctagatgAGGAGGCTCGGCTCAGTTAC	tagcctccctagcgcAACCACCCAGTCTTTCGATG	FBgn0261278_cr4	FBgn0261278_cr4_1	201	AGGAGGCTCGGCTCAGTTAC	232	20	60	60.923	AACCACCCAGTCTTTCGATG	432	20	50	59.966	0.9563	183/183/0/0	100	183	52.76	AGGAGGCTCGGCTCAGTTACTCCTTCTCGCAACCAGCTTTGCTTGATGATCTCCTACTGGCTACCCAGATGAACCAAACGCAGAACGCTTCCCAGAACTATTTCCAGCGTTTGGTGAGGAGAATGACCCGATTCTTTGTGACCACACGATGGGATGACACTATCAAGCGATTGGTGGGAACCATCGAAAGACTGGGTGGTT	FBgn0261278	FBtr0080886+FBtr0100459+FBtr0080884+FBtr0080885	183+183+183+183	NA	NA	NA	2L:16699193..16699393(+)	17	0	0	FBgn0261278(8e-111)	1007
512	HD3A1002	2	F08	HD3100700	FBgn0037026	FBgn0037026	probe	HD3PR1008	8	C04	TS4	HD3100700_f	HD3100700_r	tggcgcccctagatgCCCTCGATCATGAGCGTACT	tagcctccctagcgcTCGCTTGGATGCTATGTCTG	FBgn0037026_cr1	FBgn0037026_cr1_1	204	CCCTCGATCATGAGCGTACT	717	20	55	60.24	TCGCTTGGATGCTATGTCTG	920	20	50	59.972	0.2688	186/186/0/0	100	186	50.31	CCCTCGATCATGAGCGTACTGAACATTCACGAGAATCTAATCGAAACGCTGCTGGAGATGCAGGCCTACGCCGATTGCCATGCCATTCTGGCCAAGTACGATGACATCTCGCTGCCGAAATCGGCGACTATCTGCTATACAGCTGCTCTGCTGAAGGCGCGCGCCGTAGCCGACAAGTTTTCGCCAGACATAGCATCCAAGCGA	FBgn0037026	FBtr0078272	186	NA	NA	NA	3L:20800954..20801157(-)	0	0	0	FBgn0037026(1e-112)	1008
513	HD3A1002	2	F09	HD3100605	FBgn0023177	FBgn0023177	probe	HD3PR1007	7	C05	TS1	HD3100605_f	HD3100605_r	tggcgcccctagatgTTTCGGCTGCAGCGTATTA	cgacgcccgctgataATAAACGTTTTTGCCAACCG	FBgn0023177_cr3	FBgn0023177_cr3_1	217	TTTCGGCTGCAGCGTATTA	75	19	47.368	60.502	ATAAACGTTTTTGCCAACCG	291	20	40	59.868	1.6331	199/199/0/0	100	199	56.24	TTTCGGCTGCAGCGTATTATAAATACACAAAAATAAATAATTTATCGATGGAATCCTTGGTGCAGTGTAAAAGGCTTTTTAGGGTCTTCGTGGTAATGCCCACTATCGAAACTGAAGACTCGATGTGTCATTGCAAGTGCCATTACTCAATATATCGATACAAACGCAAGTAGCCAATCCAGCTCTTCGCAGAAACCCGGTTGGCAAAAACGTTTAT	FBgn0023177	FBtr0077324+FBtr0077325	199+199	NA	NA	NA	X:20294755..20294971(-)	217	0	0	FBgn0023177(2e-120)	1007
514	HD3A1002	2	F10	HD3100701	FBgn0039016	FBgn0039016	probe	HD3PR1008	8	C05	TS1	HD3100701_f	HD3100701_r	tggcgcccctagatgTGGAGTCTATCGGAGGTGCT	cgacgcccgctgataTCTTGCAGCTTCTCCTCTCC	FBgn0039016_cr3	FBgn0039016_cr3_1	206	TGGAGTCTATCGGAGGTGCT	1273	20	55	59.827	TCTTGCAGCTTCTCCTCTCC	1478	20	55	59.827	0.3462	188/188/0/0	100	188	54.34	TGGAGTCTATCGGAGGTGCTCAAGAAATCGCGGGAGTCCAAACAAAAGGAGTCCCTTAAGGATGATACTATTAATGGCAAAGACTTAGCTGATGTTGAAAAGAAACCGACTAGCGAGGAGACCCAACTAGATAAGGATTCAAAAGACGATAAGGTTGAGAAAAGTGCTATTGAACTAATCATTGAGGGAGAGGAGAAGCTGCAAGA	FBgn0039016	FBtr0084324	188	NA	NA	NA	3R:18562589..18562794(-)	0	0	0	FBgn0039016(8e-114)	1008
515	HD3A1002	2	F11	HD3100606	FBgn0001291	FBgn0001291	probe	HD3PR1007	7	C06	TS2	HD3100606_f	HD3100606_r	tggcgcccctagatgCCCCATGTCACTGGACTTTC	taggtctagccccgcCGGTGTTTGCATCAGATTGT	FBgn0001291_cr2	FBgn0001291_cr2_1	214	CCCCATGTCACTGGACTTTC	135	20	55	60.363	CGGTGTTTGCATCAGATTGT	348	20	45	59.572	0.7915	196/196/0/0	100	196	52.31	CCCCATGTCACTGGACTTTCAGTCGCCGAACCTGAACACATCCACCCCGAATCCTAACAAGCGTCCCGGCTCGCTGGATCTGAACAGCAAGAGTGCCAAGAACAAGCGCATCTTCGCACCACTGGTCATCAACTCACCGGATCTGTCATCCAAGACGGTAAACACACCCGATTTGGAGAAGATCCTGCTATCCAACAATCTGATGCAAACACCG	FBgn0001291	FBtr0088411+FBtr0088410	196+196	NA	NA	NA	2R:5984882..5985095(+)	0	0	0	FBgn0001291(1e-118)	1007
516	HD3A1002	2	F12	HD3100702	FBgn0010339	FBgn0010339	probe	HD3PR1008	8	C06	TS2	HD3100702_f	HD3100702_r	tggcgcccctagatgGCATCCGGCTTAACAAGAAA	taggtctagccccgcTTGCCCTCGATAACGTCAAT	FBgn0010339_cr3	FBgn0010339_cr3_1	205	GCATCCGGCTTAACAAGAAA	343	20	45	60.209	TTGCCCTCGATAACGTCAAT	547	20	45	60.469	0.6783	187/187/0/0	100	187	52.03	GCATCCGGCTTAACAAGAAACCACCAAATATCTACTACAAGCGGAAGGACAAGGGTGGCATCAATCTGAACAGCATGGTTCCGCAGTCCGAGTTGGACACGGATCTGGTGAAGACCATTCTATCCGAGTACAAGATCCACAATGCGGACATCACCCTGAGATACGACGCCACTAGTGACGACCTCATTGACGTTATCGAGGGCAA	FBgn0010339	FBtr0087976	187	NA	NA	NA	2R:7925618..7925822(+)	0	0	0	FBgn0010339(3e-113)	1008
517	HD3A1002	2	F13	HD3100607	FBgn0003396	FBgn0003396	probe	HD3PR1007	7	C07	TS3	HD3100607_f	HD3100607_r	tggcgcccctagatgGCGAAAGTGCAGGAACACAT	cgcatgtagcctgccGTGCGTTGGTGTTGTTTTGA	FBgn0003396_cr4	FBgn0003396_cr4_1	205	GCGAAAGTGCAGGAACACAT	7	20	50	61.248	GTGCGTTGGTGTTGTTTTGA	211	20	45	60.596	1.8445	187/187/0/0	100	187	54.94	GCGAAAGTGCAGGAACACATTTCCAAGTTGATCTCTCAAAATGAAGCCATAGTTGAAAACAAGGAGATATTGTTGCAGAAGAAGTACCCCAAACAGCTTAGTCGTTCCCGCAGTTTCAACAATGCCAACAGCAATAATGCTTCGCAGCACGGGAGCAACGCGTCGGCATTGCATGCAAACAATAGTCAAAACAACACCAACGCAC	FBgn0003396	FBtr0088099+FBtr0088101+FBtr0088100+FBtr0088098	187+187+187+187	NA	NA	NA	2R:7098384..7098588(+)	0	0	0	FBgn0003396(3e-113)	1007
518	HD3A1002	2	F14	HD3100703	FBgn0031091	FBgn0031091	probe	HD3PR1008	8	C07	TS3	HD3100703_f	HD3100703_r	tggcgcccctagatgCGTGCGTTCGATACCAAAGT	cgcatgtagcctgccGGATGTGGATGTGGATGATG	FBgn0031091_cr1	FBgn0031091_cr1_1	201	CGTGCGTTCGATACCAAAGT	383	20	50	61.08	GGATGTGGATGTGGATGATG	583	20	50	59.565	1.5151	183/183/0/0	100	183	51.64	CGTGCGTTCGATACCAAAGTGCAGAGTCGCGTGGTGACCCTCTCCGATGATCAACCATCTACTTCTGCGGGGGCACGCGCTTTAGCCGATCGTGGAACTCGCACATTTGAATCACAGGGAACGCAAACAACATTTCTCTCAAGTGTAGTAACCTCGTTTCGCTCTGCTACTGCAACTGCGACATCATCCACATCCACATCC	FBgn0031091	FBtr0070027	183	NA	NA	NA	X:20055326..20055526(-)	0	0	0	FBgn0031091(8e-111)	1008
519	HD3A1002	2	F15	HD3100608	FBgn0026869	FBgn0026869	probe	HD3PR1007	7	C08	TS4	HD3100608_f	HD3100608_r	tggcgcccctagatgGGGCGGTATGGGATTTTAGT	tagcctccctagcgcACTGGCGTTGTCATTTGTGA	FBgn0026869_cr4	FBgn0026869_cr4_1	206	GGGCGGTATGGGATTTTAGT	410	20	50	60.041	ACTGGCGTTGTCATTTGTGA	615	20	45	60.16	0.2003	188/188/0/0	100	188	56.85	GGGCGGTATGGGATTTTAGTATCAAATGATACTCCCGAATGTCTAAGCAGAGAAATGTATCGACACAGTCAACAAAGTACAACTGTATTGGAACAAACTGATAGCTCTTCGTGCGGCATAAATTTCAAGCCAATGCCAAAAAAAAGAGGCCGCAAAAAGAAGCTAGTAGCTGTTAATGCTGATACCTCACAAATGACAACGCCAGT	FBgn0026869	FBtr0089106	188	NA	NA	NA	4:571392..571597(-)	0	0	0	FBgn0026869(8e-114)	1007
520	HD3A1002	2	F16	HD3100704	FBgn0035689	FBgn0035689	probe	HD3PR1008	8	C08	TS4	HD3100704_f	HD3100704_r	tggcgcccctagatgCAACGATGGTGAACCACAAG	tagcctccctagcgcTGCTGCATAACTCCTTTCAGG	FBgn0035689_cr4	FBgn0035689_cr4_1	214	CAACGATGGTGAACCACAAG	249	20	50	60.001	TGCTGCATAACTCCTTTCAGG	462	21	47.619	60.393	1.3932	196/196/0/0	100	196	56.24	CAACGATGGTGAACCACAAGACCTCTCTTCATGATGCTATTTGGAACAAAGTCCGGGATGACTTCTTTCGCCAAAACATTTCTGTGGAAAGGCTAGAAAATGTCAACTCCATGGCCGGAATGCTTTACTTTATGGATATATGGCATAATAAGCTACAAAATCTTAAGAGTACTTTGATCGCTGAGTTTGAATTCCTGAAAGGAGTTATGCAGCA	FBgn0035689	FBtr0076998	196	NA	NA	NA	3L:6169849..6170062(+)	0	0	0	FBgn0035689(1e-118)	1008
521	HD3A1002	2	F17	HD3100609	FBgn0014020	FBgn0014020	control_rho1	HD3PR1007	7	C09	TS1	HD3100609_f	HD3100609_r	tggcgcccctagatgTTTGCAGAACTTCCAATGACG	cgacgcccgctgataCTCGATGTCGGCCACATAAT	rho1_1	rho1_1_1	156	TTTGCAGAACTTCCAATGACG	1	21	42.857	61.18	CTCGATGTCGGCCACATAAT	156	20	50	60.884	3.0643	138/138/0/0	100	44	51.5	TTTGCAGAACTTCCAATGACGACGATTCGCAAGAAATTGGTAATTGTCGGCGACGGTGCCTGCGGTAAAACTTGCCTTCTGATTGTCTTCAGCAAAGATCAGTTCCCCGAGGTCTATGTGCCCACCGTATTCGAGAATTATGTGGCCGACATCGAG	FBgn0014020	FBtr0087214+FBtr0087212+FBtr0087211+FBtr0087217+FBtr0087215+FBtr0087213+FBtr0087216	138+131+131+131+131+131+131	NA	NA	NA	2R:11991109..11991264(+)	15	0	0	FBgn0014020(4e-84)	1007
522	HD3A1002	2	F18	HD3100705	FBgn0014020	FBgn0014020	control_rho1	HD3PR1008	8	C09	TS1	HD3100705_f	HD3100705_r	tggcgcccctagatgTTTGCAGAACTTCCAATGACG	cgacgcccgctgataCTCGATGTCGGCCACATAAT	rho1_1	rho1_1_1	156	TTTGCAGAACTTCCAATGACG	1	21	42.857	61.18	CTCGATGTCGGCCACATAAT	156	20	50	60.884	3.0643	138/138/0/0	100	44	51.5	TTTGCAGAACTTCCAATGACGACGATTCGCAAGAAATTGGTAATTGTCGGCGACGGTGCCTGCGGTAAAACTTGCCTTCTGATTGTCTTCAGCAAAGATCAGTTCCCCGAGGTCTATGTGCCCACCGTATTCGAGAATTATGTGGCCGACATCGAG	FBgn0014020	FBtr0087214+FBtr0087212+FBtr0087211+FBtr0087217+FBtr0087215+FBtr0087213+FBtr0087216	138+131+131+131+131+131+131	NA	NA	NA	2R:11991109..11991264(+)	15	0	0	FBgn0014020(4e-84)	1008
523	HD3A1002	2	F19	HD3100610	FBgn0035690	FBgn0035690	probe	HD3PR1007	7	C10	TS2	HD3100610_f	HD3100610_r	tggcgcccctagatgGCCGATCTGATGACCATCTT	taggtctagccccgcAGCCTGTTGGGAACTCTTGG	FBgn0035690_cr3	FBgn0035690_cr3_1	202	GCCGATCTGATGACCATCTT	520	20	50	60.042	AGCCTGTTGGGAACTCTTGG	721	20	55	61.577	1.6187	184/184/0/0	100	184	51.07	GCCGATCTGATGACCATCTTTGCCGCGGAATCCTCGGAGGAGAGCGAAGAAGATATTGACCAAGATGTGGACTTTGAGCCCAACAGTAGCGATGGTGACGATGATGTGCCTTTGGCCCAGCGCTTACGGGATAATTCGCGGATGATACCAAAAGCAAAGGCAGCCGTAATTAAGGAAGAGGACCAAGAGTTCCCAACAGGCT	FBgn0035690	FBtr0113149+FBtr0077018	184+184	NA	NA	NA	3L:6174147..6174348(-)	202	0	0	FBgn0035690(2e-111)	1007
524	HD3A1002	2	F20	HD3100706	FBgn0086613	FBgn0086613	probe	HD3PR1008	8	C10	TS2	HD3100706_f	HD3100706_r	tggcgcccctagatgCAACGAGTGGTTCTCCAAGG	taggtctagccccgcATGCGGATCTTTTGCTTCAG	FBgn0086613_cr12	FBgn0086613_cr12_1	225	CAACGAGTGGTTCTCCAAGG	1704	20	55	60.68	ATGCGGATCTTTTGCTTCAG	1928	20	45	60.352	1.0318	207/207/0/0	100	207	54.96	CAACGAGTGGTTCTCCAAGGATATTGAATCGCATGCGGAGAACAAAACTGGTATTGATGAAAAACAAATTTCCAGACTCCATATGATCTTGAAACCCTTCATGTTGAGGCGGATAAAGAAGGATGTGGAGAACGAGCTGTCGGATAAAATTGAGATTATGGTCTATTGTCCGCTGACCATACGTCAAAAGTTACTATACAGGGCGCTGAAGCAAAAGATCCGCAT	FBgn0086613	FBtr0083771	207	NA	NA	NA	3R:15226177..15226401(-)	0	0	0	FBgn0086613(4e-125)	1008
525	HD3A1002	2	F21	HD3100611	FBgn0011300	FBgn0011300	probe	HD3PR1007	7	C11	TS3	HD3100611_f	HD3100611_r	tggcgcccctagatgCTGACCAGCTGGGAGTTTGT	cgcatgtagcctgccAACCAGAGGTGGTCATCTCAA	FBgn0011300_cr4	FBgn0011300_cr4_1	202	CTGACCAGCTGGGAGTTTGT	18	20	55	60.298	AACCAGAGGTGGTCATCTCAA	219	21	47.619	59.564	1.7338	184/184/0/0	100	184	50.94	CTGACCAGCTGGGAGTTTGTGGCTATCATCCTAGGGGCCACCCTCTTCATTTGCTTCACGGGCACCAGTACGTGGTATTATTGCCAGCGTCGCAAGCGAATGGCTAGCGGAAGGACGTTTGCCAAGGAGGATTCGGCGTACGATCCTATTTTGAATGGTAATACAACCATACACGACATCATTGAGATGACCACCTCTGGTT	FBgn0011300	FBtr0088658+FBtr0088659+FBtr0300599	184+184+184	NA	NA	NA	2R:4846629..4846830(+)	0	0	0	FBgn0011300(2e-111)	1007
526	HD3A1002	2	F22	HD3100707	FBgn0052451	FBgn0052451	probe	HD3PR1008	8	C11	TS3	HD3100707_f	HD3100707_r	tggcgcccctagatgAAGACCAAACGGGACACAAC	cgcatgtagcctgccTCCGTCTGGAAAACCATTTG	FBgn0052451_cr3	FBgn0052451_cr3_1	206	AAGACCAAACGGGACACAAC	356	20	50	59.867	TCCGTCTGGAAAACCATTTG	561	20	45	60.863	0.9956	188/188/0/0	100	188	53.63	AAGACCAAACGGGACACAACGATGACCTTTACTTGTTTCGTGTTTTTCGACATGTTTAACGCCCTGTCTTGCCGCTCGCAGACAAAGAGTGTCTTTACCATCGGACTCACTACCAATCGAATGTTCTTGCTGGCCGTCGCTTTTTCGATCATTGGTCAAATGCTCGTTGTCTACTTTCCGCCGCTGCAAATGGTTTTCCAGACGGA	FBgn0052451	FBtr0078533+FBtr0113437+FBtr0078531+FBtr0078532+FBtr0302134	188+188+188+188+188	NA	NA	NA	3L:22777243..22777448(+)	0	0	0	FBgn0052451(8e-114)	1008
527	HD3A1002	2	F23	HD3100612	FBgn0032169&FBgn0032171	FBgn0032171	probe	HD3PR1007	7	C12	TS4	HD3100612_f	HD3100612_r	tggcgcccctagatgGACGGAGACACGGCCTACT	tagcctccctagcgcGAGGTATCGTGGGTTTCCAA	FBgn0032171_cr1	FBgn0032171_cr1_2	201	GACGGAGACACGGCCTACT	1406	19	63.158	60.277	GAGGTATCGTGGGTTTCCAA	1606	20	50	59.79	1.4862	183/183/0/0	100	183	52.41	GACGGAGACACGGCCTACTCGCTGGCCGTAGAGCATGGGGCTCATCTGGCGCAGGCGCTACTGGAGCAGTACATGACGGCCATAATCACAGCGGGAGCCTTCGGTAGTATTTAATTGTGCGTAGATAATAATTAGGATATTCTTAATCATTTTTAAATTTTGTTTTTGTCAATAATAGATGTTGGAAACCCACGATACCTC	FBgn0032171	FBtr0079891	183	NA	NA	NA	2L:9956202..9956402(-)	87	0	0	FBgn0032171(8e-111)	1007
528	HD3A1002	2	F24	HD3100708	FBgn0011725	FBgn0011725	probe	HD3PR1008	8	C12	TS4	HD3100708_f	HD3100708_r	tggcgcccctagatgGCTATGCTGGGAGTACCGAA	tagcctccctagcgcCTGAAGAATATCGCACAGCC	FBgn0011725_cr2	FBgn0011725_cr2_1	222	GCTATGCTGGGAGTACCGAA	83	20	55	60.235	CTGAAGAATATCGCACAGCC	304	20	50	58.477	1.7585	204/204/0/0	100	204	52.04	GCTATGCTGGGAGTACCGAAAAAAGTCGATTATCGACGAGATACGGCACTATGCAGCGGACATTATCAGTCTGCAGGAGATCGAAACGGAGCAATTCTATCACTTCTTCCTGCCGGAACTCAAGAACGATGGGTACGAGGGAATCTTCTCACCGAAGTCGCGTGCTAAGACTATGTCCGAGCTGGAGAGGAAGTACGTCGATGGCTGTGCGATATTCTTCAG	FBgn0011725	FBtr0084567+FBtr0084570+FBtr0084568+FBtr0084571+FBtr0084566+FBtr0084569	204+204+204+204+204+204	NA	NA	NA	3R:20025006..20025227(-)	0	0	0	FBgn0011725(3e-123)	1008
529	HD3A1002	2	G01	HD3100421	FBgn0032515	FBgn0032515	probe	HD3PR1005	5	D01	TS3	HD3100421_f	HD3100421_r	tggcgcccctagatgCCGATTCCTTTGATTAGGCA	cgcatgtagcctgccTTTTTCCTTCGCAAACTAGCA	FBgn0032515_cr4	FBgn0032515_cr4_1	215	CCGATTCCTTTGATTAGGCA	440	20	45	60.031	TTTTTCCTTCGCAAACTAGCA	654	21	38.095	60.007	1.0378	197/197/0/0	100	197	57.16	CCGATTCCTTTGATTAGGCAGTTGTATTTGTTAACTGCATATGTAAATGTTCATATATGTACTACACTTACCGATGAATGTATGTACGCTTGCAAATACAGACAAGCGTGTAATCGATATTGGAATCTTCTAGTCGCTTTCAAATTCTGAAAAACGTAAAACGGCAGATAAAACTAGGTTTAAGGTAGACTACGTGCTAGTTTGCGAAGGAAAAA	FBgn0032515	FBtr0080498+FBtr0100220+FBtr0080497	197+197+197	NA	NA	NA	2L:13385423..13385637(+)	215	0	0	FBgn0032515(4e-119)	1005
530	HD3A1002	2	G02	HD3100517	no_gene	no_gene	empty	HD3PR1006	6	D01	TS3	HD3100517_f	HD3100517_r	empty	empty	NA	NA	NA	NA	NA	NA	NA	NA	NA	NA	NA	NA	NA	NA	NA	NA	NA	NA	NA	NA	NA	NA	NA	NA	NA	NA	NA	NA	NA	NA	1006
531	HD3A1002	2	G03	HD3100422	FBgn0004924	FBgn0004924	probe	HD3PR1005	5	D02	TS4	HD3100422_f	HD3100422_r	tggcgcccctagatgCTGCACCAAGGAAGTGTTCA	tagcctccctagcgcGCAGAATCCGAATTCCTTCA	FBgn0004924_cr2	FBgn0004924_cr2_1	220	CTGCACCAAGGAAGTGTTCA	190	20	50	59.873	GCAGAATCCGAATTCCTTCA	409	20	45	60.155	0.2825	202/202/0/0	100	202	51.84	CTGCACCAAGGAAGTGTTCAATAACAACTTCTTCAAGGACTTCCGCAAGTCCATGACGCCCAGAGAGAGGGAGATTATCAAGGATTTCCGCAAGTGCAACTTCCAGGAGATGTTCAACTACTTCCAAGCGGAGTCCGAAAAGCGCAAGGCAGCCAGCAAGGAGGAGAAGCTGATCAAGAAGAACGAAAACGAGGCGCTGATGAAGGAATTCGGATTCTGC	FBgn0004924	FBtr0100294+FBtr0074006+FBtr0074005	202+202+202	NA	NA	NA	X:15218293..15218512(+)	0	0	0	FBgn0004924(4e-122)	1005
532	HD3A1002	2	G04	HD3100518	FBgn0034310	FBgn0034310	probe	HD3PR1006	6	D02	TS4	HD3100518_f	HD3100518_r	tggcgcccctagatgTGCCAGGATACCTGCTCTTT	tagcctccctagcgcATCAAATGCGTTGAGAACCA	FBgn0034310_cr5	FBgn0034310_cr5_1	217	TGCCAGGATACCTGCTCTTT	893	20	50	59.836	ATCAAATGCGTTGAGAACCA	1109	20	40	59.127	1.0369	199/199/0/0	100	199	53.69	TGCCAGGATACCTGCTCTTTACCAAGCCCACCTGCAAACCCTTTGAGCTGAAAATAGCGGCAGCCAAATGGCTAAACCGATGGTGTCTTCTCCGGCCGGAAAGAGAGCAGTGCAGCATGAACCGCATGGTTTCTCAGCTTATGGATCACGATCTTAGACTATTTATATACGATGCTCAAAAACTTAACGACACACACTGGTTCTCAACGCATTTGAT	FBgn0034310	FBtr0086775+FBgn0034310	199+45	NA	NA	NA	2R:14053384..14053600(-)	0	0	0	FBgn0034310(2e-120)	1006
533	HD3A1002	2	G05	HD3100423	FBgn0015828	FBgn0015828	probe	HD3PR1005	5	D03	TS1	HD3100423_f	HD3100423_r	tggcgcccctagatgCACCGACAAGTTCATCCAGA	cgacgcccgctgataCGTGAATGTTTTGGAACACG	FBgn0015828_cr2	FBgn0015828_cr2_1	211	CACCGACAAGTTCATCCAGA	254	20	50	59.676	CGTGAATGTTTTGGAACACG	464	20	45	60.004	0.3282	193/193/0/0	100	193	52.01	CACCGACAAGTTCATCCAGATCAGGCTTAAAATGGAAACGGGGCCGGATGGTAAGGCGCAGAAGGTCAATTACTACTTCATCAACTACAAGACCTTCGTGAACGTGGTGAAGTACAAGCTGGATCTCATGCGCAAGCGTATGGAGACGGAGGAGCGTGATGCCACCAGTAGAGCAAGTTTTAAGTGCTCTTCGTGTTCCAAAACATTCACG	FBgn0015828	FBtr0076108	193	NA	NA	NA	3L:11675654..11675864(+)	0	0	0	FBgn0015828(9e-117)	1005
534	HD3A1002	2	G06	HD3100519	FBgn0263987	FBgn0029764	probe	HD3PR1006	6	D03	TS1	HD3100519_f	HD3100519_r	tggcgcccctagatgCAGAGCAATGGACGCACTT	cgacgcccgctgataACCGTCTTTTGGGTAGCCTT	FBgn0029764_cr4	FBgn0029764_cr4_1	203	CAGAGCAATGGACGCACTT	358	19	52.632	60	ACCGTCTTTTGGGTAGCCTT	560	20	50	59.998	1.0024	185/185/0/0	100	185	54.72	CAGAGCAATGGACGCACTTCAAATGGCAAGCATCAGCAGCAGATCGATTCCGAAATACTGAAGTCAAAGATACAGGATGCCGAACACAAGACACTCTGCTCCATAGACGAGGATTTCGAGAATCTATCGTCGCCACGTGATTTACCCGATTCGGTAAATACACGCGTATCCTTCTACAATCGTAAGGCTACCCAAAAGACGGT	FBgn0029764	FBtr0070795+FBtr0070796+FBtr0070794	185+185+185	NA	NA	NA	X:5310848..5311050(-)	0	0	0	FBgn0029764(5e-112)	1006
535	HD3A1002	2	G07	HD3100424	FBgn0024909	FBgn0024909	probe	HD3PR1005	5	D04	TS2	HD3100424_f	HD3100424_r	tggcgcccctagatgGAATGCAGGAAACGCTTGAT	taggtctagccccgcACAACAGAAACTGGCGTTGA	FBgn0024909_cr2	FBgn0024909_cr2_2	202	GAATGCAGGAAACGCTTGAT	1157	20	45	60.221	ACAACAGAAACTGGCGTTGA	1358	20	45	59.339	0.8821	184/184/0/0	100	184	57.61	GAATGCAGGAAACGCTTGATAATCTCTACACACAGGTTATTGAAAGGGAATTGGAGCTGAAGGACTTCGAGAATATGCTGGAGTCTTAAGATACAGATATAATACAAATGGTGGACTAGCATAAGTTATAATAAAAACTATGTACATACATATTCGGATGTTACTTCAAACTATTTACGACTTCAACGCCAGTTTCTGTTGT	FBgn0024909	FBtr0114520+FBtr0081756	184+184	NA	NA	NA	3R:3734762..3734963(+)	111	0	0	FBgn0024909(2e-111)	1005
536	HD3A1002	2	G08	HD3100520	FBgn0015615	FBgn0015615	probe	HD3PR1006	6	D04	TS2	HD3100520_f	HD3100520_r	tggcgcccctagatgAGTCAGAATACGAGGGCACG	taggtctagccccgcTGCAGATTAGCGTTTTTCCA	FBgn0015615_cr2	FBgn0015615_cr2_1	210	AGTCAGAATACGAGGGCACG	1424	20	55	60.277	TGCAGATTAGCGTTTTTCCA	1633	20	40	59.443	0.8333	192/192/0/0	100	192	53.91	AGTCAGAATACGAGGGCACGCAAATCCTCAAGGAGATGAATAAGCTGAAATTACCGGGCGAGGTGACCTTTATGCCCCTGAATCGACTTCAGGTTAAAATACACGATTATCCGGATGATCCCGACTCCATACCTATGATCTCCAAACTGAAGTACGATGAACAGCACGACAAGGCGCTGAGGTATATCTTTGGAAAAACGCTAATCTGCA	FBgn0015615	FBtr0074291+FBtr0074290	192+192	NA	NA	NA	X:16485147..16485356(-)	0	0	0	FBgn0015615(4e-116)	1006
537	HD3A1002	2	G09	HD3100425	FBgn0037466	FBgn0037466	probe	HD3PR1005	5	D05	TS3	HD3100425_f	HD3100425_r	tggcgcccctagatgGGACAAACATCGCTCACATC	cgcatgtagcctgccCTTTCGAAGGTTTGGGTTGT	FBgn0037466_cr9	FBgn0037466_cr9_1	211	GGACAAACATCGCTCACATC	60	20	50	59.093	CTTTCGAAGGTTTGGGTTGT	270	20	45	59.073	1.8332	193/193/0/0	100	193	59.32	GGACAAACATCGCTCACATCAATCCTAACAATCAAATACTCGTTATAAAGAAATGCACAACTTATATCGGTCTGTTAGAAAATATTGTATATAAGTAGCTTCGTAAGAGATTTATTTAATTCAAGCTTGAGCTTAACAAACTAAATGGAGAACAGCCCTTCCAAACTAATCAATTTTAAATCGTTTTTCCAACAACCCAAACCTTCGAAAG	FBgn0037466	FBtr0081634	193	NA	NA	NA	3R:2897054..2897264(+)	211	0	0	FBgn0037466(9e-117)	1005
538	HD3A1002	2	G10	HD3100521	FBgn0033352	FBgn0033352	probe	HD3PR1006	6	D05	TS3	HD3100521_f	HD3100521_r	tggcgcccctagatgGATCGGGAACGCAGTAAGAT	cgcatgtagcctgccAGATCGCTTCAAAATGGTGC	FBgn0033352_cr8	FBgn0033352_cr8_1	201	GATCGGGAACGCAGTAAGAT	21	20	50	59.154	AGATCGCTTCAAAATGGTGC	221	20	45	60.221	1.0677	183/183/0/0	100	183	57.15	GATCGGGAACGCAGTAAGATCAACGCAGAAACTGACATCAGTAAGATCTTTGGGACCAAGCAAATCTGTATAAACCGCTGCATCAAATGCCAAGAAGAGAAGATAAAGGAAAGCATTCTACTTGCCTGCAATTTGTCGTATCCCAACCACATCAAAGATAGTGATCAGTATTTCAACTTTGGCACCATTTTGAAGCGATCT	FBgn0033352	FBtr0088654	183	NA	NA	NA	2R:4818235..4818435(+)	0	0	0	FBgn0033352(8e-111)	1006
539	HD3A1002	2	G11	HD3100426	FBgn0000250	FBgn0000250	probe	HD3PR1005	5	D06	TS4	HD3100426_f	HD3100426_r	tggcgcccctagatgGCTAACCCCTCGTCCTCACT	tagcctccctagcgcCCGACTCCTGCTGATCCTTA	FBgn0000250_cr5	FBgn0000250_cr5_1	208	GCTAACCCCTCGTCCTCACT	133	20	60	60.649	CCGACTCCTGCTGATCCTTA	340	20	55	60.353	1.0022	190/190/0/0	100	190	50.9	GCTAACCCCTCGTCCTCACTAGCCACTAGCGGTAAAATTGGCGGCAAAACACAAGATCAAACGGCCGCCATTAACAAGCAAAAGGAATTTGCCGTGCCAAACGAAACCAGTGATTCGGGCTTCATCTCCGGCCCGCAATCCTCGCAGATCTTCAGCGAGGAGATAGTCCCCGATAGCGAGGAACAGGATAAGGATCAGCAGGAGTCGG	FBgn0000250	FBtr0080844+FBtr0080845+FBtr0080846+FBtr0080847	190+190+190+190	NA	NA	NA	2L:16324715..16324922(-)	0	0	0	FBgn0000250(5e-115)	1005
540	HD3A1002	2	G12	HD3100522	FBgn0002924	FBgn0002924	probe	HD3PR1006	6	D06	TS4	HD3100522_f	HD3100522_r	tggcgcccctagatgGGTGGATCTGCTCTTCGACT	tagcctccctagcgcTTTGGATCCAGAACCGTCTC	FBgn0002924_cr1	FBgn0002924_cr1_1	207	GGTGGATCTGCTCTTCGACT	510	20	55	59.41	TTTGGATCCAGAACCGTCTC	716	20	50	60.05	0.6401	189/189/0/0	100	189	50.82	GGTGGATCTGCTCTTCGACTCCATCCGGGGATATCGCAACTTGGGCTGGGAGTACGAGATCAAGGCCACCTTTCTGGAGATCTACAACGAGGTGCTCTACGATCTGCTGAGCAACGAGCAGAAGGACATGGAGATTCGAATGGCCAAGAACAACAAGAACGACATCTACGTGTCCAACATAACGGAGGAGACGGTTCTGGATCCAAA	FBgn0002924	FBtr0085534	189	NA	NA	NA	3R:25630654..25630860(-)	0	0	0	FBgn0002924(2e-114)	1006
541	HD3A1002	2	G13	HD3100427	FBgn0002932&FBgn0063298	FBgn0002932	probe	HD3PR1005	5	D07	TS1	HD3100427_f	HD3100427_r	tggcgcccctagatgCTGCAATTCCACTCCGTACA	cgacgcccgctgataTTACAGGATCGTTGCTGGTG	FBgn0002932_cr2	FBgn0002932_cr2_1	205	CTGCAATTCCACTCCGTACA	48	20	50	59.716	TTACAGGATCGTTGCTGGTG	252	20	50	59.716	0.5687	187/187/0/0	100	187	50	CTGCAATTCCACTCCGTACATGGCGACAACATCCGAATTTCAAGGGACGGAACCCTGGCCCGTCGCTTTGAGAGCTTCTGCAGGGCCATCACCTTTTCAGCGCGTCCGGTTCGCATCAACGAGAGGATCTGCGTGAAGTTTGCTGAGATCTCGAACAACTGGAACGGTGGAATTCGCTTTGGATTCACCAGCAACGATCCTGTAA	FBgn0002932	FBtr0082001+FBtr0082002+FBtr0082004+FBtr0082003+FBtr0300414	187+187+187+187+187	NA	NA	NA	3R:4849316..4849520(-)	0	0	0	FBgn0002932(3e-113)	1005
542	HD3A1002	2	G14	HD3100523	FBgn0005596	FBgn0005596	probe	HD3PR1006	6	D07	TS1	HD3100523_f	HD3100523_r	tggcgcccctagatgGGTGGAGCGGAGAGAATGTA	cgacgcccgctgataAAGTGGAAACTTTTTGGGGG	FBgn0005596_cr6	FBgn0005596_cr6_1	218	GGTGGAGCGGAGAGAATGTA	18	20	55	60.218	AAGTGGAAACTTTTTGGGGG	235	20	45	60.193	0.411	200/200/0/0	100	200	52.5	GGTGGAGCGGAGAGAATGTAGCGTTGAGGATTTTAACAAGAAACAATTTAAGAATCGCGCTCCTGGCCGTGCGAAAAGCGCCTGGTCGAATCGTTTAAATGTCCCCTTTGGTAGCGTCGATTGCGTGTGTTTAATCCCCGGTGCGCTGCTTTTACAGACTGTGTTGTTTTCGTGCCGGCAAGCCAACCAATTTGAAACCCCCCAAAAAGTTTCCACTT	FBgn0005596	FBtr0085415	200	NA	NA	NA	3R:24948363..24948580(-)	215	0	0	FBgn0005596(6e-121)	1006
543	HD3A1002	2	G15	HD3100428	FBgn0003321	FBgn0003321	probe	HD3PR1005	5	D08	TS2	HD3100428_f	HD3100428_r	tggcgcccctagatgGATGGTCGAAAAGCATGGAT	taggtctagccccgcTGAATTTACGGCTAAGCGTG	FBgn0003321_cr1	FBgn0003321_cr1_1	215	GATGGTCGAAAAGCATGGAT	562	20	45	59.9	TGAATTTACGGCTAAGCGTG	776	20	45	58.982	1.1179	197/197/0/0	100	197	58.14	GATGGTCGAAAAGCATGGATCGCGCCAATAATTCTATATTCCCCGCTTTCCCAGATCCTCGACTCGCCTTACATTTTGTATACAAATACCATAGAATAAAAAGAAACATTTTGACCACTGTAAAAATTTTGTAACGACTCGGAAACCAAAATTACCTTTATTTCTTAATAGAAAAAAATTATTCGATTTACAATACACGCTTAGCCGTAAATTCA	FBgn0003321	FBtr0073411	197	NA	NA	NA	X:10726866..10727080(-)	215	0	0	FBgn0003321(4e-119)	1005
544	HD3A1002	2	G16	HD3100524	FBgn0037734	FBgn0037734	probe	HD3PR1006	6	D08	TS2	HD3100524_f	HD3100524_r	tggcgcccctagatgTTTAAATGGGTGGCGAACAC	taggtctagccccgcATTGGCCCTTTGTTCAACTG	FBgn0037734_cr1	FBgn0037734_cr1_1	201	TTTAAATGGGTGGCGAACAC	635	20	45	60.732	ATTGGCCCTTTGTTCAACTG	835	20	45	59.971	0.7612	183/183/0/0	100	183	58.96	TTTAAATGGGTGGCGAACACACAACATAATTATGCAGCGGGTGAAAATGAAAGCGTCATTGAAATGTTTATTGATAGTTTTTAAAACACTTTTTGGAATTATTATGAATCATTATACATTCATGCCTATAAATATAATATCTATAATTATATAACATATATAGAAATCCTATGGTTCTAGACAGTTGAACAAAGGGCCAAT	FBgn0037734	FBtr0082091	183	NA	NA	NA	3R:5531714..5531914(-)	198	0	0	FBgn0037734(8e-111)	1006
545	HD3A1002	2	G17	HD3100429	FBgn0035900	FBgn0035900	probe	HD3PR1005	5	D09	TS3	HD3100429_f	HD3100429_r	tggcgcccctagatgGCCTGACCAGAGTTTCAACC	cgcatgtagcctgccTCACCAACGATTTGTTGAGC	FBgn0035900_cr3	FBgn0035900_cr3_1	210	GCCTGACCAGAGTTTCAACC	228	20	55	59.703	TCACCAACGATTTGTTGAGC	437	20	45	59.697	0.5993	192/192/0/0	100	192	52.17	GCCTGACCAGAGTTTCAACCTCATCAACTGGTGCTACCCAGAGTAGCGTAAATCGTAGCATCCTGAGGCGCATCGATATCGGCGGCCTTACCTACGTTGCTTCGCCAAAGGCACTGAATGTCTTTGTACGCACCAGTAATCACGTGTCGCGAGCCCATTTAATCACCGCCAAACAGAGAAGCCTGACGTTGCTCAACAAATCGTTGGTGA	FBgn0035900	FBtr0076656	192	NA	NA	NA	3L:8501542..8501751(-)	0	0	0	FBgn0035900(4e-116)	1005
546	HD3A1002	2	G18	HD3100525	FBgn0036534	FBgn0036534	probe	HD3PR1006	6	D09	TS3	HD3100525_f	HD3100525_r	tggcgcccctagatgGGGAGCAGGTGAAGTTGTCA	cgcatgtagcctgccTCCAAATAGAACCAATGGGC	FBgn0036534_cr4	FBgn0036534_cr4_1	213	GGGAGCAGGTGAAGTTGTCA	425	20	55	61.259	TCCAAATAGAACCAATGGGC	637	20	45	59.762	1.4968	195/195/0/0	100	195	55.74	GGGAGCAGGTGAAGTTGTCACATCAGCAGCATTAACACCAAGAGCAAGCACCACGAAGGCGTCCAGCAATAAATTGCCAGAGAAATCGAAAATTCCGTCCGATATACTTGATGATCTGGCCAGTCGATTTATAATCAATGTTCCGGACATGGAGCTAAACAATCTAATACGTATGTGTTTCCAAATCGAACTGGCCCATTGGTTCTATTTGGA	FBgn0036534	FBtr0075540+FBtr0100528+FBtr0075539+FBtr0075538	195+195+195+195	NA	NA	NA	3L:15816453..15816665(-)	148	0	0	FBgn0036534(6e-118)	1006
547	HD3A1002	2	G19	HD3100430	FBgn0001222	FBgn0001222	probe	HD3PR1005	5	D10	TS4	HD3100430_f	HD3100430_r	tggcgcccctagatgGGTCACGCTGCGAACAGA	tagcctccctagcgcAATTTTGCAGCTCACAAACC	FBgn0001222_cr8	FBgn0001222_cr8_1	203	GGTCACGCTGCGAACAGA	17	18	61.111	62.265	AATTTTGCAGCTCACAAACC	219	20	40	57.877	6.3883	185/185/0/0	100	185	57.62	GGTCACGCTGCGAACAGAAGCAATTTTACTTGACGGAGGTTTCATTAAATTTTCACTTGTGAATAAAACGCGAAAAAGCACTTAAAAACCGAAGAACTGTGTAAAACAAAAGCGGTACGCCAAGAAAGTGAAGTGTAATAACTAAACTAAACAAGTAAAACGCGAGTTTTTCACTTCGCGAAAGGTTTGTGAGCTGCAAAATT	FBgn0001222	FBtr0110964+FBtr0110966+FBtr0110965+FBtr0086782	185+185+185+185	NA	NA	NA	2R:14021918..14022120(-)	203	0	0	FBgn0001222(5e-112)	1005
548	HD3A1002	2	G20	HD3100526	FBgn0002542	FBgn0002542	probe	HD3PR1006	6	D10	TS4	HD3100526_f	HD3100526_r	tggcgcccctagatgAAGGCCTCCAAGAATCTGCT	tagcctccctagcgcCGTTTAATGATAAGGTCGCCA	FBgn0002542_cr5	FBgn0002542_cr5_1	211	AAGGCCTCCAAGAATCTGCT	187	20	50	60.349	CGTTTAATGATAAGGTCGCCA	397	21	42.857	59.971	1.3771	193/193/0/0	100	193	54.64	AAGGCCTCCAAGAATCTGCTGAAACGCAGCAACCCGGTATTTAATCTGCATCGTCCCTCTTCAAAAATTAACATGGTGATACAAATCCTTAAGACATCGATTCTGAAGAGCTCGGACGACAAGGCCATAGTAGTATCTCAGTGGACGTCAGTGTTAGACATTCTTCGCGACCATTTGAGTAAGGATGGTGTGGCGACCTTATCATTAAACG	FBgn0002542	FBtr0081758	193	NA	NA	NA	3R:3749376..3749586(+)	0	0	0	FBgn0002542(9e-117)	1006
549	HD3A1002	2	G21	HD3100431	FBgn0032006	FBgn0032006	control_pvr	HD3PR1005	5	D11	TS1	HD3100431_f	HD3100431_r	tggcgcccctagatgAAGTACGCCAATGTCGGTTT	cgacgcccgctgataAGGTATCCATCTGACGGTCG	pvr_2	pvr_2_1	175	AGGTATCCATCTGACGGTCG	1	20	55	59.95	AAGTACGCCAATGTCGGTTT	175	20	45	59.499	0.5511	157/157/0/0	100	40	47.62	AGGTATCCATCTGACGGTCGTAGCTGTAGGTGGCTGTTCCGGATCCGGTTCGTCCGGCTCGGGTGCCCGATCGGGGATCATTGTCCGAATTTCTGCGATGAGTTGGCGGTTGCGTGTTATTGTTGTGCGGCTCATTAATGTAAGAGTGGATCGGGAAACCGACATTGGCGTACTT	FBgn0032006	FBtr0079629+FBtr0079628+FBtr0079625+FBtr0302147+FBtr0302148+FBtr0079630+FBtr0079626+FBtr0301339+FBtr0301338	157+157+157+157+157+157+157+75+75	NA	NA	NA	2L:8223253..8223427(-)	0	0	0	FBgn0032006(2e-95)	1005
550	HD3A1002	2	G22	HD3100527	FBgn0032006	FBgn0032006	control_pvr	HD3PR1006	6	D11	TS1	HD3100527_f	HD3100527_r	tggcgcccctagatgAAGTACGCCAATGTCGGTTT	cgacgcccgctgataAGGTATCCATCTGACGGTCG	pvr_2	pvr_2_1	175	AGGTATCCATCTGACGGTCG	1	20	55	59.95	AAGTACGCCAATGTCGGTTT	175	20	45	59.499	0.5511	157/157/0/0	100	40	47.62	AGGTATCCATCTGACGGTCGTAGCTGTAGGTGGCTGTTCCGGATCCGGTTCGTCCGGCTCGGGTGCCCGATCGGGGATCATTGTCCGAATTTCTGCGATGAGTTGGCGGTTGCGTGTTATTGTTGTGCGGCTCATTAATGTAAGAGTGGATCGGGAAACCGACATTGGCGTACTT	FBgn0032006	FBtr0079629+FBtr0079628+FBtr0079625+FBtr0302147+FBtr0302148+FBtr0079630+FBtr0079626+FBtr0301339+FBtr0301338	157+157+157+157+157+157+157+75+75	NA	NA	NA	2L:8223253..8223427(-)	0	0	0	FBgn0032006(2e-95)	1006
551	HD3A1002	2	G23	HD3100432	FBgn0003330	FBgn0003330	probe	HD3PR1005	5	D12	TS2	HD3100432_f	HD3100432_r	tggcgcccctagatgACAACCAAAGTGCGGTCAC	taggtctagccccgcGATTTCCGTGCTGTCCGT	FBgn0003330_cr2	FBgn0003330_cr2_1	203	ACAACCAAAGTGCGGTCAC	6	19	52.632	59.587	GATTTCCGTGCTGTCCGT	208	18	55.556	59.637	3.7761	185/185/0/0	100	185	50.76	ACAACCAAAGTGCGGTCACACTTCAAGCTAATTTGGAAAATCTTAGCGAAAATTTCGTAAAAAGTGGTGTTTGTGTATTGAAAAGCCTCAGAATTGGTGTGAAAATGACGTCGCTGGACCCGGCGCCAAACAAAACGTGGGAGCTGTCGCTGTACGAGCTGCAGCGCAAGCCGCAGGAGGTGATCACGGACAGCACGGAAATC	FBgn0003330	FBtr0085245	185	NA	NA	NA	3R:23507539..23507741(-)	102	0	0	FBgn0003330(5e-112)	1005
552	HD3A1002	2	G24	HD3100528	FBgn0034495	FBgn0034495	probe	HD3PR1006	6	D12	TS2	HD3100528_f	HD3100528_r	tggcgcccctagatgCGCGTGATGGAGTACGAATA	taggtctagccccgcCCTGGTACTCAAACTTGCCC	FBgn0034495_cr2	FBgn0034495_cr2_1	205	CGCGTGATGGAGTACGAATA	656	20	50	59.712	CCTGGTACTCAAACTTGCCC	860	20	55	59.592	0.6962	187/187/0/0	100	187	51.13	CGCGTGATGGAGTACGAATACGAGTATCGCATTATTAACATGATGCTGGGTTTGATAAGCGAAAACTCCTGGGCCTTGGACGAAGTGGAACGGGAGGAGACCATCAATGCACTGAAGGGCATAGCTCCAGAGGATGTTGTGGCTGGGCTGTTTGATATCTATACCATTCCCAGTGAACGTTGCCCGGGCAAGTTTGAGTACCAGG	FBgn0034495	FBtr0086277	187	NA	NA	NA	2R:16162948..16163152(+)	0	0	0	FBgn0034495(3e-113)	1006
553	HD3A1002	2	H01	HD3100613	FBgn0015282	FBgn0015282	probe	HD3PR1007	7	D01	TS3	HD3100613_f	HD3100613_r	tggcgcccctagatgCAACCTGGAGGAGATCATCG	cgcatgtagcctgccGGAGCCTTTTCCAGTTTCATC	FBgn0015282_cr1	FBgn0015282_cr1_1	210	CAACCTGGAGGAGATCATCG	324	20	55	60.612	GGAGCCTTTTCCAGTTTCATC	533	21	47.619	60.067	1.6798	192/192/0/0	100	192	49.13	CAACCTGGAGGAGATCATCGACGACAACCACGCCATCGTGTCCACATCGGTGGGCTCCGAGCACTATGTTAGCATCCTGTCCTTCGTGGACAAGGATCAGCTGGAACCAGGCTGCTCCGTGCTGCTCAACCACAAAGTACACGCTGTAGTCGGAGTTCTCAGCGACGACACCGATCCAATGGTCACGGTGATGAAACTGGAAAAGGCTCC	FBgn0015282	FBtr0084520+FBgn0015282	192+59	NA	NA	NA	3R:19756452..19756661(-)	0	0	0	FBgn0015282(4e-116)	1007
554	HD3A1002	2	H02	HD3100709	no_gene	no_gene	empty	HD3PR1008	8	D01	TS3	HD3100709_f	HD3100709_r	empty	empty	NA	NA	NA	NA	NA	NA	NA	NA	NA	NA	NA	NA	NA	NA	NA	NA	NA	NA	NA	NA	NA	NA	NA	NA	NA	NA	NA	NA	NA	NA	1008
555	HD3A1002	2	H03	HD3100614	FBgn0020930&FBgn0086904	FBgn0086904	probe	HD3PR1007	7	D02	TS4	HD3100614_f	HD3100614_r	tggcgcccctagatgTGGATGAGAAGGATATCGAGC	tagcctccctagcgcTGCACAACATTTGGGTCAGT	FBgn0086904_cr1	FBgn0086904_cr1_2	203	TGGATGAGAAGGATATCGAGC	536	21	47.619	59.238	TGCACAACATTTGGGTCAGT	738	20	45	60.008	1.7698	185/185/0/0	100	185	51.91	TGGATGAGAAGGATATCGAGCTGGTCATCACGCAGGCCAACACGACGAGGGCCAAGGCGATCAAGGCTCTGAAGAACAACAACAATGACATCGTCAACGCCATCATGGAGCTTACTATGCTTTAGAGCGGGCTTCAGCGTTAGCTGCACTCCTGATTTTGTTGTTTACCCGCCTTTCGATAATACTGACCCAAATGTTGTGCA	FBgn0086904	FBtr0087860+FBtr0087858+FBtr0087859+FBgn0086904	185+185+185+53	NA	NA	NA	2R:8647289..8647491(-)	78	0	0	FBgn0086904(5e-112)	1007
556	HD3A1002	2	H04	HD3100710	FBgn0038106	FBgn0038106	probe	HD3PR1008	8	D02	TS4	HD3100710_f	HD3100710_r	tggcgcccctagatgCGTATAGCAACCTGCCCAGT	tagcctccctagcgcTCAAGGCGGAAACAAGAAAC	FBgn0038106_cr1	FBgn0038106_cr1_1	219	CGTATAGCAACCTGCCCAGT	556	20	55	60.154	TCAAGGCGGAAACAAGAAAC	774	20	45	60.227	0.3814	201/201/0/0	100	201	52.19	CGTATAGCAACCTGCCCAGTTTCCTGGTGCTGAATAAGATAGACGCCCTGAAGTCGAAGCGTTTGCTGTTGGATCTGATCAAGACACTCACCAACGACACCTTGACAGTTGGCAAGCGGGAAGTCCAGGCAAAAAGTGCTCTCGCCAAGGAAATAAGAATCAACAAGCGGGAGTCTAGCTGGAGCCATTTTAGCGACGTGTTTCTTGTTTCCGCCTTGA	FBgn0038106	FBtr0082695	201	NA	NA	NA	3R:8821924..8822142(+)	0	0	0	FBgn0038106(2e-121)	1008
557	HD3A1002	2	H05	HD3100615	FBgn0040068	FBgn0040068	probe	HD3PR1007	7	D03	TS1	HD3100615_f	HD3100615_r	tggcgcccctagatgGCCCAGGTGTTTCTCGACTT	cgacgcccgctgataTGGTACTTGAGAATGCGCTG	FBgn0040068_cr6	FBgn0040068_cr6_1	212	GCCCAGGTGTTTCTCGACTT	76	20	55	61.59	TGGTACTTGAGAATGCGCTG	287	20	50	60.011	1.6016	194/194/0/0	100	194	49.65	GCCCAGGTGTTTCTCGACTTCCGCGAACCCTTCCTCATCTACGGCGAGTTCTGCTCCCTCCTGCTGGGCGCCATTGACTATTTGGCGGATGTGTGCAAGAAGAACCAGATCATCGATCAGCTGGTGCAGAAGTGCGAGCGGGACTACAATGTGGGCAAACTGCAGCTACGTGACATACTCTCAGTGCCCATGCAGCGCATTCTCAAGTACCA	FBgn0040068	FBtr0074677+FBtr0113316+FBtr0074678	194+194+194	NA	NA	NA	X:19163829..19164040(+)	0	0	0	FBgn0040068(2e-117)	1007
558	HD3A1002	2	H06	HD3100711	FBgn0010355	FBgn0010355	probe	HD3PR1008	8	D03	TS1	HD3100711_f	HD3100711_r	tggcgcccctagatgGATGCTGGGTATGGAGAAAAG	cgacgcccgctgataGCTTGTTTGGCACTCGAAC	FBgn0010355_cr9	FBgn0010355_cr9_1	217	GATGCTGGGTATGGAGAAAAG	1	21	47.619	58.659	GCTTGTTTGGCACTCGAAC	217	19	52.632	59.435	3.9059	199/199/0/0	100	199	50.06	GATGCTGGGTATGGAGAAAAGTTTTTGTTCGCACCTCAGGAAGATGACGACGAGGAGGCGCAGCTGAAGCTTGACGACGAAGTAAAGGTGGCTCCTTGGAACACGACTCGCGCATATATCCAAGCCATGCGGGGAAAGTGTTTACTCCAGTTGAGTGGTCCAGCCGATCCAACGGGATGTGGAGAGGGATTTTCATATGTTCGAGTGCCAAACAAGC	FBgn0010355	FBtr0301622+FBtr0081686+FBtr0081685+FBtr0081684+FBgn0010355	199+199+199+199+90	NA	NA	NA	3R:2476221..2476437(+)	0	0	0	FBgn0010355(2e-120)	1008
559	HD3A1002	2	H07	HD3100616	FBgn0030506	FBgn0030506	probe	HD3PR1007	7	D04	TS2	HD3100616_f	HD3100616_r	tggcgcccctagatgGGAGGATCAGCTTCTGGATG	taggtctagccccgcGAATGATTGTGCAGCCAGTG	FBgn0030506_cr1	FBgn0030506_cr1_1	219	GGAGGATCAGCTTCTGGATG	1059	20	55	59.761	GAATGATTGTGCAGCCAGTG	1277	20	50	60.272	0.5106	201/201/0/0	100	201	53.52	GGAGGATCAGCTTCTGGATGGGAAAAAGAATCTGAACATGTTCCGCAACCTTAATGCGTTCTTCTACAGTCCGCATGGTGATGAAGTGGCTAAGCTTCTGTTTCTTCAAAACGGCGGCCGGATAGTCGACGATTCCGATCCGCAACTAAATCTGGGATTTATCTGTATGTCTTCTGACATCGATAACGACCACTTCGAGCACTGGCTGCACAATCATTC	FBgn0030506	FBtr0073847	201	NA	NA	NA	X:13558920..13559138(-)	0	0	0	FBgn0030506(2e-121)	1007
560	HD3A1002	2	H08	HD3100712	FBgn0036341	FBgn0036341	probe	HD3PR1008	8	D04	TS2	HD3100712_f	HD3100712_r	tggcgcccctagatgGGAGATCGCCAGCAGAAG	taggtctagccccgcGAGATGGGCCTGCTCCAA	FBgn0036341_cr2	FBgn0036341_cr2_2	204	GGAGATCGCCAGCAGAAG	348	18	61.111	59.611	GAGATGGGCCTGCTCCAA	551	18	61.111	62.343	6.732	186/186/0/0	100	186	44.66	GGAGATCGCCAGCAGAAGCTGCAGCTGGAGAAGCTCACCCGGGAGTTCCATGGCGTGGTGGAGAAGTACTCCAATCTGCAGCGACGCATCTCATCGGCCATGCGGCAGACCCTGCAGCAGGCGCAGCAATTTGCCGATCAGGTGGTGGAGACCAACGCCCGTGCTGAGCTGCTGCAGCAACAGCGCTTGGAGCAGGCCCATCTC	FBgn0036341	FBtr0075886	186	NA	NA	NA	3L:13038365..13038568(+)	0	0	0	FBgn0036341(1e-112)	1008
561	HD3A1002	2	H09	HD3100617	FBgn0001297	FBgn0001297	probe	HD3PR1007	7	D05	TS3	HD3100617_f	HD3100617_r	tggcgcccctagatgAGGACACACTGGGCCACTT	cgcatgtagcctgccCGTTCATCTGCGTATCGTTG	FBgn0001297_cr1	FBgn0001297_cr1_1	225	AGGACACACTGGGCCACTT	80	19	57.895	60.579	CGTTCATCTGCGTATCGTTG	304	20	50	60.28	1.8586	207/207/0/0	100	207	47.6	AGGACACACTGGGCCACTTGCTCTCGGACACGCAGACCGATCGTGTGGCTGGTTGCGCGGGATTTGCAGTGCCAAAGGTGCTACCCAATGCCATTGATGTCCTGGGCATGGGTATTCCCACCGGTGTTTCGTCGCTCCCACTTCAGCAGACATTCGATTTGAGCCTGGGGCAGGGCAGCGAGTCCGAGGACTCCAACGCTTCGTACAACGATACGCAGATGAACG	FBgn0001297	FBtr0290076+FBtr0099988+FBtr0099989+FBtr0099990	207+207+207+207	NA	NA	NA	3R:25617194..25617418(+)	0	0	0	FBgn0001297(4e-125)	1007
562	HD3A1002	2	H10	HD3100713	FBgn0033107	FBgn0033107	probe	HD3PR1008	8	D05	TS3	HD3100713_f	HD3100713_r	tggcgcccctagatgGACTGCCGAGGAATACGAAA	cgcatgtagcctgccTTTGCAGCTCCAGTTTCAGTT	FBgn0033107_cr1	FBgn0033107_cr1_1	221	GACTGCCGAGGAATACGAAA	227	20	50	60.214	TTTGCAGCTCCAGTTTCAGTT	447	21	42.857	60.045	1.2583	203/203/0/0	100	203	54.67	GACTGCCGAGGAATACGAAAATATCTTAAACCATGTAAACAGCTACGTGCAGCAGTTGGTCGAGCTGAAAATGCAGCAGCATTCCAAGGAGCTCGCACCGCAACAGATTGAACTCTTTGTTAAGCTGATGAAGGAAAACCTCAAGCAGATTATGTACAAAACGGAGCTAAGCGAAAAGGATTTGTCTGATCTGGCCATAAAACTGAAACTGGAGCTGCAAA	FBgn0033107	FBtr0086159	203	NA	NA	NA	2R:2702791..2703011(+)	0	0	0	FBgn0033107(1e-122)	1008
563	HD3A1002	2	H11	HD3100618	FBgn0029672	FBgn0029672	probe	HD3PR1007	7	D06	TS4	HD3100618_f	HD3100618_r	tggcgcccctagatgCACGCGGCATAAATTCATCT	tagcctccctagcgcGAATCCCTTGAGCGTTTTGA	FBgn0029672_cr4	FBgn0029672_cr4_1	203	CACGCGGCATAAATTCATCT	39	20	45	60.991	GAATCCCTTGAGCGTTTTGA	241	20	45	60.192	1.1823	185/185/0/0	100	185	55.11	CACGCGGCATAAATTCATCTTATTTTTGTTTGTTGCGCATAATTAATATGTTTTAGCGTACATTTGCCAAACCGAAAATGAAACCCTTAACTGTGAAAGTGAACGATGACACCGGCAAGTCTTTGGCTAAGAAGAAGCTGCAGTCCAAGGCCAATTCCCTGCTAAATGCCGAGCAAGTGGACATCAAAACGCTCAAGGGATTC	FBgn0029672	FBtr0070586+FBtr0070587	185+185	NA	NA	NA	X:3467413..3467615(-)	77	0	0	FBgn0029672(5e-112)	1007
564	HD3A1002	2	H12	HD3100714	FBgn0027287	FBgn0027287	probe	HD3PR1008	8	D06	TS4	HD3100714_f	HD3100714_r	tggcgcccctagatgCAGGATCAGCACAAACTCCA	tagcctccctagcgcGCTTCCTTGACGGTTAGCCT	FBgn0027287_cr1	FBgn0027287_cr1_1	218	CAGGATCAGCACAAACTCCA	1894	20	50	59.831	GCTTCCTTGACGGTTAGCCT	2111	20	55	60.763	0.9322	200/200/0/0	100	200	51.88	CAGGATCAGCACAAACTCCAGTTGGCCAATCTCCAAAATCAGTTGCAAGCCGATCAGGAGAAGCTAAGAGAACTGCTCCAGCTGCAGGACAAACTGGAGCAGCAAAAGGAGCTCATGGAAGTCGACCAGAATCAACAGATTACCATAATCAAAAAGGAGCTGGCCGAGACGACCAATCAATTGAGTGAGTGCCAGGAGAGGCTAACCGTCAAGGAAGC	FBgn0027287	FBtr0074042+FBtr0074043	200+200	NA	NA	NA	X:15399509..15399726(+)	0	0	0	FBgn0027287(6e-121)	1008
565	HD3A1002	2	H13	HD3100619	FBgn0002872&FBgn0035295	FBgn0035295	probe	HD3PR1007	7	D07	TS1	HD3100619_f	HD3100619_r	tggcgcccctagatgCGGTAGTGTTAATTACAACAGATATGC	cgacgcccgctgataATGGTGATGCACAGGGTTG	FBgn0035295_cr1	FBgn0035295_cr1_1	207	CGGTAGTGTTAATTACAACAGATATGC	5	27	37.037	59.394	ATGGTGATGCACAGGGTTG	211	19	52.632	60.395	9.0014	189/189/0/0	100	189	56.36	CGGTAGTGTTAATTACAACAGATATGCCAAAAGGCAAAATAAGACTAACAACGTATATTATTTTTAAAATTATATAGTGCCTTGTGAAGACTAGAATATCGAGCTTTAGTTTTTGTTTTGACACACTGAATAGTGATATACCGATAGTCCATTGTTTTCGATAATCCTGCATTGCCACGTGCACCTGGCAACCCTGTGCATCACCAT	FBgn0035295	FBtr0072842	189	NA	NA	NA	3L:1947568..1947774(+)	207	0	0	FBgn0035295(2e-114)	1007
566	HD3A1002	2	H14	HD3100715	FBgn0036239	FBgn0036239	probe	HD3PR1008	8	D07	TS1	HD3100715_f	HD3100715_r	tggcgcccctagatgCTGCTGATGAGCTCTGGCAT	cgacgcccgctgataCAGGTTCTTGCACGACTTCA	FBgn0036239_cr1	FBgn0036239_cr1_1	201	CTGCTGATGAGCTCTGGCAT	104	20	55	61.684	CAGGTTCTTGCACGACTTCA	304	20	50	60.025	1.7082	183/183/0/0	100	183	52.89	CTGCTGATGAGCTCTGGCATCGTGCTGGTGGAAAACATCAAGTGGCTGTGCTTCCACTCCGGCTACGATTTTGGCTACCTTCTAAAGCTGCTCACCGATCAGAACCTGCCCCCGGACGAATCTGAATTTTTCGATCTGCTGCACATCTACTTTCCCAACATCTTCGACATCAAGTATCTGATGAAGTCGTGCAAGAACCTG	FBgn0036239	FBtr0300272+FBtr0076058+FBtr0076059+FBtr0076060+FBgn0036239	183+183+183+183+1	NA	NA	NA	3L:11993487..11993687(-)	0	0	0	FBgn0036239(8e-111)	1008
567	HD3A1002	2	H15	HD3100620	FBgn0026433	FBgn0026433	probe	HD3PR1007	7	D08	TS2	HD3100620_f	HD3100620_r	tggcgcccctagatgGATGGAACTGCGTCACATCA	taggtctagccccgcCAGCTGGCTAAAATGTTCCC	FBgn0026433_cr3	FBgn0026433_cr3_1	214	GATGGAACTGCGTCACATCA	54	20	50	60.698	CAGCTGGCTAAAATGTTCCC	267	20	50	59.708	0.9909	196/196/0/0	100	196	54.65	GATGGAACTGCGTCACATCATCGATACTCATACGTTGCATTTTCATGGCGTAAAGACAACATACACCGTGGAGTTCTTTGCATACGGCCTGAGAGATCTTGTCCAGCCCATTTGCCAGCTCCTCATCGCTTACGAGGATCGTGTCAATAAGGATCCAGCGAAAAATACACTGATCCGTTTTACGATTGAGTTCAGGGAACATTTTAGCCAGCTG	FBgn0026433	FBtr0074075+FBtr0100271	196+196	NA	NA	NA	X:15364355..15364568(-)	214	0	0	FBgn0026433(1e-118)	1007
568	HD3A1002	2	H16	HD3100716	FBgn0003302	FBgn0003302	probe	HD3PR1008	8	D08	TS2	HD3100716_f	HD3100716_r	tggcgcccctagatgAGGAAACGACAACAGGCAAC	taggtctagccccgcGGGTGCAATCAGTCTTGTTC	FBgn0003302_cr1	FBgn0003302_cr1_2	208	AGGAAACGACAACAGGCAAC	909	20	50	60.156	GGGTGCAATCAGTCTTGTTC	1116	20	50	58.129	2.0272	190/190/0/0	100	190	54.26	AGGAAACGACAACAGGCAACCAATGGCAACGAAGTAGTGCGTAAACGTGCGACGGGACCAAGGCGGATGCGTTTCTAGACCGGACAGATATTTAAACAGCTATAGTCCCTAGTTGCTTTTCCAAATTTACGTAGCACAATTATTTTCTTTGGCTTTCGAGGATACCCGACAAATTTCCGTAATTATTTGAACAAGACTGATTGCACCC	FBgn0003302	FBtr0070889	190	NA	NA	NA	X:5929896..5930103(-)	130	0	0	FBgn0003302(5e-115)	1008
569	HD3A1002	2	H17	HD3100621	FBgn0261850	FBgn0015844	probe	HD3PR1007	7	D09	TS3	HD3100621_f	HD3100621_r	tggcgcccctagatgCCCATGCTCACATTGTGGT	cgcatgtagcctgccCCAGTTTAGTTAGATGGTTCAAAGC	FBgn0015844_cr4	FBgn0015844_cr4_1	210	CCCATGCTCACATTGTGGT	5	19	52.632	60.395	CCAGTTTAGTTAGATGGTTCAAAGC	214	25	40	59.644	6.7508	192/192/0/0	100	192	53.33	CCCATGCTCACATTGTGGTATACAGTTACCACTATCTATTAGATCCGAAAATTGCCCAGGTGGTATCTAAGGAAATGAGCCGCGAGTCCTGTGTGGTCTTTGATGAGGCGCACAACATCGACAACGTTTGCATCGATTCGATGAGTGTGAAGATCAACAGACGCACCGTGGAGCGAAGCACGAATGCTTTGAACCATCTAACTAAACTGG	FBgn0015844	FBtr0071577+FBtr0071576+FBtr0301875+FBgn0015844	192+192+192+21	NA	NA	NA	2R:17059333..17059542(+)	0	0	0	FBgn0015844(4e-116)	1007
570	HD3A1002	2	H18	HD3100717	FBgn0003275	FBgn0003275	probe	HD3PR1008	8	D09	TS3	HD3100717_f	HD3100717_r	tggcgcccctagatgTCGACGAGCTCATCATGG	cgcatgtagcctgccTGCTTAATCTTAGGCGGTATGA	FBgn0003275_cr2	FBgn0003275_cr2_2	81	TCGACGAGCTCATCATGG	339	18	55.556	59.414	TGCTTAATCTTAGGCGGTATGA	419	22	40.909	58.917	5.6692	63/63/0/0	100	63	57.84	TCGACGAGCTCATCATGGTGGACAACTAGCTAGTACTCAACCCCTTTATCCATAATAAATCATACCGCCTAAGATTAAGCA	FBgn0003275	FBtr0078787	63	NA	NA	NA	3R:1198038..1198118(+)	52	0	0	FBgn0003275(1e-39)	1008
571	HD3A1002	2	H19	HD3100622	FBgn0025457	FBgn0025457	probe	HD3PR1007	7	D10	TS4	HD3100622_f	HD3100622_r	tggcgcccctagatgATCTCTTCTCCAGACGCCG	tagcctccctagcgcAGAAGACGCCGCCATGTAT	FBgn0025457_cr2	FBgn0025457_cr2_1	208	ATCTCTTCTCCAGACGCCG	3	19	57.895	60.504	AGAAGACGCCGCCATGTAT	210	19	52.632	60.64	3.1439	190/190/0/0	100	190	53.69	ATCTCTTCTCCAGACGCCGTGCAAATTCGGAGTTTGATTTGTTTTAAGCAGTTTCTGTTTGAATTTATTGTTTTATTATCCACAAGTTGCTAGCAGAAAACTTGACAAAATGCGTCCCCCAGAGTTCAAGCTTAACAATCCGCCGGAGGACCTGATCTCCGCTGTGAAATTCGGCCCCAAATCGAATCAATACATGGCGGCGTCTTCT	FBgn0025457	FBtr0085465	190	NA	NA	NA	3R:25500932..25501139(-)	108	0	0	FBgn0025457(5e-115)	1007
572	HD3A1002	2	H20	HD3100718	FBgn0003742&FBgn0050077	FBgn0050077	probe	HD3PR1008	8	D10	TS4	HD3100718_f	HD3100718_r	tggcgcccctagatgCTACTTCAGCGTCGGCAAG	tagcctccctagcgcAACTTGTGAATGGGCGTTTT	FBgn0050077_cr2	FBgn0050077_cr2_2	207	CTACTTCAGCGTCGGCAAG	343	19	57.895	59.749	AACTTGTGAATGGGCGTTTT	549	20	40	59.476	1.7756	189/189/0/0	100	189	56.85	CTACTTCAGCGTCGGCAAGTGCAAATCCCAGTGCTACTTGAGCGTTTTCCAAAGAATGCATTTGTATCCTGTGGAGATCCATTGAGTAAGTGTATGACCGGTTCTGCTTCCCATACAAACTTAGTTAATCCTAATTAAACTGAAATTTATAGAAGCTTAAGTAAATGATATGTACGACCAATTCAATAAAACGCCCATTCACAAGTT	FBgn0050077	FBtr0301734	189	NA	NA	NA	2R:10489309..10489515(+)	166	0	0	FBgn0050077(2e-114)	1008
573	HD3A1002	2	H21	HD3100623	FBgn0032006	FBgn0032006	control_pvr	HD3PR1007	7	D11	TS1	HD3100623_f	HD3100623_r	tggcgcccctagatgAAGTACGCCAATGTCGGTTT	cgacgcccgctgataAGGTATCCATCTGACGGTCG	pvr_2	pvr_2_1	175	AGGTATCCATCTGACGGTCG	1	20	55	59.95	AAGTACGCCAATGTCGGTTT	175	20	45	59.499	0.5511	157/157/0/0	100	40	47.62	AGGTATCCATCTGACGGTCGTAGCTGTAGGTGGCTGTTCCGGATCCGGTTCGTCCGGCTCGGGTGCCCGATCGGGGATCATTGTCCGAATTTCTGCGATGAGTTGGCGGTTGCGTGTTATTGTTGTGCGGCTCATTAATGTAAGAGTGGATCGGGAAACCGACATTGGCGTACTT	FBgn0032006	FBtr0079629+FBtr0079628+FBtr0079625+FBtr0302147+FBtr0302148+FBtr0079630+FBtr0079626+FBtr0301339+FBtr0301338	157+157+157+157+157+157+157+75+75	NA	NA	NA	2L:8223253..8223427(-)	0	0	0	FBgn0032006(2e-95)	1007
574	HD3A1002	2	H22	HD3100719	FBgn0032006	FBgn0032006	control_pvr	HD3PR1008	8	D11	TS1	HD3100719_f	HD3100719_r	tggcgcccctagatgAAGTACGCCAATGTCGGTTT	cgacgcccgctgataAGGTATCCATCTGACGGTCG	pvr_2	pvr_2_1	175	AGGTATCCATCTGACGGTCG	1	20	55	59.95	AAGTACGCCAATGTCGGTTT	175	20	45	59.499	0.5511	157/157/0/0	100	40	47.62	AGGTATCCATCTGACGGTCGTAGCTGTAGGTGGCTGTTCCGGATCCGGTTCGTCCGGCTCGGGTGCCCGATCGGGGATCATTGTCCGAATTTCTGCGATGAGTTGGCGGTTGCGTGTTATTGTTGTGCGGCTCATTAATGTAAGAGTGGATCGGGAAACCGACATTGGCGTACTT	FBgn0032006	FBtr0079629+FBtr0079628+FBtr0079625+FBtr0302147+FBtr0302148+FBtr0079630+FBtr0079626+FBtr0301339+FBtr0301338	157+157+157+157+157+157+157+75+75	NA	NA	NA	2L:8223253..8223427(-)	0	0	0	FBgn0032006(2e-95)	1008
575	HD3A1002	2	H23	HD3100624	FBgn0003638&FBgn0026143	FBgn0026143	probe	HD3PR1007	7	D12	TS2	HD3100624_f	HD3100624_r	tggcgcccctagatgCAACGCACTGCACTCATGTA	taggtctagccccgcGGCATCGATGTCGTAGTTGA	FBgn0026143_cr2	FBgn0026143_cr2_1	206	CAACGCACTGCACTCATGTA	128	20	50	59.483	GGCATCGATGTCGTAGTTGA	333	20	50	59.679	0.8378	188/188/0/0	100	188	52.3	CAACGCACTGCACTCATGTAGAATTCTACTTTGCATCGTAAGCGATTGGAAAGAGACCGTTGTGTCTAGACGTAGACAGATTAGGCAGACGATTGGGATTCCCGCCAGAAGTGTTCACCATGTTTGTCCAGGATCTGCGCAACGACTTTTACCGCCAGCTGGTTGGCAAGCGCATCTTGATCGTGGTCAACTACGACATCGATGCC	FBgn0026143	FBtr0070182	188	NA	NA	NA	X:924274..924479(-)	119	0	0	FBgn0026143(8e-114)	1007
576	HD3A1002	2	H24	HD3100720	FBgn0039233	FBgn0039233	probe	HD3PR1008	8	D12	TS2	HD3100720_f	HD3100720_r	tggcgcccctagatgTTGGCACAAATGTGAAGCAT	taggtctagccccgcCCAAGTAGTAGAGGGCCGTG	FBgn0039233_cr2	FBgn0039233_cr2_1	210	TTGGCACAAATGTGAAGCAT	3	20	40	60.119	CCAAGTAGTAGAGGGCCGTG	212	20	60	59.751	0.368	192/192/0/0	100	192	49.79	TTGGCACAAATGTGAAGCATTTGATTGACCGGCCAGATGGAACATATTGCTTTCGGGAGCACAAGGATCGGGTCTACTACGTCTCGGAGCGGATTTTGAAGCTGAGCGAGTGCTTCGGCTACAAGCAGCTGGTGTGCGTGGGCACCTGCTTCGGCAAGTTCTCCAAGACCAACAAACTGAAGTTCCATATCACGGCCCTCTACTACTTGG	FBgn0039233	FBtr0084704+FBgn0039233	192+21	NA	NA	NA	3R:20676546..20676755(+)	0	0	0	FBgn0039233(4e-116)	1008
577	HD3A1002	2	I01	HD3100433	FBgn0005671	FBgn0005671	probe	HD3PR1005	5	E01	TS1	HD3100433_f	HD3100433_r	tggcgcccctagatgCCTGCAATATCCGCTGTGTA	cgacgcccgctgataATGTACATTGCAAGACGGGA	FBgn0005671_cr1	FBgn0005671_cr1_1	206	CCTGCAATATCCGCTGTGTA	235	20	50	59.712	ATGTACATTGCAAGACGGGA	440	20	45	59.002	1.2865	188/188/0/0	100	188	55.5	CCTGCAATATCCGCTGTGTATGCGTCTATATATACATAAACCACAATTAAACCACAAAATATCTAATCTACGTTGAGAGCCTGGATGCGTGTATCTCGGAGCCACCCAGCGTAGCCAAAACAATAACTAGTTAAATATCGTCCAAGCGAGCAAACCTACTCTAAAGTGTGTGTTTTAGTATTGAAGTCCCGTCTTGCAATGTACAT	FBgn0005671	FBtr0082670+FBtr0082671+FBtr0301661	188+188+188	NA	NA	NA	3R:8450187..8450392(-)	204	0	0	FBgn0005671(8e-114)	1005
578	HD3A1002	2	I02	HD3100529	no_gene	no_gene	empty	HD3PR1006	6	E01	TS1	HD3100529_f	HD3100529_r	empty	empty	NA	NA	NA	NA	NA	NA	NA	NA	NA	NA	NA	NA	NA	NA	NA	NA	NA	NA	NA	NA	NA	NA	NA	NA	NA	NA	NA	NA	NA	NA	1006
579	HD3A1002	2	I03	HD3100434	FBgn0010222&FBgn0014018	FBgn0014018	probe	HD3PR1005	5	E02	TS2	HD3100434_f	HD3100434_r	tggcgcccctagatgGGACGCGAAAAGCATCTAAA	taggtctagccccgcTTTTATTGGCGATATGCGGT	FBgn0014018_cr1	FBgn0014018_cr1_1	222	GGACGCGAAAAGCATCTAAA	604	20	45	60.343	TTTTATTGGCGATATGCGGT	825	20	40	60.303	0.646	204/204/0/0	100	204	54.7	GGACGCGAAAAGCATCTAAATGAATTTATTGCTTCCGAAGATTTCCGCAAACTTATCGAGCACAACTCTTCTGATCTCGAGAAGATCTGCCAGTTAGACATGGGAGAGTTGCAGCACGATGGTCATAACCGGGCGGAAGTGCCATCGCATCGAAATCGTACAATTAAATGCTTGGATGACTTATTCGAAATTTACAAACAGGACCGCATATCGCCAATAAAA	FBgn0014018	FBtr0089340+FBtr0089339+FBtr0089341+FBtr0089338	204+204+204+204	NA	NA	NA	3R:4871125..4871346(-)	0	0	0	FBgn0014018(3e-123)	1005
580	HD3A1002	2	I04	HD3100530	FBgn0017414	FBgn0017414	probe	HD3PR1006	6	E02	TS2	HD3100530_f	HD3100530_r	tggcgcccctagatgCCTTTGGGCTACAGTCGCTA	taggtctagccccgcGGTGTTGTATGACCAGAGCG	FBgn0017414_cr2	FBgn0017414_cr2_1	205	CCTTTGGGCTACAGTCGCTA	72	20	55	60.399	GGTGTTGTATGACCAGAGCG	276	20	55	59.165	1.2338	187/187/0/0	100	187	57.8	CCTTTGGGCTACAGTCGCTAGCAAGAAAATGATTCAAGGCCTATAAAAAATGCCTTTGATGAAAGACACAATACTAGACAAAAAGTTTATTCTTTACAAATATAGTAAAATATGGAGTTTCTTAAACCCCCTAAACCGCAGCCATAAAAAACCTAGCATACGCCCTTGCCTTTTGTATACTTCATCGCTCTGGTCATACAACACC	FBgn0017414	FBtr0088239	187	NA	NA	NA	2R:6781590..6781794(-)	205	0	0	FBgn0017414(3e-113)	1006
581	HD3A1002	2	I05	HD3100435	FBgn0016076	FBgn0016076	probe	HD3PR1005	5	E03	TS3	HD3100435_f	HD3100435_r	tggcgcccctagatgGAGGCAAAGAGGAGAAGCTG	cgcatgtagcctgccAGTTAGAAGCCTCGTTGGAGC	FBgn0016076_cr1	FBgn0016076_cr1_1	207	GAGGCAAAGAGGAGAAGCTG	142	20	55	59.308	AGTTAGAAGCCTCGTTGGAGC	348	21	52.381	60.033	1.7243	189/189/0/0	100	189	48.33	GAGGCAAAGAGGAGAAGCTGCTCCTGCTAGCGCCGCCGGGCAAACTCTATCCGGAGGCGTCTGTGTCCACAGCAATGCCCGAGGTCCTCAGCGGCACGCCCACCAACAGCCACAACAAAGCCAACATCGCCATGATGAACAACGTCCGGCTATCCAATATATCGCCGACTCTCTCGATGAACGGCAGCTCCAACGAGGCTTCTAACT	FBgn0016076	FBtr0300020+FBtr0079070+FBtr0079071+FBgn0016076	189+189+189+30	NA	NA	NA	2L:5307706..5307912(+)	74	0	0	FBgn0016076(2e-114)	1005
582	HD3A1002	2	I06	HD3100531	FBgn0002989	FBgn0002989	probe	HD3PR1006	6	E03	TS3	HD3100531_f	HD3100531_r	tggcgcccctagatgCTGACTCCACGGAACAGGAG	cgcatgtagcctgccGCCAAACTACGTCGAACTTGA	FBgn0002989_cr5	FBgn0002989_cr5_1	214	CTGACTCCACGGAACAGGAG	1100	20	60	60.85	GCCAAACTACGTCGAACTTGA	1313	21	47.619	60.298	2.1485	196/196/0/0	100	196	53.79	CTGACTCCACGGAACAGGAGCGACAACGGGCCATAGAGAAGACACAGGAGCTGATAGGTCTGGTCGATCAGTGCATCATTCGTCGCACTAATCAAATTCTAACCAAATATCTGCCGGTTAAGTTTGAAATGGTTATCTGTGCGAAACTGACGGCGATTCAACTCGAGCTATACACGAATTTCTTGAAGTCTGATCAAGTTCGACGTAGTTTGGC	FBgn0002989	FBtr0077673	196	NA	NA	NA	2L:2991337..2991550(-)	0	0	0	FBgn0002989(1e-118)	1006
583	HD3A1002	2	I07	HD3100436	FBgn0263916	FBgn0026585	probe	HD3PR1005	5	E04	TS4	HD3100436_f	HD3100436_r	tggcgcccctagatgGGACTTCAAGTTCGGACCAA	tagcctccctagcgcTCGAGCATGGCCAAAATAAT	FBgn0026585_cr1	FBgn0026585_cr1_1	219	GGACTTCAAGTTCGGACCAA	631	20	50	60.088	TCGAGCATGGCCAAAATAAT	849	20	40	60.424	0.5119	201/201/0/0	100	201	52.92	GGACTTCAAGTTCGGACCAAACAACACCGTGGCCACGGAAGTGAGTTACCGCACCCATTTCATGCAAAATATGGGCTTTGCCTCGCAGATTCCTAACCTGGTCTTCAACTGGCTGAACATCTTTGTCAACTTTGGCGGCGACCTGACCACCCGAATCGTCTACAGCATCATCTTCGAAATGGTCATTCTGCTGGTTACCATTATTTTGGCCATGCTCGA	FBgn0026585	FBtr0079290	201	NA	NA	NA	2L:6562948..6563166(+)	0	0	0	FBgn0026585(2e-121)	1005
584	HD3A1002	2	I08	HD3100532	FBgn0028991&FBgn0053182	FBgn0053182	probe	HD3PR1006	6	E04	TS4	HD3100532_f	HD3100532_r	tggcgcccctagatgGTAACCGGCAAACAGGGATA	tagcctccctagcgcTCTGTGATACTTCCGCTGACA	FBgn0053182_cr5	FBgn0053182_cr5_1	203	GTAACCGGCAAACAGGGATA	300	20	50	59.823	TCTGTGATACTTCCGCTGACA	502	21	47.619	59.455	1.7218	185/185/0/0	100	185	52.9	GTAACCGGCAAACAGGGATACTACCAGCAGATTAACATCCAGAAAAAGCCACTCACAGTTAAGCAGTTTAGCGAGTTGGCCAGCACCGAGCGTTACGCCACACCCAAACACTTTGACTTTGAGGATCTGGAGCGCAAATACTGGAAGAACATAACATATGTGGCGCCCATTTATGGGGCAGATGTCAGCGGAAGTATCACAGA	FBgn0053182	FBtr0302054+FBtr0302053+FBtr0087770+FBtr0302052+FBgn0053182	185+185+185+185+90	NA	NA	NA	2R:9074912..9075114(-)	0	0	0	FBgn0053182(5e-112)	1006
585	HD3A1002	2	I09	HD3100437	FBgn0086130	FBgn0086130	probe	HD3PR1005	5	E05	TS1	HD3100437_f	HD3100437_r	tggcgcccctagatgGATTCATCCGCAACTCCTTG	cgacgcccgctgataTGTTGAGTTTTCGTTCGGTG	FBgn0086130_cr1	FBgn0086130_cr1_1	209	GATTCATCCGCAACTCCTTG	346	20	50	60.603	TGTTGAGTTTTCGTTCGGTG	554	20	45	59.734	0.8696	191/191/0/0	100	191	53.27	GATTCATCCGCAACTCCTTGAGAACTTGCGAGTCGAGCTGGGCATCAAATTACTGACGGGAATCCAAAAACAGGGAATGCCCGTTGTCCATGGAAATGAGCACTGCCTCATTGCCGCTGAAACTGGGTGTGGAAAAACAATTACATATCTCCTGCCTATCGTAGACAAACTCCTCCAGAAAGAAGTGGTCACCGAACGAAAACTCAACA	FBgn0086130	FBtr0078009	191	NA	NA	NA	2L:811977..812185(+)	0	0	0	FBgn0086130(1e-115)	1005
586	HD3A1002	2	I10	HD3100533	FBgn0001987	FBgn0001987	probe	HD3PR1006	6	E05	TS1	HD3100533_f	HD3100533_r	tggcgcccctagatgGCCCAAAACGAATCCCTAAG	cgacgcccgctgataCCGGTGCTCGGTAGTAGAGA	FBgn0001987_cr4	FBgn0001987_cr4_1	220	GCCCAAAACGAATCCCTAAG	739	20	50	60.792	CCGGTGCTCGGTAGTAGAGA	958	20	60	60.41	1.2024	202/202/0/0	100	202	55.36	GCCCAAAACGAATCCCTAAGTCCGTACTATGAACTAGATGGACGTTTCTTCGATCAGAAAATAAGGGAACACGTTTTCCGCTACAACTATACACTTAATCCGAACGGAGTTTACGAGGCCATCAAGTACATATACACCTTCTGGCCGGATCCCAATAATAACACCATAATCCGGGACCAGTACATAAACATGCTGAGTGATCTCTACTACCGAGCACCGG	FBgn0001987	FBtr0080765+FBtr0080766+FBtr0080769+FBtr0080768+FBtr0080767	202+202+202+202+202	NA	NA	NA	2L:15758403..15758622(-)	0	0	0	FBgn0001987(4e-122)	1006
587	HD3A1002	2	I11	HD3100438	FBgn0019940	FBgn0019940	control_rh6	HD3PR1005	5	E06	TS2	HD3100438_f	HD3100438_r	tggcgcccctagatgCCTGCGGCACTGACTACTTT	taggtctagccccgcTGAAAGGCCAAAATCAATCC	FBgn0019940_cr1	FBgn0019940_cr1_1	167	CCTGCGGCACTGACTACTTT	725	20	55	60.453	TGAAAGGCCAAAATCAATCC	891	20	40	59.878	0.5746	149/149/0/0	100	149	54.66	CCTGCGGCACTGACTACTTTGCCAAGGACTGGTGGAACAGGTCCTACATCATCGTCTACTCCCTGTGGGTCTATCTCACGCCGCTGCTGACCATCATCTTCTAATATGACATTCGTTACTAATTATCCAAGGATTCTGTTTGATTAAGGATTGATTTTGGCCTTTCA	FBgn0019940	FBtr0083146	149	NA	NA	NA	3R:11309604..11309770(+)	0	0	0	FBgn0019940(1e-90)	1005
588	HD3A1002	2	I12	HD3100534	FBgn0019940	FBgn0019940	control_rh6	HD3PR1006	6	E06	TS2	HD3100534_f	HD3100534_r	tggcgcccctagatgCCTGCGGCACTGACTACTTT	taggtctagccccgcTGAAAGGCCAAAATCAATCC	FBgn0019940_cr1	FBgn0019940_cr1_1	167	CCTGCGGCACTGACTACTTT	725	20	55	60.453	TGAAAGGCCAAAATCAATCC	891	20	40	59.878	0.5746	149/149/0/0	100	149	54.66	CCTGCGGCACTGACTACTTTGCCAAGGACTGGTGGAACAGGTCCTACATCATCGTCTACTCCCTGTGGGTCTATCTCACGCCGCTGCTGACCATCATCTTCTAATATGACATTCGTTACTAATTATCCAAGGATTCTGTTTGATTAAGGATTGATTTTGGCCTTTCA	FBgn0019940	FBtr0083146	149	NA	NA	NA	3R:11309604..11309770(+)	0	0	0	FBgn0019940(1e-90)	1006
589	HD3A1002	2	I13	HD3100439	FBgn0040066	FBgn0040066	probe	HD3PR1005	5	E07	TS3	HD3100439_f	HD3100439_r	tggcgcccctagatgCCAGTGGACAGTGCTTGAAA	cgcatgtagcctgccCCGAGAAGTTGGCGAATATG	FBgn0040066_cr2	FBgn0040066_cr2_1	201	CCAGTGGACAGTGCTTGAAA	412	20	50	59.873	CCGAGAAGTTGGCGAATATG	612	20	50	60.597	0.7237	183/183/0/0	100	183	51.92	CCAGTGGACAGTGCTTGAAAACCCTGATCGACGACGACAATCCGCCCGTCAGCTTTGTAAAGTTCTCGCCCAATGGCAAGTACATTTTGGCCGCCACGCTGGATAATACGCTCAAGTTGTGGGACTACTCGAAGGGCAAGTGCCTGAAGACGTATACGGGTCACAAGAATGAGAAGTACTGCATATTCGCCAACTTCTCGG	FBgn0040066	FBtr0070438+FBgn0040066	183+69	NA	NA	NA	X:2481205..2481405(+)	0	0	0	FBgn0040066(8e-111)	1005
590	HD3A1002	2	I14	HD3100535	FBgn0038461&FBgn0038462	FBgn0038462	probe	HD3PR1006	6	E07	TS3	HD3100535_f	HD3100535_r	tggcgcccctagatgCTGTGGGTTGCTGTGCTAGA	cgcatgtagcctgccTCATCGTACTGCTCCAGGG	FBgn0038462_cr3	FBgn0038462_cr3_1	209	CTGTGGGTTGCTGTGCTAGA	66	20	55	60.049	TCATCGTACTGCTCCAGGG	274	19	57.895	59.796	1.2521	191/37/154/0	19.4	191	46.54	CTGTGGGTTGCTGTGCTAGAGGACAAGGTGCACAAGACCGGCAACGAGCGGCATCTCATCCTGGAGCAGGTGATCATCGCGGCATTGGATACGGCTCGCTTTGACATCGCCACCAAGTGTACCAAGCAGCTGTCCCTCGAGTTCCCGGGCAGCCTGCGCGTGATGAAGTTCAAAGCGATGCGCTACGAGGCCCTGGAGCAGTACGATGA	FBgn0038462	FBtr0083375+FBgn0038462	191+19	FBgn0038461&FBgn0259226	FBtr0083376+FBgn0038461&FBtr0299788+FBtr0299787	154+1&2+0	3R:12821262..12821470(-)	0	0	0	FBgn0038462(1e-115)&FBgn0038461(8e-111)	1006
591	HD3A1002	2	I15	HD3100440	FBgn0050011	FBgn0050011	probe	HD3PR1005	5	E08	TS4	HD3100440_f	HD3100440_r	tggcgcccctagatgGTGGACGTACCGCTTTCGTA	tagcctccctagcgcGGTGGCACTGTTTGTGTTTTC	FBgn0050011_cr7	FBgn0050011_cr7_1	225	GTGGACGTACCGCTTTCGTA	103	20	55	61.08	GGTGGCACTGTTTGTGTTTTC	327	21	47.619	60.447	2.5265	207/207/0/0	100	207	49.63	GTGGACGTACCGCTTTCGTACGGCCTCTGCCACGTGTCGCAGCCGTTGAGCTCCGGCTCACTGAACACTGTCGAGATCTTCTGGGACCCACTGAAGGAGGTCGGCGTCTACATCAAGGTCAACTGCATTTCAACCGAATTTACCCCAAAGAAGCACGGCGGCGAGAAGGGTGTGCCCTTCCGACTGCAAATTGAAACCTATATAGAAAACACAAACAGTGCCACC	FBgn0050011	FBtr0300943+FBtr0089758+FBtr0089759	207+207+207	NA	NA	NA	2R:6020357..6020581(+)	0	0	0	FBgn0050011(4e-125)	1005
592	HD3A1002	2	I16	HD3100536	FBgn0261976	FBgn0031599	probe	HD3PR1006	6	E08	TS4	HD3100536_f	HD3100536_r	tggcgcccctagatgATTGGCGAAAAATGCATGA	tagcctccctagcgcTTTTCCTCCTCCTTGATTTCC	FBgn0031599_cr2	FBgn0031599_cr2_1	212	ATTGGCGAAAAATGCATGA	63	19	36.842	60.028	TTTTCCTCCTCCTTGATTTCC	274	21	42.857	59.519	2.509	194/194/0/0	100	194	50.56	ATTGGCGAAAAATGCATGATCAGCATAATACCGAACTTCAGCAACGAGCCTCTGCACCTGATATACGGACCTGTGGGCCCTTTCCGAGCCGGTTTTCCCGTCTTCGTGCCCCTGTGGATGGCCACGCATCTGCGCAAGCAACAAAAGTGCCGAATTGTACCTCCAGAATGGATGGACATGGATATATTGGAGGAAATCAAGGAGGAGGAAAA	FBgn0031599	FBtr0077461	194	NA	NA	NA	2L:4386773..4386984(-)	0	0	0	FBgn0031599(2e-117)	1006
593	HD3A1002	2	I17	HD3100441	FBgn0262619	FBgn0034922	probe	HD3PR1005	5	E09	TS1	HD3100441_f	HD3100441_r	tggcgcccctagatgCGGAAACTAAGCCCAAGGTA	cgacgcccgctgataAGTAGGCATTCTTGAGCGGA	FBgn0034922_cr3	FBgn0034922_cr3_1	216	CGGAAACTAAGCCCAAGGTA	60	20	50	59.221	AGTAGGCATTCTTGAGCGGA	275	20	50	59.978	0.8013	198/198/0/0	100	198	53	CGGAAACTAAGCCCAAGGTAGAACCTATGTCTGTGGATTCCGAGGAGAAGACAAGTCCGGTGAAAAATGTTAAGAAGGAACCAAAGGAAGTCGATGACAAGACCACTGACAAGAAGGTCACAACCATAGGTCTCAACTCCACTGCCGCTACTAAGGAGGATGTGGAAAACTACGATCCATCCGCCGACTCCTATCATCCGCTCAAGAATGCCTACT	FBgn0034922	FBtr0072132	198	NA	NA	NA	2R:19778370..19778585(+)	0	0	0	FBgn0034922(1e-119)	1005
594	HD3A1002	2	I18	HD3100537	FBgn0004106&FBgn0032235	FBgn0004106	probe	HD3PR1006	6	E09	TS1	HD3100537_f	HD3100537_r	tggcgcccctagatgCGTTACTTCGCTACCCGACT	cgacgcccgctgataAATTTCGAACTAAGCCCGATT	FBgn0004106_cr1	FBgn0004106_cr1_1	203	CGTTACTTCGCTACCCGACT	37	20	55	59.401	AATTTCGAACTAAGCCCGATT	239	21	38.095	59.135	2.4634	185/185/0/0	100	185	55.82	CGTTACTTCGCTACCCGACTATAAGAACACGTTCCCCTGCTGGTCCACGAACCAATTGACCAATCAGTTAAAGAATCTCGATGCGAATGGTATTGATCTCATACAAAAGATGTTAATCTACGATCCAGTTCATCGCATTTCCGCCAAGGACATTTTGGAGCATCCCTATTTCAATGGTTTTCAATCGGGCTTAGTTCGAAATT	FBgn0004106	FBtr0080051	185	NA	NA	NA	2L:10384844..10385046(-)	0	0	0	FBgn0004106(5e-112)	1006
595	HD3A1002	2	I19	HD3100442	FBgn0032816	FBgn0032816	probe	HD3PR1005	5	E10	TS2	HD3100442_f	HD3100442_r	tggcgcccctagatgGGGGAAACAGTAACCCCTTT	taggtctagccccgcATGCATATAAAATCTGTGGTTACAAT	FBgn0032816_cr3	FBgn0032816_cr3_1	225	GGGGAAACAGTAACCCCTTT	78	20	50	59.191	ATGCATATAAAATCTGTGGTTACAAT	302	26	26.923	57.275	9.534	207/207/0/0	100	207	61.14	GGGGAAACAGTAACCCCTTTCTTACTTACCCTGTTAGTTAAGGTTCTTTTGACATTAAGGAAATATTTGTCTAATTCAAAGTGTTTTGTTTAATCCTAACAGTACACCTTGATTGACTATTTAAGTTAATATTATCATTACTATTCTTTCTGATTATTTAATTTTTTATTTTGTATATATGATATATGATTTTATTTTAATTGTAACCACAGATTTTATATGCAT	FBgn0032816	FBtr0081289	207	NA	NA	NA	2L:19736711..19736935(+)	212	0	0	FBgn0032816(4e-125)	1005
596	HD3A1002	2	I20	HD3100538	FBgn0039066	FBgn0039066	probe	HD3PR1006	6	E10	TS2	HD3100538_f	HD3100538_r	tggcgcccctagatgTTCACGGTGGGATTACCTTC	taggtctagccccgcTCTTTATCCGGTTGGCTTAAA	FBgn0039066_cr8	FBgn0039066_cr8_1	217	TTCACGGTGGGATTACCTTC	174	20	50	59.79	TCTTTATCCGGTTGGCTTAAA	390	21	38.095	58.75	2.4601	199/199/0/0	100	199	55.72	TTCACGGTGGGATTACCTTCCAACTTTATTGGCAAAGACTTTCAGGTCTGAATAAAGTGACATTGTGATACTAGACCTTCTACTTCCCAGTGCGCTGTGGAATCAGACTGCTGCTGTCGGCATGCGTAGCATATGCATGCTATTTATTATTTATTCATGTTCTGCCCTCTTTTATTACGCTGTATAAGTCACTATATTTAAGCCAACCGGATAAAGA	FBgn0039066	FBtr0084375+FBtr0084374	199+199	NA	NA	NA	3R:19080264..19080480(+)	216	0	0	FBgn0039066(2e-120)	1006
597	HD3A1002	2	I21	HD3100443	FBgn0025864	FBgn0025864	probe	HD3PR1005	5	E11	TS3	HD3100443_f	HD3100443_r	tggcgcccctagatgAAGGAGCCAGAGATACTGCG	cgcatgtagcctgccGCGGTTGTAGAAGCCATAGG	FBgn0025864_cr7	FBgn0025864_cr7_1	204	AAGGAGCCAGAGATACTGCG	544	20	55	59.598	GCGGTTGTAGAAGCCATAGG	747	20	55	59.73	0.6724	186/186/0/0	100	186	48.87	AAGGAGCCAGAGATACTGCGCGCCGCCTACGATGTCCTCGTGCGAGCCAGTCGTCTAAAGATCACCTGTGACGAGTTCTGCTACAGGATCATGATGCAGCTATGCGGTATTCACAATCTGCCTGTGCTGGCCGTCCGTCTGCACTACCTGATGAAACGCTCTGGCGTGCAGGCCAATGCGCTCACCTATGGCTTCTACAACCGC	FBgn0025864	FBtr0071219+FBtr0071220+FBtr0301295	186+186+186	NA	NA	NA	X:8490504..8490707(+)	0	0	0	FBgn0025864(1e-112)	1005
598	HD3A1002	2	I22	HD3100539	FBgn0261396	FBgn0261396	probe	HD3PR1006	6	E11	TS3	HD3100539_f	HD3100539_r	tggcgcccctagatgGAAACGTAACGGCTTAACAGC	cgcatgtagcctgccATCTCCACGTCGTTAGCACC	FBgn0261396_cr1	FBgn0261396_cr1_1	217	GAAACGTAACGGCTTAACAGC	49	21	47.619	58.958	ATCTCCACGTCGTTAGCACC	265	20	55	60.142	2.1836	199/199/0/0	100	199	55.41	GAAACGTAACGGCTTAACAGCTCTGTTAACCAACTAAATTTACCAGCACTGCCTGTAGCCGAAAACGAATAAGAAGAAGAAGCGACATTACTAGGCATTTTTGATTGGGATTGAGAAAAACAAAAGAAAAGTCGGCTATATTTGTGACCCCAGTAAATTGAGAGTTCCATTACAAAATGACCAACGCAACGGACATCGGTGCTAACGACGTGGAGAT	FBgn0261396	FBtr0302289	199	NA	NA	NA	2L:19051878..19052094(+)	176	0	0	FBgn0261396(2e-120)	1006
599	HD3A1002	2	I23	HD3100444	FBgn0039338	FBgn0039338	probe	HD3PR1005	5	E12	TS4	HD3100444_f	HD3100444_r	tggcgcccctagatgGCAGCTGCTGAACATGAAGA	tagcctccctagcgcGATTCTGGTTGGCGTAGAGC	FBgn0039338_cr1	FBgn0039338_cr1_1	209	GCAGCTGCTGAACATGAAGA	758	20	50	60.296	GATTCTGGTTGGCGTAGAGC	966	20	55	59.843	0.4527	191/191/0/0	100	191	52.94	GCAGCTGCTGAACATGAAGATATCGAAGGATCATCAGGAGCTCAACCAGAACCAGGTCATTCAGCTGGTGCCTACCTATCTGCAGCAACTGTACAATGAGATGAACAACGGCGATCCGACCATGTACAAGGATCTCCTCAACCTGCACTCAAATATTGTCCATCCCAGCGGGATGTACATGAATCCCCTGCTCTACGCCAACCAGAATC	FBgn0039338	FBtr0084838+FBtr0084837	191+191	NA	NA	NA	3R:21304106..21304314(-)	0	0	0	FBgn0039338(1e-115)	1005
600	HD3A1002	2	I24	HD3100540	FBgn0260962	FBgn0260962	probe	HD3PR1006	6	E12	TS4	HD3100540_f	HD3100540_r	tggcgcccctagatgCCGAAACTAGCAAGGGAGTG	tagcctccctagcgcCACAGCAATGTCCAGAATGG	FBgn0260962_cr3	FBgn0260962_cr3_1	224	CCGAAACTAGCAAGGGAGTG	390	20	55	59.869	CACAGCAATGTCCAGAATGG	613	20	50	60.112	0.2433	206/206/0/0	100	206	52.79	CCGAAACTAGCAAGGGAGTGACTGTGAAGGACATAAAAGTGGAGCAACTAGGCGAGATCTCTATACCAGAGTGCATTACATACCTAGACAATGGTTTCCTTTACATTGGAGCACGTCATGGAGACTCGCAGTTGGTGCGCTTGAATTCGGAGGCCATCGACGGGTCATATGTCGTGCCTGTAGAGAATTTCACCAATCTAGCTCCCATTCTGGACATTGCTGTG	FBgn0260962	FBtr0082709	206	NA	NA	NA	3R:8879348..8879571(+)	0	0	0	FBgn0260962(2e-124)	1006
601	HD3A1002	2	J01	HD3100625	FBgn0028695	FBgn0028695	probe	HD3PR1007	7	E01	TS1	HD3100625_f	HD3100625_r	tggcgcccctagatgGTGCCGGACTACGATGATCT	cgacgcccgctgataCGGCGTTAACAAAACCATTT	FBgn0028695_cr1	FBgn0028695_cr1_1	220	GTGCCGGACTACGATGATCT	1054	20	55	60.104	CGGCGTTAACAAAACCATTT	1273	20	40	59.868	0.2351	202/202/0/0	100	202	53.01	GTGCCGGACTACGATGATCTCATGGAGATCATGTCGAATGCTAATCTGAACAAGCATTTCCTCAATCTGGCTCGCGAACTGGACATCATGGAGCCCAAAACGCCTGAGGACATTTACAAGTCGCATTTGGACAACTCGCGCTCCCGCTTTGCATCCATCCAGGTAGACTCTGCCAAGCAAAATCTGGCCGCTAGCTTTGTAAATGGTTTTGTTAACGCCG	FBgn0028695	FBtr0074893	202	NA	NA	NA	3L:19909209..19909428(+)	0	0	0	FBgn0028695(4e-122)	1007
602	HD3A1002	2	J02	HD3100721	no_gene	no_gene	empty	HD3PR1008	8	E01	TS1	HD3100721_f	HD3100721_r	empty	empty	NA	NA	NA	NA	NA	NA	NA	NA	NA	NA	NA	NA	NA	NA	NA	NA	NA	NA	NA	NA	NA	NA	NA	NA	NA	NA	NA	NA	NA	NA	1008
603	HD3A1002	2	J03	HD3100626	FBgn0026326	FBgn0026326	probe	HD3PR1007	7	E02	TS2	HD3100626_f	HD3100626_r	tggcgcccctagatgGTCTTAACGACACCGCCTCT	taggtctagccccgcTCTTCTTGCTGGTGATGTCG	FBgn0026326_cr3	FBgn0026326_cr3_1	222	GTCTTAACGACACCGCCTCT	43	20	55	59.357	TCTTCTTGCTGGTGATGTCG	264	20	50	59.984	0.6589	204/204/0/0	100	204	52.54	GTCTTAACGACACCGCCTCTTCCCTCAATATGCCCGCCAACGATTCCATGGCTTCTTTGCAGAACAGCAAACTACGGACCGAGCTGATCGAAACCAAGGCCATAGTAATTCAGCTGCGTAACGAAATCGAAAAGAAGAGCCGGGAACACAAAGAGGCCATATTGCTGGCTGAGAACAAGAGCACGGCCTTAAAGGATCAGTGCGACATCACCAGCAAGAAGA	FBgn0026326	FBtr0088599	204	NA	NA	NA	2R:5178522..5178743(-)	0	0	0	FBgn0026326(3e-123)	1007
604	HD3A1002	2	J04	HD3100722	FBgn0039829	FBgn0039829	probe	HD3PR1008	8	E02	TS2	HD3100722_f	HD3100722_r	tggcgcccctagatgAATCCATAGCGGAGGAGTTTT	taggtctagccccgcCTCTTCGACTTCCACACCGT	FBgn0039829_cr1	FBgn0039829_cr1_1	206	AATCCATAGCGGAGGAGTTTT	696	21	42.857	59.104	CTCTTCGACTTCCACACCGT	901	20	55	60.298	2.194	188/188/0/0	100	188	51.7	AATCCATAGCGGAGGAGTTTTCCGAGGCATGTGAGGTTTCCCAACTGGAAGAGCCCATAAAATCCAAGAAAAAGAAGAAAGACAAGGCTGAGAAGGCAGGAAAGGAATCCCCAGCACATCAAACTCCAGAAGATCCCGTCAAGATCAAGAGGAAAAAAAATAAGACACGGGAGCCGGGAGAGGAAGACGGTGTGGAAGTCGAAGAG	FBgn0039829	FBtr0085776	188	NA	NA	NA	3R:27040728..27040933(-)	0	0	0	FBgn0039829(8e-114)	1008
605	HD3A1002	2	J05	HD3100627	FBgn0032748	FBgn0032748	probe	HD3PR1007	7	E03	TS3	HD3100627_f	HD3100627_r	tggcgcccctagatgCAGCCACGGTCACACAAAT	cgcatgtagcctgccCGCTGTTATTCGGAGGAGAC	FBgn0032748_cr1	FBgn0032748_cr1_1	218	CAGCCACGGTCACACAAAT	42	19	52.632	60.587	CGCTGTTATTCGGAGGAGAC	259	20	55	59.836	1.7504	200/200/0/0	100	200	53.58	CAGCCACGGTCACACAAATCAAAGTGGAAAAAATTTTTAGACAAAAAGGTGCACACAATGCAAATTAATTAAAGGCCGTGCGTATTAAATGCCCTAATACGCGATCCTACGTACTGTATTTTGCTGCCGAAAAGTGCAACGCGCGCCTATCGGGGAGTTTCGCGGAAATTGCTGGGTTTTTTGTGACAGCGGCGAGTAGTCTCCTCCGAATAACAGCG	FBgn0032748	FBtr0113043+FBtr0081148	200+200	NA	NA	NA	2L:19054122..19054339(+)	218	0	0	FBgn0032748(6e-121)	1007
606	HD3A1002	2	J06	HD3100723	FBgn0261641	FBgn0051367	probe	HD3PR1008	8	E03	TS3	HD3100723_f	HD3100723_r	tggcgcccctagatgTCTCTACGCCAGCAGGACTT	cgcatgtagcctgccGAAATGCGACAAACAGATCG	FBgn0051367_cr4	FBgn0051367_cr4_1	219	TCTCTACGCCAGCAGGACTT	619	20	55	60.156	GAAATGCGACAAACAGATCG	837	20	45	59.276	0.8799	201/201/0/0	100	201	57.34	TCTCTACGCCAGCAGGACTTGAATTAATCCAACGTTCTTTTCCAGTTAAGTCTGAAATCGCTAACCAAACCCGCTCTCTTTCAGGCACAAATCGTGTAACTATGTTCTATAGCTTAAGAAAAATAAGTCTAAGTCTTAAGTTAGGCAATTAAGCATAGAGTTTTAAGTGAAGCCGCAACAATTCGAGACCCCTCTAATTCGATCTGTTTGTCGCATTTC	FBgn0051367	FBtr0081736	201	NA	NA	NA	3R:2189013..2189231(-)	215	0	0	FBgn0051367(2e-121)	1008
607	HD3A1002	2	J07	HD3100628	FBgn0037120	FBgn0037120	probe	HD3PR1007	7	E04	TS4	HD3100628_f	HD3100628_r	tggcgcccctagatgAACCAAAGGTGAATGGGAAC	tagcctccctagcgcTCCTTGGACACACTACGACG	FBgn0037120_cr3	FBgn0037120_cr3_1	213	AACCAAAGGTGAATGGGAAC	19	20	45	58.741	TCCTTGGACACACTACGACG	231	20	55	59.745	1.5145	195/195/0/0	100	195	54.49	AACCAAAGGTGAATGGGAACTATCCTAGAAGTAGCAATCGAACCAAAAAATACGAATACCCTAAATTACATACGTAGAACATTAACCCTAGAAGTAAAGACAAACGCAGCAGGTGCCGGTGTTTCCCAGGAAGCGGTCCCCAGAAATTTAGTTACGAATCCAAATAATAAAAACCAAACAAATGGTACGCAGCCGTCGTAGTGTGTCCAAGGA	FBgn0037120	FBtr0113184+FBtr0078459+FBtr0078458	195+195+195	NA	NA	NA	3L:21719807..21720019(-)	181	0	0	FBgn0037120(6e-118)	1007
608	HD3A1002	2	J08	HD3100724	FBgn0003278	FBgn0003278	probe	HD3PR1008	8	E04	TS4	HD3100724_f	HD3100724_r	tggcgcccctagatgGAGGACGAATCATCCCTGAG	tagcctccctagcgcTTGCACGCAGGACACATAGT	FBgn0003278_cr2	FBgn0003278_cr2_1	201	GAGGACGAATCATCCCTGAG	556	20	55	59.612	TTGCACGCAGGACACATAGT	756	20	50	60.333	0.7215	183/183/0/0	100	183	55.59	GAGGACGAATCATCCCTGAGCAATGTAGTACATTATTTAAACAATGGAACTGCAAAGTTTATGTTTTCTCACGTCAAGAGACTATCATACGTACCAGTTTGCCTGATCCTCAAGTGCCTAATGGATTATACAGATGAGGAAATATACAACAGATTGGTGCAAGGCTACGAGTCCGACCAGTACTATGTGTCCTGCGTGCAA	FBgn0003278	FBtr0078054	183	NA	NA	NA	2L:405091..405291(+)	0	0	0	FBgn0003278(8e-111)	1008
609	HD3A1002	2	J09	HD3100629	FBgn0032796	FBgn0032796	probe	HD3PR1007	7	E05	TS1	HD3100629_f	HD3100629_r	tggcgcccctagatgGCTTTCTGAGCGAGAACTCC	cgacgcccgctgataCGGATGGTCTGAATCCAAGT	FBgn0032796_cr1	FBgn0032796_cr1_1	217	GCTTTCTGAGCGAGAACTCC	1399	20	55	59.313	CGGATGGTCTGAATCCAAGT	1615	20	50	59.927	0.7605	199/199/0/0	100	199	52.12	GCTTTCTGAGCGAGAACTCCGGTCACAACAAGTACTCATTCTTCACGCCGGAGCACAAGGCTGGAGTGGTTCCTCTCCAGAAATTGCTTATCCGCGAAAAGGCAGGCACCGAATCCCGGGGAATATATATTATCAGTTCCAATCCGGATTTCCCAGAAATGTACGAGCTGAAAGTGCAGACGCCAAAGGACAAGAACACTTGGATTCAGACCATCCG	FBgn0032796	FBtr0081283+FBtr0081282	199+199	NA	NA	NA	2L:19504747..19504963(-)	0	0	0	FBgn0032796(2e-120)	1007
610	HD3A1002	2	J10	HD3100725	FBgn0031776&FBgn0031777	FBgn0031777	probe	HD3PR1008	8	E05	TS1	HD3100725_f	HD3100725_r	tggcgcccctagatgGAGGCCTATGGCACAGATTT	cgacgcccgctgataCGGAGCACAGGATTACCTTG	FBgn0031777_cr1	FBgn0031777_cr1_1	202	GAGGCCTATGGCACAGATTT	30	20	50	59.154	CGGAGCACAGGATTACCTTG	231	20	55	60.647	1.4938	184/184/0/0	100	184	51.06	GAGGCCTATGGCACAGATTTTGTGCACTACGACTTGAACTGCGTAGGGAGCAACCCGGACTACCTCAAAGAGCACCACCAGCAATATGACCTCATCGTGGCCGACCCGCCCTTCCTGTCCCAGGAGTGCATCGCCAAAACGTGTGAAATAATCACTAGGCTGCAACGAAACCAGAAGGAGAGCAAGGTAATCCTGTGCTCCG	FBgn0031777	FBtr0079213	184	NA	NA	NA	2L:6069948..6070149(-)	0	0	0	FBgn0031777(2e-111)	1008
611	HD3A1002	2	J11	HD3100630	FBgn0019940	FBgn0019940	control_rh6	HD3PR1007	7	E06	TS2	HD3100630_f	HD3100630_r	tggcgcccctagatgCCTGCGGCACTGACTACTTT	taggtctagccccgcTGAAAGGCCAAAATCAATCC	FBgn0019940_cr1	FBgn0019940_cr1_1	167	CCTGCGGCACTGACTACTTT	725	20	55	60.453	TGAAAGGCCAAAATCAATCC	891	20	40	59.878	0.5746	149/149/0/0	100	149	54.66	CCTGCGGCACTGACTACTTTGCCAAGGACTGGTGGAACAGGTCCTACATCATCGTCTACTCCCTGTGGGTCTATCTCACGCCGCTGCTGACCATCATCTTCTAATATGACATTCGTTACTAATTATCCAAGGATTCTGTTTGATTAAGGATTGATTTTGGCCTTTCA	FBgn0019940	FBtr0083146	149	NA	NA	NA	3R:11309604..11309770(+)	0	0	0	FBgn0019940(1e-90)	1007
612	HD3A1002	2	J12	HD3100726	FBgn0019940	FBgn0019940	control_rh6	HD3PR1008	8	E06	TS2	HD3100726_f	HD3100726_r	tggcgcccctagatgCCTGCGGCACTGACTACTTT	taggtctagccccgcTGAAAGGCCAAAATCAATCC	FBgn0019940_cr1	FBgn0019940_cr1_1	167	CCTGCGGCACTGACTACTTT	725	20	55	60.453	TGAAAGGCCAAAATCAATCC	891	20	40	59.878	0.5746	149/149/0/0	100	149	54.66	CCTGCGGCACTGACTACTTTGCCAAGGACTGGTGGAACAGGTCCTACATCATCGTCTACTCCCTGTGGGTCTATCTCACGCCGCTGCTGACCATCATCTTCTAATATGACATTCGTTACTAATTATCCAAGGATTCTGTTTGATTAAGGATTGATTTTGGCCTTTCA	FBgn0019940	FBtr0083146	149	NA	NA	NA	3R:11309604..11309770(+)	0	0	0	FBgn0019940(1e-90)	1008
613	HD3A1002	2	J13	HD3100631	FBgn0051223	FBgn0051223	probe	HD3PR1007	7	E07	TS3	HD3100631_f	HD3100631_r	tggcgcccctagatgCTGGATGAAGACCTGGAGGA	cgcatgtagcctgccCAGCTTCTTCGGGTGTAGGT	FBgn0051223_cr2	FBgn0051223_cr2_1	220	CTGGATGAAGACCTGGAGGA	338	20	55	60.191	CAGCTTCTTCGGGTGTAGGT	557	20	55	59.353	0.8383	202/202/0/0	100	202	53.78	CTGGATGAAGACCTGGAGGAAGACATTGCAACTCGACTGAAAGGCGTTGATATCAACGATGCGGATGAAGTTTGGAGCCGGTTAACTACAGAGGAGCAAGATGAGTTCCAGAAATTGATCACCAATGGAGATATCATGAAGCTTATGCCAGACTACAAGCCCTGGTGGATCAAGCCGAAGAACTCTAAGATTGTGATTATACCTACACCCGAAGAAGCTG	FBgn0051223	FBtr0083965	202	NA	NA	NA	3R:16657335..16657554(+)	0	0	0	FBgn0051223(4e-122)	1007
614	HD3A1002	2	J14	HD3100727	FBgn0034886	FBgn0034886	probe	HD3PR1008	8	E07	TS3	HD3100727_f	HD3100727_r	tggcgcccctagatgTGGCCATCAGTCAATCAATC	cgcatgtagcctgccCCTTGTGATTTCGGTTTTGC	FBgn0034886_cr1	FBgn0034886_cr1_1	223	TGGCCATCAGTCAATCAATC	28	20	45	59.456	CCTTGTGATTTCGGTTTTGC	250	20	45	60.481	1.0251	205/205/0/0	100	205	51.94	TGGCCATCAGTCAATCAATCAGCAGACCGCAGCCCAAAAATGTTTCAATTATGTTATCGCCAGCAACAACGACATCGTCCAGAATCGAAAGCATCGAACCAGAGCAGCAGCAACCACAAGAAGGCAGCCGCACTGTCCAGGACGAAGGAGTAAGACGTGCAATTCCGCAAAGGCTAAATCCGGATACGGAACCGGAGCCCACTGCAAAACCGAAATCACAAGG	FBgn0034886	FBtr0072074+FBtr0302125+FBtr0302130+FBtr0302126+FBtr0302128+FBtr0302129+FBtr0302127+FBtr0302132+FBtr0072075+FBtr0302131+FBtr0072077+FBtr0072078+FBtr0072076	205+205+205+205+205+205+205+205+205+205+0+0+0	NA	NA	NA	2R:19552847..19553069(+)	223	0	0	FBgn0034886(7e-124)	1008
615	HD3A1002	2	J15	HD3100632	FBgn0029992	FBgn0029992	probe	HD3PR1007	7	E08	TS4	HD3100632_f	HD3100632_r	tggcgcccctagatgAAGAAATCCCATCCCGTGTT	tagcctccctagcgcCGGATCCTGAGCATTATTGG	FBgn0029992_cr2	FBgn0029992_cr2_1	207	AAGAAATCCCATCCCGTGTT	44	20	45	60.558	CGGATCCTGAGCATTATTGG	250	20	50	60.427	0.9846	189/189/0/0	100	189	52.72	AAGAAATCCCATCCCGTGTTCAGCAAAACGGAGAACACCTCCGATTTGTTCCCCATCCTAATGGATCACACCTATCGCGACTGTCTACTCAATGTGCGGCCCAAGCTGAAGATTTACAAGAGTCTAGAGCAGGCCAAGGCGGCGATTGATCATCTGCAGGAGAAGCTCTATCCGCAGCTAAAGACTACCAATAATGCTCAGGATCCG	FBgn0029992	FBtr0071117	189	NA	NA	NA	X:7966204..7966410(-)	0	0	0	FBgn0029992(2e-114)	1007
616	HD3A1002	2	J16	HD3100728	FBgn0035603	FBgn0035603	probe	HD3PR1008	8	E08	TS4	HD3100728_f	HD3100728_r	tggcgcccctagatgAACAGCAACTGTTTGTAAAATATCA	tagcctccctagcgcTCGCTACTTTTGCTGCCATT	FBgn0035603_cre2	FBgn0035603_cre2_1	81	AACAGCAACTGTTTGTAAAATATCA	43	25	28	57.166	TCGCTACTTTTGCTGCCATT	123	20	45	60.905	8.7396	63/63/0/0	100	63	59.34	AACAGCAACTGTTTGTAAAATATCATAAATTATTTATTAAATTAATTAAAACCAACGGGAAAATGGCAGCAAAAGTAGCGA	FBgn0035603	FBtr0077154	63	NA	NA	NA	3L:5361026..5361106(-)	62	0	0	FBgn0035603(1e-39)	1008
617	HD3A1002	2	J17	HD3100633	FBgn0051249&FBgn0051360	FBgn0051249	probe	HD3PR1007	7	E09	TS1	HD3100633_f	HD3100633_r	tggcgcccctagatgCCGGTAGTGGGTAAACCCTT	cgacgcccgctgataCGTCTAGAATCCCACTTTCCC	FBgn0051249_cr1	FBgn0051249_cr1_1	216	CCGGTAGTGGGTAAACCCTT	144	20	55	60.102	CGTCTAGAATCCCACTTTCCC	359	21	52.381	59.948	1.1549	198/198/0/0	100	198	50.45	CCGGTAGTGGGTAAACCCTTCCCTTTTGACAAGGGAAACGACGTCGTCTCGTCCAACGACTCTGCCCTGGACCTGCCCATGCGCATACTACGTCTTCTCCAGATCCAGAGCCTACGCGAGCTGCAGACACACATCAATGAGACCATTGTGGCGGTGCAGAACATCACGGCCAATCCAAAGACTGATACCAAGCTGGGGAAAGTGGGATTCTAGACG	FBgn0051249	FBtr0083483	198	NA	NA	NA	3R:13511725..13511940(-)	3	0	0	FBgn0051249(1e-119)	1007
618	HD3A1002	2	J18	HD3100729	FBgn0000259	FBgn0000259	probe	HD3PR1008	8	E09	TS1	HD3100729_f	HD3100729_r	tggcgcccctagatgGGTGGATGAGGACTACATACAGG	cgacgcccgctgataAGATCATGTCCAACGCTTGC	FBgn0000259_cre2	FBgn0000259_cre2_1	89	GGTGGATGAGGACTACATACAGG	40	23	52.174	59.765	AGATCATGTCCAACGCTTGC	128	20	50	61.22	4.4553	71/71/0/0	100	71	55.87	GGTGGATGAGGACTACATACAGGATAAATTCAATTTAACTGGTTTAAATGAGCAGGTACCCAACTATCGGCAAGCGTTGGACATGATCT	FBgn0000259	FBtr0073558+FBtr0299569+FBtr0100540+FBtr0073560+FBtr0073561+FBtr0073562	71+71+71+71+71+71	NA	NA	NA	X:11687830..11687918(+)	0	0	0	FBgn0000259(2e-44)	1008
619	HD3A1002	2	J19	HD3100634	FBgn0004837	FBgn0004837	probe	HD3PR1007	7	E10	TS2	HD3100634_f	HD3100634_r	tggcgcccctagatgCAGCACCAGCGAACAGTGTA	taggtctagccccgcCGTTGGGATTTACAACCGTA	FBgn0004837_cr1	FBgn0004837_cr1_1	201	CAGCACCAGCGAACAGTGTA	323	20	55	61.075	CGTTGGGATTTACAACCGTA	523	20	45	58.412	2.6629	183/183/0/0	100	183	55.99	CAGCACCAGCGAACAGTGTATAAAGTGCCAAACGAATTTGCCAAATAGCCAAAAACGAAATAATAGAAAAGATCCAAACAAAATTCCAATAAGTTCAATGCAAGGAGACATGTGCATAAATGAAGAGCTACAGCCAATTTAATTTAAACGCCGCCGCCCCGCCCGCCATTGCCTACGAAACTACGGTTGTAAATCCCAACG	FBgn0004837	FBtr0080700	183	NA	NA	NA	2L:15039818..15040018(+)	119	0	0	FBgn0004837(8e-111)	1007
620	HD3A1002	2	J20	HD3100730	FBgn0038475	FBgn0038475	probe	HD3PR1008	8	E10	TS2	HD3100730_f	HD3100730_r	tggcgcccctagatgCCCAACACCACAAGGATGAT	taggtctagccccgcCCGAGTCGTAGGAAGATCCA	FBgn0038475_cr3	FBgn0038475_cr3_1	208	CCCAACACCACAAGGATGAT	322	20	50	60.634	CCGAGTCGTAGGAAGATCCA	529	20	55	60.21	0.8444	190/190/0/0	100	190	52.06	CCCAACACCACAAGGATGATATTTGTCGCCGGTGGCTTTTTTCGTCACTCACTGGACATTCTGGAGGCCTACAATGTAGACGACATGACGTGGACGACACTGGCAAATCTACGCATTCCAAGATCTGGTTTGGGTGCCGCCTTTCTCAAGGGCAAGTTCTATGCGGTTGGAGGCAGAAATAACAACATTGGATCTTCCTACGACTCGG	FBgn0038475	FBtr0083423+FBtr0083424+FBtr0083422	190+190+190	NA	NA	NA	3R:12901379..12901586(-)	0	0	0	FBgn0038475(5e-115)	1008
621	HD3A1002	2	J21	HD3100635	FBgn0033109	FBgn0033109	probe	HD3PR1007	7	E11	TS3	HD3100635_f	HD3100635_r	tggcgcccctagatgGCTCAGGACTGATCGCTGAC	cgcatgtagcctgccGCCGACTCTACGATAATGGC	FBgn0033109_cr6	FBgn0033109_cr6_1	202	GCTCAGGACTGATCGCTGAC	17	20	60	61.138	GCCGACTCTACGATAATGGC	218	20	55	59.696	1.4412	184/184/0/0	100	184	48.86	GCTCAGGACTGATCGCTGACCCAAGCCACTGCAGCATCAAGATGTCATTTCGCGTAGTGCGCAGCTCCAAGTTCCGCCACGTCTACGGACAGGCTCTCAAGCGGGAGCAGTGCTACGACAACATACGGGTATCCAAGTCCAGCTGGGACTCCACATTCTGCGCGGTGAATCCCAAGTTCCTGGCCATTATCGTAGAGTCGGC	FBgn0033109	FBtr0086208+FBtr0086209+FBtr0086207	184+184+184	NA	NA	NA	2R:2754229..2754430(-)	41	0	0	FBgn0033109(2e-111)	1007
622	HD3A1002	2	J22	HD3100731	FBgn0011823	FBgn0011823	probe	HD3PR1008	8	E11	TS3	HD3100731_f	HD3100731_r	tggcgcccctagatgGCAGGCATTGACTCCAATTT	cgcatgtagcctgccTTGTACCTTTGCCCTTTTGAA	FBgn0011823_cr1	FBgn0011823_cr1_1	208	GCAGGCATTGACTCCAATTT	90	20	45	60.081	TTGTACCTTTGCCCTTTTGAA	297	21	38.095	59.612	1.4692	190/190/0/0	100	190	55.44	GCAGGCATTGACTCCAATTTCGCATCGATTACGAGAGTACTGTCTACGTTTGTCTACAGTTTCACCGACACATTCAGCGTGCTAACACGCTCGACAAATTCTCGTGCTCGCGTTTCGTTAGGGAACGATAAAAATTGTGTAAAAATTCAGTAAAGTGAATTTCCATTCGAAAAAGCCAGCACACGCATTCAAAAGGGCAAAGGTACAA	FBgn0011823	FBtr0079937	190	NA	NA	NA	2L:10056995..10057202(+)	208	0	0	FBgn0011823(5e-115)	1008
623	HD3A1002	2	J23	HD3100636	FBgn0011774	FBgn0011774	probe	HD3PR1007	7	E12	TS4	HD3100636_f	HD3100636_r	tggcgcccctagatgCCCCAGATAATGGGGAAGAT	tagcctccctagcgcTGGATCGTTGATGAGATTCG	FBgn0011774_cr2	FBgn0011774_cr2_1	215	CCCCAGATAATGGGGAAGAT	613	20	50	59.974	TGGATCGTTGATGAGATTCG	827	20	45	59.604	0.4217	197/197/0/0	100	197	52.86	CCCCAGATAATGGGGAAGATAAGAACTATCGCTCTCTGCTCTGCGGTGACGGATTCAAGATTGTCTACTTGCCGGAGGCCAAGCACATCCGCCACCTAGACTTGCAGGACTGGAACAATACGGAAAACACTGCTGACGAACAGAAAGTCGAGTTTTTCCAAAAGATCATCAAGAAGCTGCGCGTTGACTATCAGCCGAATCTCATCAACGATCCA	FBgn0011774	FBtr0082385	197	NA	NA	NA	3R:7237390..7237604(+)	0	0	0	FBgn0011774(4e-119)	1007
624	HD3A1002	2	J24	HD3100732	FBgn0011704	FBgn0011704	probe	HD3PR1008	8	E12	TS4	HD3100732_f	HD3100732_r	tggcgcccctagatgATCGAAACAGTTTGCCGC	tagcctccctagcgcTGTTGTCAGCAATGTTTTCCTT	FBgn0011704_cr3	FBgn0011704_cr3_1	205	ATCGAAACAGTTTGCCGC	4	18	50	59.805	TGTTGTCAGCAATGTTTTCCTT	208	22	36.364	59.654	4.5403	187/187/0/0	100	187	56.31	ATCGAAACAGTTTGCCGCCCGGCATAAAACCCAATGTAGCTGTATTTCCCAGATCATTTGCCACACAACTTTCAAACTGTACACTTAATACACGTCGTGGTTTAAGTGAATTTTACCAGAGAATCAGAGAAGCGCCCCTACCTGCTAATAATAATCCATTCAAAAACATCTCAAATGGCGTCCAAGGAAAACATTGCTGACAACA	FBgn0011704	FBtr0088046	187	NA	NA	NA	2R:7872741..7872945(-)	174	0	0	FBgn0011704(3e-113)	1008
625	HD3A1002	2	K01	HD3100445	FBgn0030800	FBgn0030800	probe	HD3PR1005	5	F01	TS3	HD3100445_f	HD3100445_r	tggcgcccctagatgCCTGGTCAAGTCGTGCATAC	cgcatgtagcctgccTCATCGAGGCGTAGAACTGA	FBgn0030800_cr1	FBgn0030800_cr1_1	212	CCTGGTCAAGTCGTGCATAC	69	20	55	59.165	TCATCGAGGCGTAGAACTGA	280	20	50	59.547	1.2884	194/194/0/0	100	194	49.82	CCTGGTCAAGTCGTGCATACAGAATCTGGTCTACTACGGGGTCGTTCAGCTGCTGCCAATCCTGAAGTACAGCAACGTGTACATGACGCAGAACCTAAAGCATCTCATCCAGAGCGCATCACTGAGCGGCGCATGCCGGAAATACGTGGCCTTGCGTCCGGACAAGACGCTGCCCAGTGTTCAGCGCATCTTTCAGTTCTACGCCTCGATGA	FBgn0030800	FBtr0074348	194	NA	NA	NA	X:16777160..16777371(-)	0	0	0	FBgn0030800(2e-117)	1005
626	HD3A1002	2	K02	HD3100541	no_gene	no_gene	empty	HD3PR1006	6	F01	TS3	HD3100541_f	HD3100541_r	empty	empty	NA	NA	NA	NA	NA	NA	NA	NA	NA	NA	NA	NA	NA	NA	NA	NA	NA	NA	NA	NA	NA	NA	NA	NA	NA	NA	NA	NA	NA	NA	1006
627	HD3A1002	2	K03	HD3100446	FBgn0010621	FBgn0010621	probe	HD3PR1005	5	F02	TS4	HD3100446_f	HD3100446_r	tggcgcccctagatgCATTCGGAACATCCAAGGAC	tagcctccctagcgcCCAACGAGCAGCTAATCTCG	FBgn0010621_cr2	FBgn0010621_cr2_1	207	CATTCGGAACATCCAAGGAC	1	20	50	60.317	CCAACGAGCAGCTAATCTCG	207	20	55	61.06	1.3776	189/189/0/0	100	189	49.58	CATTCGGAACATCCAAGGACAAGATGCTGGTCATCGAGGAGTGCAAAAACTCCAAGGCTGTGACCATCTTCTTGCGTGGAGGTAACGCCATGATCATTGCGGAGGCTAAGCGATCGATTCACGATGCCATCTGCGTGGTGCGTTCGCTTGTGAAGGACTCGCGTATTGTTTACGGTGGTGGAGCTGCCGAGATTAGCTGCTCGTTGG	FBgn0010621	FBtr0087987+FBtr0087988+FBgn0010621	189+189+3	NA	NA	NA	2R:8064283..8064489(+)	0	0	0	FBgn0010621(2e-114)	1005
628	HD3A1002	2	K04	HD3100542	FBgn0029711&FBgn0052773	FBgn0029711	probe	HD3PR1006	6	F02	TS4	HD3100542_f	HD3100542_r	tggcgcccctagatgATCCCCGTCCTCCGTAAATA	tagcctccctagcgcCTCCGCAAATGGTGAGAAAT	FBgn0029711_cr2	FBgn0029711_cr2_1	209	ATCCCCGTCCTCCGTAAATA	413	20	50	60.522	CTCCGCAAATGGTGAGAAAT	621	20	45	60.074	0.596	191/191/0/0	100	191	52.68	ATCCCCGTCCTCCGTAAATATCAGCAATGCGAATCCAACAGCTGGACCTGGCCTCATGACCATTACCAATCACCACACCGCTGATTTGTCAGAGGCCCTGGTCCACAGTTCCTTTGCCAATGGTCAGCAAAGTCTGATTCTCACCAGCGACACGGGAAATCCGCTGATGAATAGCCAAGGTGCTCAGATATTTCTCACCATTTGCGGAG	FBgn0029711	FBtr0070701	191	NA	NA	NA	X:4442182..4442390(-)	0	0	0	FBgn0029711(1e-115)	1006
629	HD3A1002	2	K05	HD3100447	FBgn0001139	FBgn0001139	probe	HD3PR1005	5	F03	TS1	HD3100447_f	HD3100447_r	tggcgcccctagatgGTCGGCGATACCTACCTACG	cgacgcccgctgataACATTTGTTGTTGCATTCGC	FBgn0001139_cr12	FBgn0001139_cr12_1	218	GTCGGCGATACCTACCTACG	532	20	60	59.615	ACATTTGTTGTTGCATTCGC	749	20	40	59.596	0.7895	200/200/0/0	100	200	57.18	GTCGGCGATACCTACCTACGTTCATCTTAACATAAAAACAAATAGGAGGATAAGTGGAATTAGTCAGTCATTGCAATTGCAGGAGCGTTGAGATTATGATTACCAGCTGAACAAAAGGAGTTAAATACAAATACGATGCGAGTGCTTTTAGTTTGTTTTATGTGAGCGGTTTTTGTAATTTAGCTGAAAAGTCAGACAGCGAATGCAACAACAAATGT	FBgn0001139	FBtr0084965+FBtr0084962+FBtr0084964+FBtr0084966+FBtr0084963	200+200+200+200+200	NA	NA	NA	3R:21874751..21874968(+)	217	0	0	FBgn0001139(6e-121)	1005
630	HD3A1002	2	K06	HD3100543	FBgn0036104	FBgn0036104	probe	HD3PR1006	6	F03	TS1	HD3100543_f	HD3100543_r	tggcgcccctagatgGAAATGGAATTGGCTGCTGT	cgacgcccgctgataGGTGGCCACTAGAATATCGC	FBgn0036104_cr1	FBgn0036104_cr1_1	217	GAAATGGAATTGGCTGCTGT	1587	20	45	60.081	GGTGGCCACTAGAATATCGC	1803	20	55	59.556	0.5246	199/199/0/0	100	199	54.55	GAAATGGAATTGGCTGCTGTGCCATCTGGTGAAGTTCCTTTCCGAAGGAAGTGTCCTGATCTTTGTGACTAAAAAAGTAGATGCTGAAACGGTGTCTAACAATCTTTTAATTAAGGAGTACAATTGTCTTTTACTCCACGGCGATATGGACCAAGCGGACAGAAACAAGGTCATCACTCAGTTTAAGAGAAAAGAGTGCGATATTCTAGTGGCCACC	FBgn0036104	FBtr0076274	199	NA	NA	NA	3L:10870333..10870549(-)	0	0	0	FBgn0036104(2e-120)	1006
631	HD3A1002	2	K07	HD3100448	FBgn0004396	FBgn0004396	probe	HD3PR1005	5	F04	TS2	HD3100448_f	HD3100448_r	tggcgcccctagatgCAGTCGCACTACGGACAGTT	taggtctagccccgcTGTTTTGGACTCGATTACGATTT	FBgn0004396_cr1	FBgn0004396_cr1_1	222	CAGTCGCACTACGGACAGTT	27	20	55	58.959	TGTTTTGGACTCGATTACGATTT	248	23	34.783	59.891	4.1496	204/204/0/0	100	204	58.63	CAGTCGCACTACGGACAGTTTATTCTAATTGTGTGCTACCATCCCATACATCCAAACATACAAATATTATTGCTAAAGTTAACGATATTAACTACACATATTAAATGCTATTATACACGGGCCGAGCAAAGCCATTTCTAAAGCGGTTTACTGCCCATTCACACACAAAACACATCAAAAAATTCAATTAAATCAATTGAAATCGTAATCGAGTCCAAAACA	FBgn0004396	FBtr0075557+FBtr0075558	204+204	NA	NA	NA	3L:15528540..15528761(+)	222	0	0	FBgn0004396(3e-123)	1005
632	HD3A1002	2	K08	HD3100544	FBgn0034897	FBgn0034897	probe	HD3PR1006	6	F04	TS2	HD3100544_f	HD3100544_r	tggcgcccctagatgGGAAGAGCCGCGAAAATACT	taggtctagccccgcTTTCCATTCTTGCATTGTGG	FBgn0034897_cr10	FBgn0034897_cr10_1	213	GGAAGAGCCGCGAAAATACT	268	20	50	60.711	TTTCCATTCTTGCATTGTGG	480	20	40	59.518	1.1934	195/195/0/0	100	195	56.89	GGAAGAGCCGCGAAAATACTGTTTTGAACACAACGAAAAGATGGAGTAAATGGAGCGTGTGCTAAGCTACATGGATAGCAATTAATAGCCATTCGATATCGGTGTCCATTAAATGAATGTGAATCGTTTACTACTCAATTACCAATAGTCTGTGTCTATGGTTAGCCAACACGCCAATTAATCACGTATGCAGCCACAATGCAAGAATGGAAA	FBgn0034897	FBtr0113114+FBtr0113113+FBtr0072087	195+195+195	NA	NA	NA	2R:19620352..19620564(+)	213	0	0	FBgn0034897(6e-118)	1006
633	HD3A1002	2	K09	HD3100449	FBgn0028837	FBgn0028837	probe	HD3PR1005	5	F05	TS3	HD3100449_f	HD3100449_r	tggcgcccctagatgACGACAGCTTATACCGGAGC	cgcatgtagcctgccCAGCCATTATGTTTCCCTGC	FBgn0028837_cr1	FBgn0028837_cr1_1	223	ACGACAGCTTATACCGGAGC	31	20	55	59.364	CAGCCATTATGTTTCCCTGC	253	20	50	60.469	1.1053	205/205/0/0	100	205	50.64	ACGACAGCTTATACCGGAGCTTGTCAAACAAAAAGAAGTAAAATTAAGTTTATACCGCAAACTACGTGTAAATAAAGGCCCCCCGACAGCATGGAGCAAATGGAAGTGGACGTTGACATGTCGGCCAAGCCCAGCACATCGTCCTCCGCCGCCGCCGGGAGCAGTATGGCAGTGGATAAGACTGCGGATCAAAACCCACAGCCGCAGGGAAACATAATGGCTG	FBgn0028837	FBtr0084265	205	NA	NA	NA	3R:18406527..18406749(+)	90	0	0	FBgn0028837(7e-124)	1005
634	HD3A1002	2	K10	HD3100545	FBgn0263933	FBgn0023444	probe	HD3PR1006	6	F05	TS3	HD3100545_f	HD3100545_r	tggcgcccctagatgCTGGGGCAAGTCAAAAGAAA	cgcatgtagcctgccTCCGGATTGGAGGTTGATAC	FBgn0023444_cr2	FBgn0023444_cr2_1	205	CTGGGGCAAGTCAAAAGAAA	550	20	45	60.22	TCCGGATTGGAGGTTGATAC	754	20	50	59.75	0.4695	187/187/0/0	100	187	51.71	CTGGGGCAAGTCAAAAGAAATCCCAGAACTCGAATGAAGCGGGAAGCTCATCTAGTGGCAATGCAGGCAATGCAAATGCTACCAGTACCGATGATGCAGCCTCCTCAACATCCACAAATGGCAATAGCAGCACTTCCAGCAGCGTAGAACAACCTACAAGCGGGCTGACGCCCGCTGGTGGAACTGTATCAACCTCCAATCCGGA	FBgn0023444	FBtr0078055	187	NA	NA	NA	2L:416061..416265(+)	0	0	0	FBgn0023444(3e-113)	1006
635	HD3A1002	2	K11	HD3100450	FBgn0034599	FBgn0034599	probe	HD3PR1005	5	F06	TS4	HD3100450_f	HD3100450_r	tggcgcccctagatgGTCCGCACCTGAGCCTATT	tagcctccctagcgcCACCTTGGCCTTGATCTTGT	FBgn0034599_cr1	FBgn0034599_cr1_1	223	GTCCGCACCTGAGCCTATT	685	19	57.895	60.233	CACCTTGGCCTTGATCTTGT	907	20	50	60.111	1.3444	205/205/0/0	100	205	50.56	GTCCGCACCTGAGCCTATTGAGTCTAACCACGCGGATCTGAACTACTTGGTCTGTATGCCGCCCAATGCGAATCAGGAGCGAGAGCATTCCGCCCCAGAATTACCCAATCCCACGGCCGTCATCACCCAAAAGACTTGCGAAACAGAGGACGACTTCTTTTGCAAGTCGATTGCCGCGTATTTGCGCCAACTGTCGCGCGTGCACAAGATCAAGGCCAAGGTG	FBgn0034599	FBtr0071575	205	NA	NA	NA	2R:17057149..17057371(+)	0	0	0	FBgn0034599(7e-124)	1005
636	HD3A1002	2	K12	HD3100546	FBgn0035021	FBgn0035021	probe	HD3PR1006	6	F06	TS4	HD3100546_f	HD3100546_r	tggcgcccctagatgCACCACAATGTACCGCCAT	tagcctccctagcgcGGAGGGTCCTCTGTTTCCTC	FBgn0035021_cr1	FBgn0035021_cr1_1	203	CACCACAATGTACCGCCAT	10	19	52.632	60.256	GGAGGGTCCTCTGTTTCCTC	212	20	60	60.05	1.3064	185/185/0/0	100	185	51.04	CACCACAATGTACCGCCATTCCAAGAGAGCCAGTCCAAGGAGAACTTCATTAAATCGTTGGGCGAAAACGTGATCAACGGTTACAAGCGCAAGAAGCTAGTGGATTTGCCTGCTCCACACGACCGTGTTCCCGCTCCCAGCGAGTTGCTGACCAGCTTCGATGACTACGACATGGAACTAGAAGAGGAAACAGAGGACCCTCC	FBgn0035021	FBtr0300490+FBtr0072344	185+185	NA	NA	NA	2R:20421499..20421701(-)	0	0	0	FBgn0035021(5e-112)	1006
637	HD3A1002	2	K13	HD3100451	FBgn0017578	FBgn0017578	probe	HD3PR1005	5	F07	TS1	HD3100451_f	HD3100451_r	tggcgcccctagatgCTTCCGTTTTCACCGACATT	cgacgcccgctgataAAATTAAGGTCGATTGGGTGG	FBgn0017578_cr1	FBgn0017578_cr1_1	225	CTTCCGTTTTCACCGACATT	186	20	45	59.971	AAATTAAGGTCGATTGGGTGG	410	21	42.857	60.061	1.0907	207/207/0/0	100	207	57.96	CTTCCGTTTTCACCGACATTCTGAATTCTTACGTGGATTTAGTTCAACTTTGAGTTGTGTTATACGAAAGCAATAGCCCTCGAAAAGTTGTGAAGGAAACGGTTCCAAATTCGAATTAAAGTGAAAATTAAAATTATGTGGAAATGAGAACAGTAACAAGTCCGATAATCATAATCATCATTAGCTGTAAGCCCAAAATGTAACCCACCCAATCGACCTTAATTT	FBgn0017578	FBtr0075018	207	NA	NA	NA	3L:19255709..19255933(-)	225	0	0	FBgn0017578(4e-125)	1005
[truncated: 32,867 more rows]
