# Supplementary material for: Time-resolved mapping of genetic interactions to model rewiring of signaling pathways
Source: eLife. 2018 Dec 28;7:e40174. doi: 10.7554/eLife.40174 (PMC6319608; doi:10.7554/eLife.40174)
Supplement: Supplementary file 5. [file elife-40174-supp5.xlsx]

## Sheet: Sheet1
query_id	plate	target_id	well	target_gene	query_gene
HD3100185	P01	HD3114092	A01	CG14608	arm
HD3100185	P01	HD3200032	A02	Rheb	arm
HD3100185	P01	HD3101503	A03	Cdk12	arm
HD3100185	P01	HD3201247	A04	Prosbeta4	arm
HD3100185	P01	HD3102005	A05	CG2201	arm
HD3100185	P01	HD3205747	A06	CG13078	arm
HD3100185	P01	HD3204329	A07	CG2162	arm
HD3100185	P01	HD3211133	A08	CG9072	arm
HD3100185	P01	HD3201225	A09	Cdk8	arm
HD3100185	P01	HD3112373	A10	CG31495	arm
HD3100185	P01	HD3103591	A11	yin	arm
HD3100185	P01	RLUC	A12	RLUC	arm
HD3100185	P01	RLUC	A13	RLUC	arm
HD3100185	P01	HD3211195	A14	ctrip	arm
HD3100185	P01	HD3106235	A15	CG14184	arm
HD3100185	P01	HD3100255	A16	kto	arm
HD3100185	P01	HD3106615	A17	sev	arm
HD3100185	P01	HD3203194	A18	hoip	arm
HD3100185	P01	HD3204158	A19	Fur1	arm
HD3100185	P01	HD3102729	A20	Slmap	arm
HD3100185	P01	HD3200267	A21	CycH	arm
HD3100185	P01	HD3104795	A22	Desat1	arm
HD3100185	P01	HD3206235	A23	CG14184	arm
HD3100185	P01	HD3101120	A24	CG11985	arm
HD3100185	P01	HD3202841	B01	Chc	arm
HD3100185	P01	RLUC	B02	RLUC	arm
HD3100185	P01	HD3200231	B03	Sos	arm
HD3100185	P01	HD3105776	B04	Strip	arm
HD3100185	P01	HD3201245	B05	wts	arm
HD3100185	P01	HD3205417	B06	Cka	arm
HD3100185	P01	HD3201522	B07	Ran	arm
HD3100185	P01	HD3204792	B08	Torsin	arm
HD3100185	P01	HD3200592	B09	brm	arm
HD3100185	P01	HD3101427	B10	CycC	arm
HD3100185	P01	HD3200837	B11	CG3800	arm
HD3100185	P01	Dsor	B12	Dsor	arm
HD3100185	P01	Dsor	B13	Dsor	arm
HD3100185	P01	HD3102330	B14	Letm1	arm
HD3100185	P01	HD3202330	B15	Letm1	arm
HD3100185	P01	HD3201217	B16	Dsor	arm
HD3100185	P01	HD3112988	B17	MESR4	arm
HD3100185	P01	HD3105111	B18	CG4365	arm
HD3100185	P01	HD3115488	B19	dmt	arm
HD3100185	P01	HD3104261	B20	Topors	arm
HD3100185	P01	HD3113084	B21	CG34207	arm
HD3100185	P01	HD3202122	B22	Nup107	arm
HD3100185	P01	RLUC	B23	RLUC	arm
HD3100185	P01	HD3204221	B24	en	arm
HD3100185	P01	HD3202520	C01	Hop	arm
HD3100185	P01	HD3201882	C02	CG17765	arm
HD3100185	P01	HD3205312	C03	Arpc3A	arm
HD3100185	P01	HD3100830	C04	EloC	arm
HD3100185	P01	HD3100195	C05	skd	arm
HD3100185	P01	HD3101217	C06	Dsor	arm
HD3100185	P01	HD3202005	C07	CG2201	arm
HD3100185	P01	HD3202930	C08	CG33110	arm
HD3100185	P01	HD3204795	C09	Desat1	arm
HD3100185	P01	HD3101068	C10	Pvr	arm
HD3100185	P01	HD3200039	C11	Eip75B	arm
HD3100185	P01	GFP	C12	GFP	arm
HD3100185	P01	GFP	C13	GFP	arm
HD3100185	P01	HD3202599	C14	Cdc42	arm
HD3100185	P01	HD3115206	C15	CG30380	arm
HD3100185	P01	HD3205111	C16	CG4365	arm
HD3100185	P01	HD3111579	C17	Hsp70Bbb	arm
HD3100185	P01	HD3105415	C18	eIF-1A	arm
HD3100185	P01	HD3100537	C19	Cdk1	arm
HD3100185	P01	HD3204261	C20	Topors	arm
HD3100185	P01	HD3105740	C21	CG8891	arm
HD3100185	P01	HD3112626	C22	Socs36E	arm
HD3100185	P01	HD3102737	C23	CG3605	arm
HD3100185	P01	HD3215379	C24	Xrp1	arm
HD3100185	P01	HD3204495	D01	fz	arm
HD3100185	P01	RLUC	D02	RLUC	arm
HD3100185	P01	HD3104621	D03	p38b	arm
HD3100185	P01	HD3106377	D04	Cpr	arm
HD3100185	P01	HD3101447	D05	pnt	arm
HD3100185	P01	HD3103942	D06	eIF-2beta	arm
HD3100185	P01	HD3210976	D07	Trf2	arm
HD3100185	P01	HD3205776	D08	Strip	arm
HD3100185	P01	HD3211579	D09	Hsp70Bbb	arm
HD3100185	P01	HD3200390	D10	JIL-1	arm
HD3100185	P01	HD3113349	D11	CG16978	arm
HD3100185	P01	drk	D12	drk	arm
HD3100185	P01	drk	D13	drk	arm
HD3100185	P01	HD3104792	D14	Torsin	arm
HD3100185	P01	HD3210176	D15	CG8837	arm
HD3100185	P01	HD3107931	D16	CG18636	arm
HD3100185	P01	HD3103017	D17	Mer	arm
HD3100185	P01	HD3204298	D18	dpp	arm
HD3100185	P01	HD3105940	D19	betaCOP	arm
HD3100185	P01	HD3100795	D20	alph	arm
HD3100185	P01	HD3200433	D21	Vha55	arm
HD3100185	P01	HD3209116	D22	CG4962	arm
HD3100185	P01	RLUC	D23	RLUC	arm
HD3100185	P01	HD3200555	D24	CycB	arm
HD3100185	P01	HD3205940	E01	betaCOP	arm
HD3100185	P01	HD3200840	E02	Stat92E	arm
HD3100185	P01	HD3103869	E03	GlcT-1	arm
HD3100185	P01	HD3203679	E04	su(f)	arm
HD3100185	P01	HD3108469	E05	Hsp68	arm
HD3100185	P01	HD3102211	E06	CG42514	arm
HD3100185	P01	HD3101149	E07	Ras85D	arm
HD3100185	P01	HD3201503	E08	Cdk12	arm
HD3100185	P01	HD3100192	E09	swm	arm
HD3100185	P01	HD3210286	E10	upd3	arm
HD3100185	P01	HD3103313	E11	CG12004	arm
HD3100185	P01	FLUC	E12	FLUC	arm
HD3100185	P01	FLUC	E13	FLUC	arm
HD3100185	P01	HD3112120	E14	CG17068	arm
HD3100185	P01	HD3205415	E15	eIF-1A	arm
HD3100185	P01	HD3103644	E16	Exo84	arm
HD3100185	P01	HD3101414	E17	Rho1	arm
HD3100185	P01	HD3200255	E18	kto	arm
HD3100185	P01	HD3105978	E19	rl	arm
HD3100185	P01	HD3201293	E20	CG4751	arm
HD3100185	P01	HD3212875	E21	CG2709	arm
HD3100185	P01	HD3212988	E22	MESR4	arm
HD3100185	P01	HD3106111	E23	CG33331	arm
HD3100185	P01	HD3200976	E24	mts	arm
HD3100185	P01	HD3203591	F01	yin	arm
HD3100185	P01	RLUC	F02	RLUC	arm
HD3100185	P01	HD3203942	F03	eIF-2beta	arm
HD3100185	P01	HD3202373	F04	wnd	arm
HD3100185	P01	HD3104329	F05	CG2162	arm
HD3100185	P01	HD3103110	F06	RpL31	arm
HD3100185	P01	HD3202814	F07	vlc	arm
HD3100185	P01	HD3102321	F08	vtd	arm
HD3100185	P01	HD3104872	F09	SoxN	arm
HD3100185	P01	HD3105312	F10	Arpc3A	arm
HD3100185	P01	HD3100555	F11	CycB	arm
HD3100185	P01	thread	F12	thread	arm
HD3100185	P01	thread	F13	thread	arm
HD3100185	P01	HD3105417	F14	Cka	arm
HD3100185	P01	HD3102331	F15	CG2807	arm
HD3100185	P01	HD3110176	F16	CG8837	arm
HD3100185	P01	HD3200040	F17	CG6712	arm
HD3100185	P01	HD3104744	F18	yki	arm
HD3100185	P01	HD3104895	F19	cnk	arm
HD3100185	P01	HD3200902	F20	EcR	arm
HD3100185	P01	HD3215488	F21	dmt	arm
HD3100185	P01	HD3100902	F22	EcR	arm
HD3100185	P01	RLUC	F23	RLUC	arm
HD3100185	P01	HD3201736	F24	Egfr	arm
HD3100185	P01	HD3100268	G01	polo	arm
HD3100185	P01	HD3202737	G02	CG3605	arm
HD3100185	P01	HD3111306	G03	CR40100	arm
HD3100185	P01	HD3201018	G04	CG8963	arm
HD3100185	P01	HD3212313	G05	CG8918	arm
HD3100185	P01	HD3113985	G06	CG10265	arm
HD3100185	P01	HD3111052	G07	Acam	arm
HD3100185	P01	HD3202729	G08	Slmap	arm
HD3100185	P01	HD3107492	G09	eIF-4a	arm
HD3100185	P01	HD3100840	G10	Stat92E	arm
HD3100185	P01	HD3101792	G11	Hsc70-3	arm
HD3100185	P01	H2O	G12	H2O	arm
HD3100185	P01	H2O	G13	H2O	arm
HD3100185	P01	HD3100013	G14	lilli	arm
HD3100185	P01	HD3211920	G15	CG5844	arm
HD3100185	P01	HD3102520	G16	Hop	arm
HD3100185	P01	HD3104043	G17	Droj2	arm
HD3100185	P01	HD3205740	G18	CG8891	arm
HD3100185	P01	HD3100936	G19	p53	arm
HD3100185	P01	HD3101334	G20	Pp1-87B	arm
HD3100185	P01	HD3104871	G21	pix	arm
HD3100185	P01	HD3104550	G22	Ubi-p63E	arm
HD3100185	P01	HD3211189	G23	CG17224	arm
HD3100185	P01	HD3204550	G24	Ubi-p63E	arm
HD3100185	P01	HD3201480	H01	RasGAP1	arm
HD3100185	P01	RLUC	H02	RLUC	arm
HD3100185	P01	HD3215206	H03	CG30380	arm
HD3100185	P01	HD3101287	H04	geminin	arm
HD3100185	P01	HD3103679	H05	su(f)	arm
HD3100185	P01	HD3201047	H06	sgg	arm
HD3100185	P01	HD3200537	H07	Cdk1	arm
HD3100185	P01	HD3102599	H08	Cdc42	arm
HD3100185	P01	HD3200830	H09	EloC	arm
HD3100185	P01	HD3103194	H10	hoip	arm
HD3100185	P01	HD3101328	H11	Cul1	arm
HD3100185	P01	GAP2	H12	GAP2	arm
HD3100185	P01	GAP1	H13	GAP1	arm
HD3100185	P01	HD3200369	H14	Rpn6	arm
HD3100185	P01	HD3100617	H15	kay	arm
HD3100185	P01	HD3101736	H16	Egfr	arm
HD3100185	P01	HD3207931	H17	CG18636	arm
HD3100185	P01	HD3100668	H18	tws	arm
HD3100185	P01	HD3106245	H19	CG17119	arm
HD3100185	P01	HD3103986	H20	Mekk1	arm
HD3100185	P01	HD3212212	H21	CG14183	arm
HD3100185	P01	HD3204541	H22	noi	arm
HD3100185	P01	RLUC	H23	RLUC	arm
HD3100185	P01	HD3111189	H24	CG17224	arm
HD3100185	P01	HD3201427	I01	CycC	arm
HD3100185	P01	HD3201316	I02	da	arm
HD3100185	P01	HD3101047	I03	sgg	arm
HD3100185	P01	HD3205232	I04	dos	arm
HD3100185	P01	HD3101480	I05	RasGAP1	arm
HD3100185	P01	HD3213162	I06	CG14095	arm
HD3100185	P01	HD3102348	I07	Rpt4	arm
HD3100185	P01	HD3101242	I08	phl	arm
HD3100185	P01	HD3101220	I09	pbl	arm
HD3100185	P01	HD3201120	I10	CG11985	arm
HD3100185	P01	HD3213349	I11	CG16978	arm
HD3100185	P01	RLUC	I12	RLUC	arm
HD3100185	P01	RLUC	I13	RLUC	arm
HD3100185	P01	HD3203110	I14	RpL31	arm
HD3100185	P01	HD3100040	I15	CG6712	arm
HD3100185	P01	HD3112212	I16	CG14183	arm
HD3100185	P01	HD3102373	I17	wnd	arm
HD3100185	P01	HD3211882	I18	dgt1	arm
HD3100185	P01	HD3101018	I19	CG8963	arm
HD3100185	P01	HD3100185	I20	arm	arm
HD3100185	P01	HD3100267	I21	CycH	arm
HD3100185	P01	HD3202570	I22	CG16941	arm
HD3100185	P01	HD3200334	I23	Tor	arm
HD3100185	P01	HD3201334	I24	Pp1-87B	arm
HD3100185	P01	HD3100433	J01	Vha55	arm
HD3100185	P01	RLUC	J02	RLUC	arm
HD3100185	P01	HD3214092	J03	CG14608	arm
HD3100185	P01	HD3110286	J04	upd3	arm
HD3100185	P01	HD3203869	J05	GlcT-1	arm
HD3100185	P01	HD3104221	J06	en	arm
HD3100185	P01	HD3105747	J07	CG13078	arm
HD3100185	P01	HD3202348	J08	Rpt4	arm
HD3100185	P01	HD3203017	J09	Mer	arm
HD3100185	P01	HD3102814	J10	vlc	arm
HD3100185	P01	HD3100434	J11	Rel	arm
HD3100185	P01	PTEN	J12	PTEN	arm
HD3100185	P01	PTEN	J13	PTEN	arm
HD3100185	P01	HD3102197	J14	CG5938	arm
HD3100185	P01	HD3107442	J15	drk	arm
HD3100185	P01	HD3100837	J16	CG3800	arm
HD3100185	P01	HD3212432	J17	dome	arm
HD3100185	P01	HD3200668	J18	tws	arm
HD3100185	P01	HD3200617	J19	kay	arm
HD3100185	P01	HD3209369	J20	CG4089	arm
HD3100185	P01	HD3102570	J21	CG16941	arm
HD3100185	P01	HD3100039	J22	Eip75B	arm
HD3100185	P01	RLUC	J23	RLUC	arm
HD3100185	P01	HD3202197	J24	CG5938	arm
HD3100185	P01	HD3115379	K01	Xrp1	arm
HD3100185	P01	HD3206658	K02	MFS14	arm
HD3100185	P01	HD3113785	K03	CG32432	arm
HD3100185	P01	HD3206747	K04	CG42554	arm
HD3100185	P01	HD3106964	K05	dsh	arm
HD3100185	P01	HD3105232	K06	dos	arm
HD3100185	P01	HD3202370	K07	CG13298	arm
HD3100185	P01	HD3101245	K08	wts	arm
HD3100185	P01	HD3203644	K09	Exo84	arm
HD3100185	P01	HD3200634	K10	Su(H)	arm
HD3100185	P01	HD3200795	K11	alph	arm
HD3100185	P01	GFP	K12	GFP	arm
HD3100185	P01	GFP	K13	GFP	arm
HD3100185	P01	HD3100231	K14	Sos	arm
HD3100185	P01	HD3109116	K15	CG4962	arm
HD3100185	P01	HD3200195	K16	skd	arm
HD3100185	P01	HD3112875	K17	CG2709	arm
HD3100185	P01	HD3203420	K18	Ack	arm
HD3100185	P01	HD3210130	K19	CG14257	arm
HD3100185	P01	HD3204043	K20	Droj2	arm
HD3100185	P01	HD3203986	K21	Mekk1	arm
HD3100185	P01	HD3204826	K22	CG2064	arm
HD3100185	P01	HD3101522	K23	Ran	arm
HD3100185	P01	HD3101247	K24	Prosbeta4	arm
HD3100185	P01	HD3213785	L01	CG32432	arm
HD3100185	P01	RLUC	L02	RLUC	arm
HD3100185	P01	HD3102841	L03	Chc	arm
HD3100185	P01	HD3112313	L04	CG8918	arm
HD3100185	P01	HD3201220	L05	pbl	arm
HD3100185	P01	HD3100390	L06	JIL-1	arm
HD3100185	P01	HD3102459	L07	CG1126	arm
HD3100185	P01	HD3202459	L08	CG1126	arm
HD3100185	P01	HD3106658	L09	MFS14	arm
HD3100185	P01	HD3106747	L10	CG42554	arm
HD3100185	P01	HD3203313	L11	CG12004	arm
HD3100185	P01	pnt	L12	pnt	arm
HD3100185	P01	pnt	L13	pnt	arm
HD3100185	P01	HD3202321	L14	vtd	arm
HD3100185	P01	HD3200185	L15	arm	arm
HD3100185	P01	HD3204872	L16	SoxN	arm
HD3100185	P01	HD3206615	L17	sev	arm
HD3100185	P01	HD3208682	L18	CG8539	arm
HD3100185	P01	HD3100369	L19	Rpn6	arm
HD3100185	P01	HD3201242	L20	phl	arm
HD3100185	P01	HD3111133	L21	CG9072	arm
HD3100185	P01	HD3106354	L22	ksr	arm
HD3100185	P01	RLUC	L23	RLUC	arm
HD3100185	P01	HD3201447	L24	pnt	arm
HD3100185	P01	HD3102122	M01	Nup107	arm
HD3100185	P01	HD3200434	M02	Rel	arm
HD3100185	P01	HD3200192	M03	swm	arm
HD3100185	P01	HD3205978	M04	rl	arm
HD3100185	P01	HD3213985	M05	CG10265	arm
HD3100185	P01	HD3211052	M06	Acam	arm
HD3100185	P01	HD3208469	M07	Hsp68	arm
HD3100185	P01	HD3111920	M08	CG5844	arm
HD3100185	P01	HD3109369	M09	CG4089	arm
HD3100185	P01	HD3100032	M10	Rheb	arm
HD3100185	P01	HD3202211	M11	CG42514	arm
HD3100185	P01	FLUC	M12	FLUC	arm
HD3100185	P01	FLUC	M13	FLUC	arm
HD3100185	P01	HD3208361	M14	raw	arm
HD3100185	P01	HD3101293	M15	CG4751	arm
HD3100185	P01	HD3109492	M16	CG45781	arm
HD3100185	P01	HD3206377	M17	Cpr	arm
HD3100185	P01	HD3204871	M18	pix	arm
HD3100185	P01	HD3112299	M19	CG13502	arm
HD3100185	P01	HD3204656	M20	Bruce	arm
HD3100185	P01	HD3204696	M21	raptor	arm
HD3100185	P01	HD3104298	M22	dpp	arm
HD3100185	P01	HD3213084	M23	CG34207	arm
HD3100185	P01	HD3206964	M24	dsh	arm
HD3100185	P01	HD3206245	N01	CG17119	arm
HD3100185	P01	RLUC	N02	RLUC	arm
HD3100185	P01	HD3101225	N03	Cdk8	arm
HD3100185	P01	HD3200268	N04	polo	arm
HD3100185	P01	HD3207840	N05	CG14265	arm
HD3100185	P01	HD3202331	N06	CG2807	arm
HD3100185	P01	HD3201149	N07	Ras85D	arm
HD3100185	P01	HD3104158	N08	Fur1	arm
HD3100185	P01	HD3100340	N09	Rlip	arm
HD3100185	P01	HD3201328	N10	Cul1	arm
HD3100185	P01	HD3111882	N11	dgt1	arm
HD3100185	P01	pvr	N12	pvr	arm
HD3100185	P01	pvr	N13	pvr	arm
HD3100185	P01	HD3200936	N14	p53	arm
HD3100185	P01	HD3110130	N15	CG14257	arm
HD3100185	P01	HD3212299	N16	CG13502	arm
HD3100185	P01	HD3105266	N17	CG5377	arm
HD3100185	P01	HD3201201	N18	CycE	arm
HD3100185	P01	HD3102930	N19	CG33110	arm
HD3100185	P01	HD3204744	N20	yki	arm
HD3100185	P01	HD3212120	N21	CG17068	arm
HD3100185	P01	HD3204718	N22	CG7371	arm
HD3100185	P01	RLUC	N23	RLUC	arm
HD3100185	P01	HD3101316	N24	da	arm
HD3100185	P01	HD3110976	O01	Trf2	arm
HD3100185	P01	HD3212626	O02	Socs36E	arm
HD3100185	P01	HD3103420	O03	Ack	arm
HD3100185	P01	HD3112432	O04	dome	arm
HD3100185	P01	HD3207442	O05	drk	arm
HD3100185	P01	HD3108361	O06	raw	arm
HD3100185	P01	HD3100334	O07	Tor	arm
HD3100185	P01	HD3104495	O08	fz	arm
HD3100185	P01	HD3200013	O09	lilli	arm
HD3100185	P01	HD3104656	O10	Bruce	arm
HD3100185	P01	HD3201394	O11	pan	arm
HD3100185	P01	H2O	O12	H2O	arm
HD3100185	P01	H2O	O13	H2O	arm
HD3100185	P01	HD3101201	O14	CycE	arm
HD3100185	P01	HD3204621	O15	p38b	arm
HD3100185	P01	HD3201792	O16	Hsc70-3	arm
HD3100185	P01	HD3205266	O17	CG5377	arm
HD3100185	P01	HD3108682	O18	CG8539	arm
HD3100185	P01	HD3103244	O19	Prosalpha6	arm
HD3100185	P01	HD3204895	O20	cnk	arm
HD3100185	P01	HD3107840	O21	CG14265	arm
HD3100185	P01	HD3104541	O22	noi	arm
HD3100185	P01	HD3111195	O23	ctrip	arm
HD3100185	P01	HD3212373	O24	CG31495	arm
HD3100185	P01	HD3113162	P01	CG14095	arm
HD3100185	P01	RLUC	P02	RLUC	arm
HD3100185	P01	HD3104826	P03	CG2064	arm
HD3100185	P01	HD3100634	P04	Su(H)	arm
HD3100185	P01	HD3102370	P05	CG13298	arm
HD3100185	P01	HD3206354	P06	ksr	arm
HD3100185	P01	HD3100592	P07	brm	arm
HD3100185	P01	HD3104718	P08	CG7371	arm
HD3100185	P01	HD3104696	P09	raptor	arm
HD3100185	P01	HD3201287	P10	geminin	arm
HD3100185	P01	HD3206111	P11	CG33331	arm
HD3100185	P01	rho1	P12	rho1	arm
HD3100185	P01	rho1	P13	rho1	arm
HD3100185	P01	HD3201068	P14	Pvr	arm
HD3100185	P01	HD3201414	P15	Rho1	arm
HD3100185	P01	HD3200340	P16	Rlip	arm
HD3100185	P01	HD3203244	P17	Prosalpha6	arm
HD3100185	P01	HD3101394	P18	pan	arm
HD3100185	P01	HD3101882	P19	CG17765	arm
HD3100185	P01	HD3207492	P20	eIF-4a	arm
HD3100185	P01	HD3100976	P21	mts	arm
HD3100185	P01	HD3211306	P22	CR40100	arm
HD3100185	P01	RLUC	P23	RLUC	arm
HD3100185	P01	HD3209492	P24	CG45781	arm
HD3105312	P02	HD3114092	A01	CG14608	Arpc3A
HD3105312	P02	HD3200032	A02	Rheb	Arpc3A
HD3105312	P02	HD3101503	A03	Cdk12	Arpc3A
HD3105312	P02	HD3201247	A04	Prosbeta4	Arpc3A
HD3105312	P02	HD3102005	A05	CG2201	Arpc3A
HD3105312	P02	HD3205747	A06	CG13078	Arpc3A
HD3105312	P02	HD3204329	A07	CG2162	Arpc3A
HD3105312	P02	HD3211133	A08	CG9072	Arpc3A
HD3105312	P02	HD3201225	A09	Cdk8	Arpc3A
HD3105312	P02	HD3112373	A10	CG31495	Arpc3A
HD3105312	P02	HD3103591	A11	yin	Arpc3A
HD3105312	P02	RLUC	A12	RLUC	Arpc3A
HD3105312	P02	RLUC	A13	RLUC	Arpc3A
HD3105312	P02	HD3211195	A14	ctrip	Arpc3A
HD3105312	P02	HD3106235	A15	CG14184	Arpc3A
HD3105312	P02	HD3100255	A16	kto	Arpc3A
HD3105312	P02	HD3106615	A17	sev	Arpc3A
HD3105312	P02	HD3203194	A18	hoip	Arpc3A
HD3105312	P02	HD3204158	A19	Fur1	Arpc3A
HD3105312	P02	HD3102729	A20	Slmap	Arpc3A
HD3105312	P02	HD3200267	A21	CycH	Arpc3A
HD3105312	P02	HD3104795	A22	Desat1	Arpc3A
HD3105312	P02	HD3206235	A23	CG14184	Arpc3A
HD3105312	P02	HD3101120	A24	CG11985	Arpc3A
HD3105312	P02	HD3202841	B01	Chc	Arpc3A
HD3105312	P02	RLUC	B02	RLUC	Arpc3A
HD3105312	P02	HD3200231	B03	Sos	Arpc3A
HD3105312	P02	HD3105776	B04	Strip	Arpc3A
HD3105312	P02	HD3201245	B05	wts	Arpc3A
HD3105312	P02	HD3205417	B06	Cka	Arpc3A
HD3105312	P02	HD3201522	B07	Ran	Arpc3A
HD3105312	P02	HD3204792	B08	Torsin	Arpc3A
HD3105312	P02	HD3200592	B09	brm	Arpc3A
HD3105312	P02	HD3101427	B10	CycC	Arpc3A
HD3105312	P02	HD3200837	B11	CG3800	Arpc3A
HD3105312	P02	Dsor	B12	Dsor	Arpc3A
HD3105312	P02	Dsor	B13	Dsor	Arpc3A
HD3105312	P02	HD3102330	B14	Letm1	Arpc3A
HD3105312	P02	HD3202330	B15	Letm1	Arpc3A
HD3105312	P02	HD3201217	B16	Dsor	Arpc3A
HD3105312	P02	HD3112988	B17	MESR4	Arpc3A
HD3105312	P02	HD3105111	B18	CG4365	Arpc3A
HD3105312	P02	HD3115488	B19	dmt	Arpc3A
HD3105312	P02	HD3104261	B20	Topors	Arpc3A
HD3105312	P02	HD3113084	B21	CG34207	Arpc3A
HD3105312	P02	HD3202122	B22	Nup107	Arpc3A
HD3105312	P02	RLUC	B23	RLUC	Arpc3A
HD3105312	P02	HD3204221	B24	en	Arpc3A
HD3105312	P02	HD3202520	C01	Hop	Arpc3A
HD3105312	P02	HD3201882	C02	CG17765	Arpc3A
HD3105312	P02	HD3205312	C03	Arpc3A	Arpc3A
HD3105312	P02	HD3100830	C04	EloC	Arpc3A
HD3105312	P02	HD3100195	C05	skd	Arpc3A
HD3105312	P02	HD3101217	C06	Dsor	Arpc3A
HD3105312	P02	HD3202005	C07	CG2201	Arpc3A
HD3105312	P02	HD3202930	C08	CG33110	Arpc3A
HD3105312	P02	HD3204795	C09	Desat1	Arpc3A
HD3105312	P02	HD3101068	C10	Pvr	Arpc3A
HD3105312	P02	HD3200039	C11	Eip75B	Arpc3A
HD3105312	P02	GFP	C12	GFP	Arpc3A
HD3105312	P02	GFP	C13	GFP	Arpc3A
HD3105312	P02	HD3202599	C14	Cdc42	Arpc3A
HD3105312	P02	HD3115206	C15	CG30380	Arpc3A
HD3105312	P02	HD3205111	C16	CG4365	Arpc3A
HD3105312	P02	HD3111579	C17	Hsp70Bbb	Arpc3A
HD3105312	P02	HD3105415	C18	eIF-1A	Arpc3A
HD3105312	P02	HD3100537	C19	Cdk1	Arpc3A
HD3105312	P02	HD3204261	C20	Topors	Arpc3A
HD3105312	P02	HD3105740	C21	CG8891	Arpc3A
HD3105312	P02	HD3112626	C22	Socs36E	Arpc3A
HD3105312	P02	HD3102737	C23	CG3605	Arpc3A
HD3105312	P02	HD3215379	C24	Xrp1	Arpc3A
HD3105312	P02	HD3204495	D01	fz	Arpc3A
HD3105312	P02	RLUC	D02	RLUC	Arpc3A
HD3105312	P02	HD3104621	D03	p38b	Arpc3A
HD3105312	P02	HD3106377	D04	Cpr	Arpc3A
HD3105312	P02	HD3101447	D05	pnt	Arpc3A
HD3105312	P02	HD3103942	D06	eIF-2beta	Arpc3A
HD3105312	P02	HD3210976	D07	Trf2	Arpc3A
HD3105312	P02	HD3205776	D08	Strip	Arpc3A
HD3105312	P02	HD3211579	D09	Hsp70Bbb	Arpc3A
HD3105312	P02	HD3200390	D10	JIL-1	Arpc3A
HD3105312	P02	HD3113349	D11	CG16978	Arpc3A
HD3105312	P02	drk	D12	drk	Arpc3A
HD3105312	P02	drk	D13	drk	Arpc3A
HD3105312	P02	HD3104792	D14	Torsin	Arpc3A
HD3105312	P02	HD3210176	D15	CG8837	Arpc3A
HD3105312	P02	HD3107931	D16	CG18636	Arpc3A
HD3105312	P02	HD3103017	D17	Mer	Arpc3A
HD3105312	P02	HD3204298	D18	dpp	Arpc3A
HD3105312	P02	HD3105940	D19	betaCOP	Arpc3A
HD3105312	P02	HD3100795	D20	alph	Arpc3A
HD3105312	P02	HD3200433	D21	Vha55	Arpc3A
HD3105312	P02	HD3209116	D22	CG4962	Arpc3A
HD3105312	P02	RLUC	D23	RLUC	Arpc3A
HD3105312	P02	HD3200555	D24	CycB	Arpc3A
HD3105312	P02	HD3205940	E01	betaCOP	Arpc3A
HD3105312	P02	HD3200840	E02	Stat92E	Arpc3A
HD3105312	P02	HD3103869	E03	GlcT-1	Arpc3A
HD3105312	P02	HD3203679	E04	su(f)	Arpc3A
HD3105312	P02	HD3108469	E05	Hsp68	Arpc3A
HD3105312	P02	HD3102211	E06	CG42514	Arpc3A
HD3105312	P02	HD3101149	E07	Ras85D	Arpc3A
HD3105312	P02	HD3201503	E08	Cdk12	Arpc3A
HD3105312	P02	HD3100192	E09	swm	Arpc3A
HD3105312	P02	HD3210286	E10	upd3	Arpc3A
HD3105312	P02	HD3103313	E11	CG12004	Arpc3A
HD3105312	P02	FLUC	E12	FLUC	Arpc3A
HD3105312	P02	FLUC	E13	FLUC	Arpc3A
HD3105312	P02	HD3112120	E14	CG17068	Arpc3A
HD3105312	P02	HD3205415	E15	eIF-1A	Arpc3A
HD3105312	P02	HD3103644	E16	Exo84	Arpc3A
HD3105312	P02	HD3101414	E17	Rho1	Arpc3A
HD3105312	P02	HD3200255	E18	kto	Arpc3A
HD3105312	P02	HD3105978	E19	rl	Arpc3A
HD3105312	P02	HD3201293	E20	CG4751	Arpc3A
HD3105312	P02	HD3212875	E21	CG2709	Arpc3A
HD3105312	P02	HD3212988	E22	MESR4	Arpc3A
HD3105312	P02	HD3106111	E23	CG33331	Arpc3A
HD3105312	P02	HD3200976	E24	mts	Arpc3A
HD3105312	P02	HD3203591	F01	yin	Arpc3A
HD3105312	P02	RLUC	F02	RLUC	Arpc3A
HD3105312	P02	HD3203942	F03	eIF-2beta	Arpc3A
HD3105312	P02	HD3202373	F04	wnd	Arpc3A
HD3105312	P02	HD3104329	F05	CG2162	Arpc3A
HD3105312	P02	HD3103110	F06	RpL31	Arpc3A
HD3105312	P02	HD3202814	F07	vlc	Arpc3A
HD3105312	P02	HD3102321	F08	vtd	Arpc3A
HD3105312	P02	HD3104872	F09	SoxN	Arpc3A
HD3105312	P02	HD3105312	F10	Arpc3A	Arpc3A
HD3105312	P02	HD3100555	F11	CycB	Arpc3A
HD3105312	P02	thread	F12	thread	Arpc3A
HD3105312	P02	thread	F13	thread	Arpc3A
HD3105312	P02	HD3105417	F14	Cka	Arpc3A
HD3105312	P02	HD3102331	F15	CG2807	Arpc3A
HD3105312	P02	HD3110176	F16	CG8837	Arpc3A
HD3105312	P02	HD3200040	F17	CG6712	Arpc3A
HD3105312	P02	HD3104744	F18	yki	Arpc3A
HD3105312	P02	HD3104895	F19	cnk	Arpc3A
HD3105312	P02	HD3200902	F20	EcR	Arpc3A
HD3105312	P02	HD3215488	F21	dmt	Arpc3A
HD3105312	P02	HD3100902	F22	EcR	Arpc3A
HD3105312	P02	RLUC	F23	RLUC	Arpc3A
HD3105312	P02	HD3201736	F24	Egfr	Arpc3A
HD3105312	P02	HD3100268	G01	polo	Arpc3A
HD3105312	P02	HD3202737	G02	CG3605	Arpc3A
HD3105312	P02	HD3111306	G03	CR40100	Arpc3A
HD3105312	P02	HD3201018	G04	CG8963	Arpc3A
HD3105312	P02	HD3212313	G05	CG8918	Arpc3A
HD3105312	P02	HD3113985	G06	CG10265	Arpc3A
HD3105312	P02	HD3111052	G07	Acam	Arpc3A
HD3105312	P02	HD3202729	G08	Slmap	Arpc3A
HD3105312	P02	HD3107492	G09	eIF-4a	Arpc3A
HD3105312	P02	HD3100840	G10	Stat92E	Arpc3A
HD3105312	P02	HD3101792	G11	Hsc70-3	Arpc3A
HD3105312	P02	H2O	G12	H2O	Arpc3A
HD3105312	P02	H2O	G13	H2O	Arpc3A
HD3105312	P02	HD3100013	G14	lilli	Arpc3A
HD3105312	P02	HD3211920	G15	CG5844	Arpc3A
HD3105312	P02	HD3102520	G16	Hop	Arpc3A
HD3105312	P02	HD3104043	G17	Droj2	Arpc3A
HD3105312	P02	HD3205740	G18	CG8891	Arpc3A
HD3105312	P02	HD3100936	G19	p53	Arpc3A
HD3105312	P02	HD3101334	G20	Pp1-87B	Arpc3A
HD3105312	P02	HD3104871	G21	pix	Arpc3A
HD3105312	P02	HD3104550	G22	Ubi-p63E	Arpc3A
HD3105312	P02	HD3211189	G23	CG17224	Arpc3A
HD3105312	P02	HD3204550	G24	Ubi-p63E	Arpc3A
HD3105312	P02	HD3201480	H01	RasGAP1	Arpc3A
HD3105312	P02	RLUC	H02	RLUC	Arpc3A
HD3105312	P02	HD3215206	H03	CG30380	Arpc3A
HD3105312	P02	HD3101287	H04	geminin	Arpc3A
HD3105312	P02	HD3103679	H05	su(f)	Arpc3A
HD3105312	P02	HD3201047	H06	sgg	Arpc3A
HD3105312	P02	HD3200537	H07	Cdk1	Arpc3A
HD3105312	P02	HD3102599	H08	Cdc42	Arpc3A
HD3105312	P02	HD3200830	H09	EloC	Arpc3A
HD3105312	P02	HD3103194	H10	hoip	Arpc3A
HD3105312	P02	HD3101328	H11	Cul1	Arpc3A
HD3105312	P02	GAP2	H12	GAP2	Arpc3A
HD3105312	P02	GAP1	H13	GAP1	Arpc3A
HD3105312	P02	HD3200369	H14	Rpn6	Arpc3A
HD3105312	P02	HD3100617	H15	kay	Arpc3A
HD3105312	P02	HD3101736	H16	Egfr	Arpc3A
HD3105312	P02	HD3207931	H17	CG18636	Arpc3A
HD3105312	P02	HD3100668	H18	tws	Arpc3A
HD3105312	P02	HD3106245	H19	CG17119	Arpc3A
HD3105312	P02	HD3103986	H20	Mekk1	Arpc3A
HD3105312	P02	HD3212212	H21	CG14183	Arpc3A
HD3105312	P02	HD3204541	H22	noi	Arpc3A
HD3105312	P02	RLUC	H23	RLUC	Arpc3A
HD3105312	P02	HD3111189	H24	CG17224	Arpc3A
HD3105312	P02	HD3201427	I01	CycC	Arpc3A
HD3105312	P02	HD3201316	I02	da	Arpc3A
HD3105312	P02	HD3101047	I03	sgg	Arpc3A
HD3105312	P02	HD3205232	I04	dos	Arpc3A
HD3105312	P02	HD3101480	I05	RasGAP1	Arpc3A
HD3105312	P02	HD3213162	I06	CG14095	Arpc3A
HD3105312	P02	HD3102348	I07	Rpt4	Arpc3A
HD3105312	P02	HD3101242	I08	phl	Arpc3A
HD3105312	P02	HD3101220	I09	pbl	Arpc3A
HD3105312	P02	HD3201120	I10	CG11985	Arpc3A
HD3105312	P02	HD3213349	I11	CG16978	Arpc3A
HD3105312	P02	RLUC	I12	RLUC	Arpc3A
HD3105312	P02	RLUC	I13	RLUC	Arpc3A
HD3105312	P02	HD3203110	I14	RpL31	Arpc3A
HD3105312	P02	HD3100040	I15	CG6712	Arpc3A
HD3105312	P02	HD3112212	I16	CG14183	Arpc3A
HD3105312	P02	HD3102373	I17	wnd	Arpc3A
HD3105312	P02	HD3211882	I18	dgt1	Arpc3A
HD3105312	P02	HD3101018	I19	CG8963	Arpc3A
HD3105312	P02	HD3100185	I20	arm	Arpc3A
HD3105312	P02	HD3100267	I21	CycH	Arpc3A
HD3105312	P02	HD3202570	I22	CG16941	Arpc3A
HD3105312	P02	HD3200334	I23	Tor	Arpc3A
HD3105312	P02	HD3201334	I24	Pp1-87B	Arpc3A
HD3105312	P02	HD3100433	J01	Vha55	Arpc3A
HD3105312	P02	RLUC	J02	RLUC	Arpc3A
HD3105312	P02	HD3214092	J03	CG14608	Arpc3A
HD3105312	P02	HD3110286	J04	upd3	Arpc3A
HD3105312	P02	HD3203869	J05	GlcT-1	Arpc3A
HD3105312	P02	HD3104221	J06	en	Arpc3A
HD3105312	P02	HD3105747	J07	CG13078	Arpc3A
HD3105312	P02	HD3202348	J08	Rpt4	Arpc3A
HD3105312	P02	HD3203017	J09	Mer	Arpc3A
HD3105312	P02	HD3102814	J10	vlc	Arpc3A
HD3105312	P02	HD3100434	J11	Rel	Arpc3A
HD3105312	P02	PTEN	J12	PTEN	Arpc3A
HD3105312	P02	PTEN	J13	PTEN	Arpc3A
HD3105312	P02	HD3102197	J14	CG5938	Arpc3A
HD3105312	P02	HD3107442	J15	drk	Arpc3A
HD3105312	P02	HD3100837	J16	CG3800	Arpc3A
HD3105312	P02	HD3212432	J17	dome	Arpc3A
HD3105312	P02	HD3200668	J18	tws	Arpc3A
HD3105312	P02	HD3200617	J19	kay	Arpc3A
HD3105312	P02	HD3209369	J20	CG4089	Arpc3A
HD3105312	P02	HD3102570	J21	CG16941	Arpc3A
HD3105312	P02	HD3100039	J22	Eip75B	Arpc3A
HD3105312	P02	RLUC	J23	RLUC	Arpc3A
HD3105312	P02	HD3202197	J24	CG5938	Arpc3A
HD3105312	P02	HD3115379	K01	Xrp1	Arpc3A
HD3105312	P02	HD3206658	K02	MFS14	Arpc3A
HD3105312	P02	HD3113785	K03	CG32432	Arpc3A
HD3105312	P02	HD3206747	K04	CG42554	Arpc3A
HD3105312	P02	HD3106964	K05	dsh	Arpc3A
HD3105312	P02	HD3105232	K06	dos	Arpc3A
HD3105312	P02	HD3202370	K07	CG13298	Arpc3A
HD3105312	P02	HD3101245	K08	wts	Arpc3A
HD3105312	P02	HD3203644	K09	Exo84	Arpc3A
HD3105312	P02	HD3200634	K10	Su(H)	Arpc3A
HD3105312	P02	HD3200795	K11	alph	Arpc3A
HD3105312	P02	GFP	K12	GFP	Arpc3A
HD3105312	P02	GFP	K13	GFP	Arpc3A
HD3105312	P02	HD3100231	K14	Sos	Arpc3A
HD3105312	P02	HD3109116	K15	CG4962	Arpc3A
HD3105312	P02	HD3200195	K16	skd	Arpc3A
HD3105312	P02	HD3112875	K17	CG2709	Arpc3A
HD3105312	P02	HD3203420	K18	Ack	Arpc3A
HD3105312	P02	HD3210130	K19	CG14257	Arpc3A
HD3105312	P02	HD3204043	K20	Droj2	Arpc3A
HD3105312	P02	HD3203986	K21	Mekk1	Arpc3A
HD3105312	P02	HD3204826	K22	CG2064	Arpc3A
HD3105312	P02	HD3101522	K23	Ran	Arpc3A
HD3105312	P02	HD3101247	K24	Prosbeta4	Arpc3A
HD3105312	P02	HD3213785	L01	CG32432	Arpc3A
HD3105312	P02	RLUC	L02	RLUC	Arpc3A
HD3105312	P02	HD3102841	L03	Chc	Arpc3A
HD3105312	P02	HD3112313	L04	CG8918	Arpc3A
HD3105312	P02	HD3201220	L05	pbl	Arpc3A
HD3105312	P02	HD3100390	L06	JIL-1	Arpc3A
HD3105312	P02	HD3102459	L07	CG1126	Arpc3A
HD3105312	P02	HD3202459	L08	CG1126	Arpc3A
HD3105312	P02	HD3106658	L09	MFS14	Arpc3A
HD3105312	P02	HD3106747	L10	CG42554	Arpc3A
HD3105312	P02	HD3203313	L11	CG12004	Arpc3A
HD3105312	P02	pnt	L12	pnt	Arpc3A
HD3105312	P02	pnt	L13	pnt	Arpc3A
HD3105312	P02	HD3202321	L14	vtd	Arpc3A
HD3105312	P02	HD3200185	L15	arm	Arpc3A
HD3105312	P02	HD3204872	L16	SoxN	Arpc3A
HD3105312	P02	HD3206615	L17	sev	Arpc3A
HD3105312	P02	HD3208682	L18	CG8539	Arpc3A
HD3105312	P02	HD3100369	L19	Rpn6	Arpc3A
HD3105312	P02	HD3201242	L20	phl	Arpc3A
HD3105312	P02	HD3111133	L21	CG9072	Arpc3A
HD3105312	P02	HD3106354	L22	ksr	Arpc3A
HD3105312	P02	RLUC	L23	RLUC	Arpc3A
HD3105312	P02	HD3201447	L24	pnt	Arpc3A
HD3105312	P02	HD3102122	M01	Nup107	Arpc3A
HD3105312	P02	HD3200434	M02	Rel	Arpc3A
HD3105312	P02	HD3200192	M03	swm	Arpc3A
HD3105312	P02	HD3205978	M04	rl	Arpc3A
HD3105312	P02	HD3213985	M05	CG10265	Arpc3A
HD3105312	P02	HD3211052	M06	Acam	Arpc3A
HD3105312	P02	HD3208469	M07	Hsp68	Arpc3A
HD3105312	P02	HD3111920	M08	CG5844	Arpc3A
HD3105312	P02	HD3109369	M09	CG4089	Arpc3A
HD3105312	P02	HD3100032	M10	Rheb	Arpc3A
HD3105312	P02	HD3202211	M11	CG42514	Arpc3A
HD3105312	P02	FLUC	M12	FLUC	Arpc3A
HD3105312	P02	FLUC	M13	FLUC	Arpc3A
HD3105312	P02	HD3208361	M14	raw	Arpc3A
HD3105312	P02	HD3101293	M15	CG4751	Arpc3A
HD3105312	P02	HD3109492	M16	CG45781	Arpc3A
HD3105312	P02	HD3206377	M17	Cpr	Arpc3A
HD3105312	P02	HD3204871	M18	pix	Arpc3A
HD3105312	P02	HD3112299	M19	CG13502	Arpc3A
HD3105312	P02	HD3204656	M20	Bruce	Arpc3A
HD3105312	P02	HD3204696	M21	raptor	Arpc3A
HD3105312	P02	HD3104298	M22	dpp	Arpc3A
HD3105312	P02	HD3213084	M23	CG34207	Arpc3A
HD3105312	P02	HD3206964	M24	dsh	Arpc3A
HD3105312	P02	HD3206245	N01	CG17119	Arpc3A
HD3105312	P02	RLUC	N02	RLUC	Arpc3A
HD3105312	P02	HD3101225	N03	Cdk8	Arpc3A
HD3105312	P02	HD3200268	N04	polo	Arpc3A
HD3105312	P02	HD3207840	N05	CG14265	Arpc3A
HD3105312	P02	HD3202331	N06	CG2807	Arpc3A
HD3105312	P02	HD3201149	N07	Ras85D	Arpc3A
HD3105312	P02	HD3104158	N08	Fur1	Arpc3A
HD3105312	P02	HD3100340	N09	Rlip	Arpc3A
HD3105312	P02	HD3201328	N10	Cul1	Arpc3A
HD3105312	P02	HD3111882	N11	dgt1	Arpc3A
HD3105312	P02	pvr	N12	pvr	Arpc3A
HD3105312	P02	pvr	N13	pvr	Arpc3A
HD3105312	P02	HD3200936	N14	p53	Arpc3A
HD3105312	P02	HD3110130	N15	CG14257	Arpc3A
HD3105312	P02	HD3212299	N16	CG13502	Arpc3A
HD3105312	P02	HD3105266	N17	CG5377	Arpc3A
HD3105312	P02	HD3201201	N18	CycE	Arpc3A
HD3105312	P02	HD3102930	N19	CG33110	Arpc3A
HD3105312	P02	HD3204744	N20	yki	Arpc3A
HD3105312	P02	HD3212120	N21	CG17068	Arpc3A
HD3105312	P02	HD3204718	N22	CG7371	Arpc3A
HD3105312	P02	RLUC	N23	RLUC	Arpc3A
HD3105312	P02	HD3101316	N24	da	Arpc3A
HD3105312	P02	HD3110976	O01	Trf2	Arpc3A
HD3105312	P02	HD3212626	O02	Socs36E	Arpc3A
HD3105312	P02	HD3103420	O03	Ack	Arpc3A
HD3105312	P02	HD3112432	O04	dome	Arpc3A
HD3105312	P02	HD3207442	O05	drk	Arpc3A
HD3105312	P02	HD3108361	O06	raw	Arpc3A
HD3105312	P02	HD3100334	O07	Tor	Arpc3A
HD3105312	P02	HD3104495	O08	fz	Arpc3A
HD3105312	P02	HD3200013	O09	lilli	Arpc3A
HD3105312	P02	HD3104656	O10	Bruce	Arpc3A
HD3105312	P02	HD3201394	O11	pan	Arpc3A
HD3105312	P02	H2O	O12	H2O	Arpc3A
HD3105312	P02	H2O	O13	H2O	Arpc3A
HD3105312	P02	HD3101201	O14	CycE	Arpc3A
HD3105312	P02	HD3204621	O15	p38b	Arpc3A
HD3105312	P02	HD3201792	O16	Hsc70-3	Arpc3A
HD3105312	P02	HD3205266	O17	CG5377	Arpc3A
HD3105312	P02	HD3108682	O18	CG8539	Arpc3A
HD3105312	P02	HD3103244	O19	Prosalpha6	Arpc3A
HD3105312	P02	HD3204895	O20	cnk	Arpc3A
HD3105312	P02	HD3107840	O21	CG14265	Arpc3A
HD3105312	P02	HD3104541	O22	noi	Arpc3A
HD3105312	P02	HD3111195	O23	ctrip	Arpc3A
HD3105312	P02	HD3212373	O24	CG31495	Arpc3A
HD3105312	P02	HD3113162	P01	CG14095	Arpc3A
HD3105312	P02	RLUC	P02	RLUC	Arpc3A
HD3105312	P02	HD3104826	P03	CG2064	Arpc3A
HD3105312	P02	HD3100634	P04	Su(H)	Arpc3A
HD3105312	P02	HD3102370	P05	CG13298	Arpc3A
HD3105312	P02	HD3206354	P06	ksr	Arpc3A
HD3105312	P02	HD3100592	P07	brm	Arpc3A
HD3105312	P02	HD3104718	P08	CG7371	Arpc3A
HD3105312	P02	HD3104696	P09	raptor	Arpc3A
HD3105312	P02	HD3201287	P10	geminin	Arpc3A
HD3105312	P02	HD3206111	P11	CG33331	Arpc3A
HD3105312	P02	rho1	P12	rho1	Arpc3A
HD3105312	P02	rho1	P13	rho1	Arpc3A
HD3105312	P02	HD3201068	P14	Pvr	Arpc3A
HD3105312	P02	HD3201414	P15	Rho1	Arpc3A
HD3105312	P02	HD3200340	P16	Rlip	Arpc3A
HD3105312	P02	HD3203244	P17	Prosalpha6	Arpc3A
HD3105312	P02	HD3101394	P18	pan	Arpc3A
HD3105312	P02	HD3101882	P19	CG17765	Arpc3A
HD3105312	P02	HD3207492	P20	eIF-4a	Arpc3A
HD3105312	P02	HD3100976	P21	mts	Arpc3A
HD3105312	P02	HD3211306	P22	CR40100	Arpc3A
HD3105312	P02	RLUC	P23	RLUC	Arpc3A
HD3105312	P02	HD3209492	P24	CG45781	Arpc3A
HD3100592	P03	HD3114092	A01	CG14608	brm
HD3100592	P03	HD3200032	A02	Rheb	brm
HD3100592	P03	HD3101503	A03	Cdk12	brm
HD3100592	P03	HD3201247	A04	Prosbeta4	brm
HD3100592	P03	HD3102005	A05	CG2201	brm
HD3100592	P03	HD3205747	A06	CG13078	brm
HD3100592	P03	HD3204329	A07	CG2162	brm
HD3100592	P03	HD3211133	A08	CG9072	brm
HD3100592	P03	HD3201225	A09	Cdk8	brm
HD3100592	P03	HD3112373	A10	CG31495	brm
HD3100592	P03	HD3103591	A11	yin	brm
HD3100592	P03	RLUC	A12	RLUC	brm
HD3100592	P03	RLUC	A13	RLUC	brm
HD3100592	P03	HD3211195	A14	ctrip	brm
HD3100592	P03	HD3106235	A15	CG14184	brm
HD3100592	P03	HD3100255	A16	kto	brm
HD3100592	P03	HD3106615	A17	sev	brm
HD3100592	P03	HD3203194	A18	hoip	brm
HD3100592	P03	HD3204158	A19	Fur1	brm
HD3100592	P03	HD3102729	A20	Slmap	brm
HD3100592	P03	HD3200267	A21	CycH	brm
HD3100592	P03	HD3104795	A22	Desat1	brm
HD3100592	P03	HD3206235	A23	CG14184	brm
HD3100592	P03	HD3101120	A24	CG11985	brm
HD3100592	P03	HD3202841	B01	Chc	brm
HD3100592	P03	RLUC	B02	RLUC	brm
HD3100592	P03	HD3200231	B03	Sos	brm
HD3100592	P03	HD3105776	B04	Strip	brm
HD3100592	P03	HD3201245	B05	wts	brm
HD3100592	P03	HD3205417	B06	Cka	brm
HD3100592	P03	HD3201522	B07	Ran	brm
HD3100592	P03	HD3204792	B08	Torsin	brm
HD3100592	P03	HD3200592	B09	brm	brm
HD3100592	P03	HD3101427	B10	CycC	brm
HD3100592	P03	HD3200837	B11	CG3800	brm
HD3100592	P03	Dsor	B12	Dsor	brm
HD3100592	P03	Dsor	B13	Dsor	brm
HD3100592	P03	HD3102330	B14	Letm1	brm
HD3100592	P03	HD3202330	B15	Letm1	brm
HD3100592	P03	HD3201217	B16	Dsor	brm
HD3100592	P03	HD3112988	B17	MESR4	brm
HD3100592	P03	HD3105111	B18	CG4365	brm
HD3100592	P03	HD3115488	B19	dmt	brm
HD3100592	P03	HD3104261	B20	Topors	brm
HD3100592	P03	HD3113084	B21	CG34207	brm
HD3100592	P03	HD3202122	B22	Nup107	brm
HD3100592	P03	RLUC	B23	RLUC	brm
HD3100592	P03	HD3204221	B24	en	brm
HD3100592	P03	HD3202520	C01	Hop	brm
HD3100592	P03	HD3201882	C02	CG17765	brm
HD3100592	P03	HD3205312	C03	Arpc3A	brm
HD3100592	P03	HD3100830	C04	EloC	brm
HD3100592	P03	HD3100195	C05	skd	brm
HD3100592	P03	HD3101217	C06	Dsor	brm
HD3100592	P03	HD3202005	C07	CG2201	brm
HD3100592	P03	HD3202930	C08	CG33110	brm
HD3100592	P03	HD3204795	C09	Desat1	brm
HD3100592	P03	HD3101068	C10	Pvr	brm
HD3100592	P03	HD3200039	C11	Eip75B	brm
HD3100592	P03	GFP	C12	GFP	brm
HD3100592	P03	GFP	C13	GFP	brm
HD3100592	P03	HD3202599	C14	Cdc42	brm
HD3100592	P03	HD3115206	C15	CG30380	brm
HD3100592	P03	HD3205111	C16	CG4365	brm
HD3100592	P03	HD3111579	C17	Hsp70Bbb	brm
HD3100592	P03	HD3105415	C18	eIF-1A	brm
HD3100592	P03	HD3100537	C19	Cdk1	brm
HD3100592	P03	HD3204261	C20	Topors	brm
HD3100592	P03	HD3105740	C21	CG8891	brm
HD3100592	P03	HD3112626	C22	Socs36E	brm
HD3100592	P03	HD3102737	C23	CG3605	brm
HD3100592	P03	HD3215379	C24	Xrp1	brm
HD3100592	P03	HD3204495	D01	fz	brm
HD3100592	P03	RLUC	D02	RLUC	brm
HD3100592	P03	HD3104621	D03	p38b	brm
HD3100592	P03	HD3106377	D04	Cpr	brm
HD3100592	P03	HD3101447	D05	pnt	brm
HD3100592	P03	HD3103942	D06	eIF-2beta	brm
HD3100592	P03	HD3210976	D07	Trf2	brm
HD3100592	P03	HD3205776	D08	Strip	brm
HD3100592	P03	HD3211579	D09	Hsp70Bbb	brm
HD3100592	P03	HD3200390	D10	JIL-1	brm
HD3100592	P03	HD3113349	D11	CG16978	brm
HD3100592	P03	drk	D12	drk	brm
HD3100592	P03	drk	D13	drk	brm
HD3100592	P03	HD3104792	D14	Torsin	brm
HD3100592	P03	HD3210176	D15	CG8837	brm
HD3100592	P03	HD3107931	D16	CG18636	brm
HD3100592	P03	HD3103017	D17	Mer	brm
HD3100592	P03	HD3204298	D18	dpp	brm
HD3100592	P03	HD3105940	D19	betaCOP	brm
HD3100592	P03	HD3100795	D20	alph	brm
HD3100592	P03	HD3200433	D21	Vha55	brm
HD3100592	P03	HD3209116	D22	CG4962	brm
HD3100592	P03	RLUC	D23	RLUC	brm
HD3100592	P03	HD3200555	D24	CycB	brm
HD3100592	P03	HD3205940	E01	betaCOP	brm
HD3100592	P03	HD3200840	E02	Stat92E	brm
HD3100592	P03	HD3103869	E03	GlcT-1	brm
HD3100592	P03	HD3203679	E04	su(f)	brm
HD3100592	P03	HD3108469	E05	Hsp68	brm
HD3100592	P03	HD3102211	E06	CG42514	brm
HD3100592	P03	HD3101149	E07	Ras85D	brm
HD3100592	P03	HD3201503	E08	Cdk12	brm
HD3100592	P03	HD3100192	E09	swm	brm
HD3100592	P03	HD3210286	E10	upd3	brm
HD3100592	P03	HD3103313	E11	CG12004	brm
HD3100592	P03	FLUC	E12	FLUC	brm
HD3100592	P03	FLUC	E13	FLUC	brm
HD3100592	P03	HD3112120	E14	CG17068	brm
HD3100592	P03	HD3205415	E15	eIF-1A	brm
HD3100592	P03	HD3103644	E16	Exo84	brm
HD3100592	P03	HD3101414	E17	Rho1	brm
HD3100592	P03	HD3200255	E18	kto	brm
HD3100592	P03	HD3105978	E19	rl	brm
HD3100592	P03	HD3201293	E20	CG4751	brm
HD3100592	P03	HD3212875	E21	CG2709	brm
HD3100592	P03	HD3212988	E22	MESR4	brm
HD3100592	P03	HD3106111	E23	CG33331	brm
HD3100592	P03	HD3200976	E24	mts	brm
HD3100592	P03	HD3203591	F01	yin	brm
HD3100592	P03	RLUC	F02	RLUC	brm
HD3100592	P03	HD3203942	F03	eIF-2beta	brm
HD3100592	P03	HD3202373	F04	wnd	brm
HD3100592	P03	HD3104329	F05	CG2162	brm
HD3100592	P03	HD3103110	F06	RpL31	brm
HD3100592	P03	HD3202814	F07	vlc	brm
HD3100592	P03	HD3102321	F08	vtd	brm
HD3100592	P03	HD3104872	F09	SoxN	brm
HD3100592	P03	HD3105312	F10	Arpc3A	brm
HD3100592	P03	HD3100555	F11	CycB	brm
HD3100592	P03	thread	F12	thread	brm
HD3100592	P03	thread	F13	thread	brm
HD3100592	P03	HD3105417	F14	Cka	brm
HD3100592	P03	HD3102331	F15	CG2807	brm
HD3100592	P03	HD3110176	F16	CG8837	brm
HD3100592	P03	HD3200040	F17	CG6712	brm
HD3100592	P03	HD3104744	F18	yki	brm
HD3100592	P03	HD3104895	F19	cnk	brm
HD3100592	P03	HD3200902	F20	EcR	brm
HD3100592	P03	HD3215488	F21	dmt	brm
HD3100592	P03	HD3100902	F22	EcR	brm
HD3100592	P03	RLUC	F23	RLUC	brm
HD3100592	P03	HD3201736	F24	Egfr	brm
HD3100592	P03	HD3100268	G01	polo	brm
HD3100592	P03	HD3202737	G02	CG3605	brm
HD3100592	P03	HD3111306	G03	CR40100	brm
HD3100592	P03	HD3201018	G04	CG8963	brm
HD3100592	P03	HD3212313	G05	CG8918	brm
HD3100592	P03	HD3113985	G06	CG10265	brm
HD3100592	P03	HD3111052	G07	Acam	brm
HD3100592	P03	HD3202729	G08	Slmap	brm
HD3100592	P03	HD3107492	G09	eIF-4a	brm
HD3100592	P03	HD3100840	G10	Stat92E	brm
HD3100592	P03	HD3101792	G11	Hsc70-3	brm
HD3100592	P03	H2O	G12	H2O	brm
HD3100592	P03	H2O	G13	H2O	brm
HD3100592	P03	HD3100013	G14	lilli	brm
HD3100592	P03	HD3211920	G15	CG5844	brm
HD3100592	P03	HD3102520	G16	Hop	brm
HD3100592	P03	HD3104043	G17	Droj2	brm
HD3100592	P03	HD3205740	G18	CG8891	brm
HD3100592	P03	HD3100936	G19	p53	brm
HD3100592	P03	HD3101334	G20	Pp1-87B	brm
HD3100592	P03	HD3104871	G21	pix	brm
HD3100592	P03	HD3104550	G22	Ubi-p63E	brm
HD3100592	P03	HD3211189	G23	CG17224	brm
HD3100592	P03	HD3204550	G24	Ubi-p63E	brm
HD3100592	P03	HD3201480	H01	RasGAP1	brm
HD3100592	P03	RLUC	H02	RLUC	brm
HD3100592	P03	HD3215206	H03	CG30380	brm
HD3100592	P03	HD3101287	H04	geminin	brm
HD3100592	P03	HD3103679	H05	su(f)	brm
HD3100592	P03	HD3201047	H06	sgg	brm
HD3100592	P03	HD3200537	H07	Cdk1	brm
HD3100592	P03	HD3102599	H08	Cdc42	brm
HD3100592	P03	HD3200830	H09	EloC	brm
HD3100592	P03	HD3103194	H10	hoip	brm
HD3100592	P03	HD3101328	H11	Cul1	brm
HD3100592	P03	GAP2	H12	GAP2	brm
HD3100592	P03	GAP1	H13	GAP1	brm
HD3100592	P03	HD3200369	H14	Rpn6	brm
HD3100592	P03	HD3100617	H15	kay	brm
HD3100592	P03	HD3101736	H16	Egfr	brm
HD3100592	P03	HD3207931	H17	CG18636	brm
HD3100592	P03	HD3100668	H18	tws	brm
HD3100592	P03	HD3106245	H19	CG17119	brm
HD3100592	P03	HD3103986	H20	Mekk1	brm
HD3100592	P03	HD3212212	H21	CG14183	brm
HD3100592	P03	HD3204541	H22	noi	brm
HD3100592	P03	RLUC	H23	RLUC	brm
HD3100592	P03	HD3111189	H24	CG17224	brm
HD3100592	P03	HD3201427	I01	CycC	brm
HD3100592	P03	HD3201316	I02	da	brm
HD3100592	P03	HD3101047	I03	sgg	brm
HD3100592	P03	HD3205232	I04	dos	brm
HD3100592	P03	HD3101480	I05	RasGAP1	brm
HD3100592	P03	HD3213162	I06	CG14095	brm
HD3100592	P03	HD3102348	I07	Rpt4	brm
HD3100592	P03	HD3101242	I08	phl	brm
HD3100592	P03	HD3101220	I09	pbl	brm
HD3100592	P03	HD3201120	I10	CG11985	brm
HD3100592	P03	HD3213349	I11	CG16978	brm
HD3100592	P03	RLUC	I12	RLUC	brm
HD3100592	P03	RLUC	I13	RLUC	brm
HD3100592	P03	HD3203110	I14	RpL31	brm
HD3100592	P03	HD3100040	I15	CG6712	brm
HD3100592	P03	HD3112212	I16	CG14183	brm
HD3100592	P03	HD3102373	I17	wnd	brm
HD3100592	P03	HD3211882	I18	dgt1	brm
HD3100592	P03	HD3101018	I19	CG8963	brm
HD3100592	P03	HD3100185	I20	arm	brm
HD3100592	P03	HD3100267	I21	CycH	brm
HD3100592	P03	HD3202570	I22	CG16941	brm
HD3100592	P03	HD3200334	I23	Tor	brm
HD3100592	P03	HD3201334	I24	Pp1-87B	brm
HD3100592	P03	HD3100433	J01	Vha55	brm
HD3100592	P03	RLUC	J02	RLUC	brm
HD3100592	P03	HD3214092	J03	CG14608	brm
HD3100592	P03	HD3110286	J04	upd3	brm
HD3100592	P03	HD3203869	J05	GlcT-1	brm
HD3100592	P03	HD3104221	J06	en	brm
HD3100592	P03	HD3105747	J07	CG13078	brm
HD3100592	P03	HD3202348	J08	Rpt4	brm
HD3100592	P03	HD3203017	J09	Mer	brm
HD3100592	P03	HD3102814	J10	vlc	brm
HD3100592	P03	HD3100434	J11	Rel	brm
HD3100592	P03	PTEN	J12	PTEN	brm
HD3100592	P03	PTEN	J13	PTEN	brm
HD3100592	P03	HD3102197	J14	CG5938	brm
HD3100592	P03	HD3107442	J15	drk	brm
HD3100592	P03	HD3100837	J16	CG3800	brm
HD3100592	P03	HD3212432	J17	dome	brm
HD3100592	P03	HD3200668	J18	tws	brm
HD3100592	P03	HD3200617	J19	kay	brm
HD3100592	P03	HD3209369	J20	CG4089	brm
HD3100592	P03	HD3102570	J21	CG16941	brm
HD3100592	P03	HD3100039	J22	Eip75B	brm
HD3100592	P03	RLUC	J23	RLUC	brm
HD3100592	P03	HD3202197	J24	CG5938	brm
HD3100592	P03	HD3115379	K01	Xrp1	brm
HD3100592	P03	HD3206658	K02	MFS14	brm
HD3100592	P03	HD3113785	K03	CG32432	brm
HD3100592	P03	HD3206747	K04	CG42554	brm
HD3100592	P03	HD3106964	K05	dsh	brm
HD3100592	P03	HD3105232	K06	dos	brm
HD3100592	P03	HD3202370	K07	CG13298	brm
HD3100592	P03	HD3101245	K08	wts	brm
HD3100592	P03	HD3203644	K09	Exo84	brm
HD3100592	P03	HD3200634	K10	Su(H)	brm
HD3100592	P03	HD3200795	K11	alph	brm
HD3100592	P03	GFP	K12	GFP	brm
HD3100592	P03	GFP	K13	GFP	brm
HD3100592	P03	HD3100231	K14	Sos	brm
HD3100592	P03	HD3109116	K15	CG4962	brm
HD3100592	P03	HD3200195	K16	skd	brm
HD3100592	P03	HD3112875	K17	CG2709	brm
HD3100592	P03	HD3203420	K18	Ack	brm
HD3100592	P03	HD3210130	K19	CG14257	brm
HD3100592	P03	HD3204043	K20	Droj2	brm
HD3100592	P03	HD3203986	K21	Mekk1	brm
HD3100592	P03	HD3204826	K22	CG2064	brm
HD3100592	P03	HD3101522	K23	Ran	brm
HD3100592	P03	HD3101247	K24	Prosbeta4	brm
HD3100592	P03	HD3213785	L01	CG32432	brm
HD3100592	P03	RLUC	L02	RLUC	brm
HD3100592	P03	HD3102841	L03	Chc	brm
HD3100592	P03	HD3112313	L04	CG8918	brm
HD3100592	P03	HD3201220	L05	pbl	brm
HD3100592	P03	HD3100390	L06	JIL-1	brm
HD3100592	P03	HD3102459	L07	CG1126	brm
HD3100592	P03	HD3202459	L08	CG1126	brm
HD3100592	P03	HD3106658	L09	MFS14	brm
HD3100592	P03	HD3106747	L10	CG42554	brm
HD3100592	P03	HD3203313	L11	CG12004	brm
HD3100592	P03	pnt	L12	pnt	brm
HD3100592	P03	pnt	L13	pnt	brm
HD3100592	P03	HD3202321	L14	vtd	brm
HD3100592	P03	HD3200185	L15	arm	brm
HD3100592	P03	HD3204872	L16	SoxN	brm
HD3100592	P03	HD3206615	L17	sev	brm
HD3100592	P03	HD3208682	L18	CG8539	brm
HD3100592	P03	HD3100369	L19	Rpn6	brm
HD3100592	P03	HD3201242	L20	phl	brm
HD3100592	P03	HD3111133	L21	CG9072	brm
HD3100592	P03	HD3106354	L22	ksr	brm
HD3100592	P03	RLUC	L23	RLUC	brm
HD3100592	P03	HD3201447	L24	pnt	brm
HD3100592	P03	HD3102122	M01	Nup107	brm
HD3100592	P03	HD3200434	M02	Rel	brm
HD3100592	P03	HD3200192	M03	swm	brm
HD3100592	P03	HD3205978	M04	rl	brm
HD3100592	P03	HD3213985	M05	CG10265	brm
HD3100592	P03	HD3211052	M06	Acam	brm
HD3100592	P03	HD3208469	M07	Hsp68	brm
HD3100592	P03	HD3111920	M08	CG5844	brm
HD3100592	P03	HD3109369	M09	CG4089	brm
HD3100592	P03	HD3100032	M10	Rheb	brm
HD3100592	P03	HD3202211	M11	CG42514	brm
HD3100592	P03	FLUC	M12	FLUC	brm
HD3100592	P03	FLUC	M13	FLUC	brm
HD3100592	P03	HD3208361	M14	raw	brm
HD3100592	P03	HD3101293	M15	CG4751	brm
HD3100592	P03	HD3109492	M16	CG45781	brm
HD3100592	P03	HD3206377	M17	Cpr	brm
HD3100592	P03	HD3204871	M18	pix	brm
HD3100592	P03	HD3112299	M19	CG13502	brm
HD3100592	P03	HD3204656	M20	Bruce	brm
HD3100592	P03	HD3204696	M21	raptor	brm
HD3100592	P03	HD3104298	M22	dpp	brm
HD3100592	P03	HD3213084	M23	CG34207	brm
HD3100592	P03	HD3206964	M24	dsh	brm
HD3100592	P03	HD3206245	N01	CG17119	brm
HD3100592	P03	RLUC	N02	RLUC	brm
HD3100592	P03	HD3101225	N03	Cdk8	brm
HD3100592	P03	HD3200268	N04	polo	brm
HD3100592	P03	HD3207840	N05	CG14265	brm
HD3100592	P03	HD3202331	N06	CG2807	brm
HD3100592	P03	HD3201149	N07	Ras85D	brm
HD3100592	P03	HD3104158	N08	Fur1	brm
HD3100592	P03	HD3100340	N09	Rlip	brm
HD3100592	P03	HD3201328	N10	Cul1	brm
HD3100592	P03	HD3111882	N11	dgt1	brm
HD3100592	P03	pvr	N12	pvr	brm
HD3100592	P03	pvr	N13	pvr	brm
HD3100592	P03	HD3200936	N14	p53	brm
HD3100592	P03	HD3110130	N15	CG14257	brm
HD3100592	P03	HD3212299	N16	CG13502	brm
HD3100592	P03	HD3105266	N17	CG5377	brm
HD3100592	P03	HD3201201	N18	CycE	brm
HD3100592	P03	HD3102930	N19	CG33110	brm
HD3100592	P03	HD3204744	N20	yki	brm
HD3100592	P03	HD3212120	N21	CG17068	brm
HD3100592	P03	HD3204718	N22	CG7371	brm
HD3100592	P03	RLUC	N23	RLUC	brm
HD3100592	P03	HD3101316	N24	da	brm
HD3100592	P03	HD3110976	O01	Trf2	brm
HD3100592	P03	HD3212626	O02	Socs36E	brm
HD3100592	P03	HD3103420	O03	Ack	brm
HD3100592	P03	HD3112432	O04	dome	brm
HD3100592	P03	HD3207442	O05	drk	brm
HD3100592	P03	HD3108361	O06	raw	brm
HD3100592	P03	HD3100334	O07	Tor	brm
HD3100592	P03	HD3104495	O08	fz	brm
HD3100592	P03	HD3200013	O09	lilli	brm
HD3100592	P03	HD3104656	O10	Bruce	brm
HD3100592	P03	HD3201394	O11	pan	brm
HD3100592	P03	H2O	O12	H2O	brm
HD3100592	P03	H2O	O13	H2O	brm
HD3100592	P03	HD3101201	O14	CycE	brm
HD3100592	P03	HD3204621	O15	p38b	brm
HD3100592	P03	HD3201792	O16	Hsc70-3	brm
HD3100592	P03	HD3205266	O17	CG5377	brm
HD3100592	P03	HD3108682	O18	CG8539	brm
HD3100592	P03	HD3103244	O19	Prosalpha6	brm
HD3100592	P03	HD3204895	O20	cnk	brm
HD3100592	P03	HD3107840	O21	CG14265	brm
HD3100592	P03	HD3104541	O22	noi	brm
HD3100592	P03	HD3111195	O23	ctrip	brm
HD3100592	P03	HD3212373	O24	CG31495	brm
HD3100592	P03	HD3113162	P01	CG14095	brm
HD3100592	P03	RLUC	P02	RLUC	brm
HD3100592	P03	HD3104826	P03	CG2064	brm
HD3100592	P03	HD3100634	P04	Su(H)	brm
HD3100592	P03	HD3102370	P05	CG13298	brm
HD3100592	P03	HD3206354	P06	ksr	brm
HD3100592	P03	HD3100592	P07	brm	brm
HD3100592	P03	HD3104718	P08	CG7371	brm
HD3100592	P03	HD3104696	P09	raptor	brm
HD3100592	P03	HD3201287	P10	geminin	brm
HD3100592	P03	HD3206111	P11	CG33331	brm
HD3100592	P03	rho1	P12	rho1	brm
HD3100592	P03	rho1	P13	rho1	brm
HD3100592	P03	HD3201068	P14	Pvr	brm
HD3100592	P03	HD3201414	P15	Rho1	brm
HD3100592	P03	HD3200340	P16	Rlip	brm
HD3100592	P03	HD3203244	P17	Prosalpha6	brm
HD3100592	P03	HD3101394	P18	pan	brm
HD3100592	P03	HD3101882	P19	CG17765	brm
HD3100592	P03	HD3207492	P20	eIF-4a	brm
HD3100592	P03	HD3100976	P21	mts	brm
HD3100592	P03	HD3211306	P22	CR40100	brm
HD3100592	P03	RLUC	P23	RLUC	brm
HD3100592	P03	HD3209492	P24	CG45781	brm
HD3102599	P04	HD3114092	A01	CG14608	Cdc42
HD3102599	P04	HD3200032	A02	Rheb	Cdc42
HD3102599	P04	HD3101503	A03	Cdk12	Cdc42
HD3102599	P04	HD3201247	A04	Prosbeta4	Cdc42
HD3102599	P04	HD3102005	A05	CG2201	Cdc42
HD3102599	P04	HD3205747	A06	CG13078	Cdc42
HD3102599	P04	HD3204329	A07	CG2162	Cdc42
HD3102599	P04	HD3211133	A08	CG9072	Cdc42
HD3102599	P04	HD3201225	A09	Cdk8	Cdc42
HD3102599	P04	HD3112373	A10	CG31495	Cdc42
HD3102599	P04	HD3103591	A11	yin	Cdc42
HD3102599	P04	RLUC	A12	RLUC	Cdc42
HD3102599	P04	RLUC	A13	RLUC	Cdc42
HD3102599	P04	HD3211195	A14	ctrip	Cdc42
HD3102599	P04	HD3106235	A15	CG14184	Cdc42
HD3102599	P04	HD3100255	A16	kto	Cdc42
HD3102599	P04	HD3106615	A17	sev	Cdc42
HD3102599	P04	HD3203194	A18	hoip	Cdc42
HD3102599	P04	HD3204158	A19	Fur1	Cdc42
HD3102599	P04	HD3102729	A20	Slmap	Cdc42
HD3102599	P04	HD3200267	A21	CycH	Cdc42
HD3102599	P04	HD3104795	A22	Desat1	Cdc42
HD3102599	P04	HD3206235	A23	CG14184	Cdc42
HD3102599	P04	HD3101120	A24	CG11985	Cdc42
HD3102599	P04	HD3202841	B01	Chc	Cdc42
HD3102599	P04	RLUC	B02	RLUC	Cdc42
HD3102599	P04	HD3200231	B03	Sos	Cdc42
HD3102599	P04	HD3105776	B04	Strip	Cdc42
HD3102599	P04	HD3201245	B05	wts	Cdc42
HD3102599	P04	HD3205417	B06	Cka	Cdc42
HD3102599	P04	HD3201522	B07	Ran	Cdc42
HD3102599	P04	HD3204792	B08	Torsin	Cdc42
HD3102599	P04	HD3200592	B09	brm	Cdc42
HD3102599	P04	HD3101427	B10	CycC	Cdc42
HD3102599	P04	HD3200837	B11	CG3800	Cdc42
HD3102599	P04	Dsor	B12	Dsor	Cdc42
HD3102599	P04	Dsor	B13	Dsor	Cdc42
HD3102599	P04	HD3102330	B14	Letm1	Cdc42
HD3102599	P04	HD3202330	B15	Letm1	Cdc42
HD3102599	P04	HD3201217	B16	Dsor	Cdc42
HD3102599	P04	HD3112988	B17	MESR4	Cdc42
HD3102599	P04	HD3105111	B18	CG4365	Cdc42
HD3102599	P04	HD3115488	B19	dmt	Cdc42
HD3102599	P04	HD3104261	B20	Topors	Cdc42
HD3102599	P04	HD3113084	B21	CG34207	Cdc42
HD3102599	P04	HD3202122	B22	Nup107	Cdc42
HD3102599	P04	RLUC	B23	RLUC	Cdc42
HD3102599	P04	HD3204221	B24	en	Cdc42
HD3102599	P04	HD3202520	C01	Hop	Cdc42
HD3102599	P04	HD3201882	C02	CG17765	Cdc42
HD3102599	P04	HD3205312	C03	Arpc3A	Cdc42
HD3102599	P04	HD3100830	C04	EloC	Cdc42
HD3102599	P04	HD3100195	C05	skd	Cdc42
HD3102599	P04	HD3101217	C06	Dsor	Cdc42
HD3102599	P04	HD3202005	C07	CG2201	Cdc42
HD3102599	P04	HD3202930	C08	CG33110	Cdc42
HD3102599	P04	HD3204795	C09	Desat1	Cdc42
HD3102599	P04	HD3101068	C10	Pvr	Cdc42
HD3102599	P04	HD3200039	C11	Eip75B	Cdc42
HD3102599	P04	GFP	C12	GFP	Cdc42
HD3102599	P04	GFP	C13	GFP	Cdc42
HD3102599	P04	HD3202599	C14	Cdc42	Cdc42
HD3102599	P04	HD3115206	C15	CG30380	Cdc42
HD3102599	P04	HD3205111	C16	CG4365	Cdc42
HD3102599	P04	HD3111579	C17	Hsp70Bbb	Cdc42
HD3102599	P04	HD3105415	C18	eIF-1A	Cdc42
HD3102599	P04	HD3100537	C19	Cdk1	Cdc42
HD3102599	P04	HD3204261	C20	Topors	Cdc42
HD3102599	P04	HD3105740	C21	CG8891	Cdc42
HD3102599	P04	HD3112626	C22	Socs36E	Cdc42
HD3102599	P04	HD3102737	C23	CG3605	Cdc42
HD3102599	P04	HD3215379	C24	Xrp1	Cdc42
HD3102599	P04	HD3204495	D01	fz	Cdc42
HD3102599	P04	RLUC	D02	RLUC	Cdc42
HD3102599	P04	HD3104621	D03	p38b	Cdc42
HD3102599	P04	HD3106377	D04	Cpr	Cdc42
HD3102599	P04	HD3101447	D05	pnt	Cdc42
HD3102599	P04	HD3103942	D06	eIF-2beta	Cdc42
HD3102599	P04	HD3210976	D07	Trf2	Cdc42
HD3102599	P04	HD3205776	D08	Strip	Cdc42
HD3102599	P04	HD3211579	D09	Hsp70Bbb	Cdc42
HD3102599	P04	HD3200390	D10	JIL-1	Cdc42
HD3102599	P04	HD3113349	D11	CG16978	Cdc42
HD3102599	P04	drk	D12	drk	Cdc42
HD3102599	P04	drk	D13	drk	Cdc42
HD3102599	P04	HD3104792	D14	Torsin	Cdc42
HD3102599	P04	HD3210176	D15	CG8837	Cdc42
HD3102599	P04	HD3107931	D16	CG18636	Cdc42
HD3102599	P04	HD3103017	D17	Mer	Cdc42
HD3102599	P04	HD3204298	D18	dpp	Cdc42
HD3102599	P04	HD3105940	D19	betaCOP	Cdc42
HD3102599	P04	HD3100795	D20	alph	Cdc42
HD3102599	P04	HD3200433	D21	Vha55	Cdc42
HD3102599	P04	HD3209116	D22	CG4962	Cdc42
HD3102599	P04	RLUC	D23	RLUC	Cdc42
HD3102599	P04	HD3200555	D24	CycB	Cdc42
HD3102599	P04	HD3205940	E01	betaCOP	Cdc42
HD3102599	P04	HD3200840	E02	Stat92E	Cdc42
HD3102599	P04	HD3103869	E03	GlcT-1	Cdc42
HD3102599	P04	HD3203679	E04	su(f)	Cdc42
HD3102599	P04	HD3108469	E05	Hsp68	Cdc42
HD3102599	P04	HD3102211	E06	CG42514	Cdc42
HD3102599	P04	HD3101149	E07	Ras85D	Cdc42
HD3102599	P04	HD3201503	E08	Cdk12	Cdc42
HD3102599	P04	HD3100192	E09	swm	Cdc42
HD3102599	P04	HD3210286	E10	upd3	Cdc42
HD3102599	P04	HD3103313	E11	CG12004	Cdc42
HD3102599	P04	FLUC	E12	FLUC	Cdc42
HD3102599	P04	FLUC	E13	FLUC	Cdc42
HD3102599	P04	HD3112120	E14	CG17068	Cdc42
HD3102599	P04	HD3205415	E15	eIF-1A	Cdc42
HD3102599	P04	HD3103644	E16	Exo84	Cdc42
HD3102599	P04	HD3101414	E17	Rho1	Cdc42
HD3102599	P04	HD3200255	E18	kto	Cdc42
HD3102599	P04	HD3105978	E19	rl	Cdc42
HD3102599	P04	HD3201293	E20	CG4751	Cdc42
HD3102599	P04	HD3212875	E21	CG2709	Cdc42
HD3102599	P04	HD3212988	E22	MESR4	Cdc42
HD3102599	P04	HD3106111	E23	CG33331	Cdc42
HD3102599	P04	HD3200976	E24	mts	Cdc42
HD3102599	P04	HD3203591	F01	yin	Cdc42
HD3102599	P04	RLUC	F02	RLUC	Cdc42
HD3102599	P04	HD3203942	F03	eIF-2beta	Cdc42
HD3102599	P04	HD3202373	F04	wnd	Cdc42
HD3102599	P04	HD3104329	F05	CG2162	Cdc42
HD3102599	P04	HD3103110	F06	RpL31	Cdc42
HD3102599	P04	HD3202814	F07	vlc	Cdc42
HD3102599	P04	HD3102321	F08	vtd	Cdc42
HD3102599	P04	HD3104872	F09	SoxN	Cdc42
HD3102599	P04	HD3105312	F10	Arpc3A	Cdc42
HD3102599	P04	HD3100555	F11	CycB	Cdc42
HD3102599	P04	thread	F12	thread	Cdc42
HD3102599	P04	thread	F13	thread	Cdc42
HD3102599	P04	HD3105417	F14	Cka	Cdc42
HD3102599	P04	HD3102331	F15	CG2807	Cdc42
HD3102599	P04	HD3110176	F16	CG8837	Cdc42
HD3102599	P04	HD3200040	F17	CG6712	Cdc42
HD3102599	P04	HD3104744	F18	yki	Cdc42
HD3102599	P04	HD3104895	F19	cnk	Cdc42
HD3102599	P04	HD3200902	F20	EcR	Cdc42
HD3102599	P04	HD3215488	F21	dmt	Cdc42
HD3102599	P04	HD3100902	F22	EcR	Cdc42
HD3102599	P04	RLUC	F23	RLUC	Cdc42
HD3102599	P04	HD3201736	F24	Egfr	Cdc42
HD3102599	P04	HD3100268	G01	polo	Cdc42
HD3102599	P04	HD3202737	G02	CG3605	Cdc42
HD3102599	P04	HD3111306	G03	CR40100	Cdc42
HD3102599	P04	HD3201018	G04	CG8963	Cdc42
HD3102599	P04	HD3212313	G05	CG8918	Cdc42
HD3102599	P04	HD3113985	G06	CG10265	Cdc42
HD3102599	P04	HD3111052	G07	Acam	Cdc42
HD3102599	P04	HD3202729	G08	Slmap	Cdc42
HD3102599	P04	HD3107492	G09	eIF-4a	Cdc42
HD3102599	P04	HD3100840	G10	Stat92E	Cdc42
HD3102599	P04	HD3101792	G11	Hsc70-3	Cdc42
HD3102599	P04	H2O	G12	H2O	Cdc42
HD3102599	P04	H2O	G13	H2O	Cdc42
HD3102599	P04	HD3100013	G14	lilli	Cdc42
HD3102599	P04	HD3211920	G15	CG5844	Cdc42
HD3102599	P04	HD3102520	G16	Hop	Cdc42
HD3102599	P04	HD3104043	G17	Droj2	Cdc42
HD3102599	P04	HD3205740	G18	CG8891	Cdc42
HD3102599	P04	HD3100936	G19	p53	Cdc42
HD3102599	P04	HD3101334	G20	Pp1-87B	Cdc42
HD3102599	P04	HD3104871	G21	pix	Cdc42
HD3102599	P04	HD3104550	G22	Ubi-p63E	Cdc42
HD3102599	P04	HD3211189	G23	CG17224	Cdc42
HD3102599	P04	HD3204550	G24	Ubi-p63E	Cdc42
HD3102599	P04	HD3201480	H01	RasGAP1	Cdc42
HD3102599	P04	RLUC	H02	RLUC	Cdc42
HD3102599	P04	HD3215206	H03	CG30380	Cdc42
HD3102599	P04	HD3101287	H04	geminin	Cdc42
HD3102599	P04	HD3103679	H05	su(f)	Cdc42
HD3102599	P04	HD3201047	H06	sgg	Cdc42
HD3102599	P04	HD3200537	H07	Cdk1	Cdc42
HD3102599	P04	HD3102599	H08	Cdc42	Cdc42
HD3102599	P04	HD3200830	H09	EloC	Cdc42
HD3102599	P04	HD3103194	H10	hoip	Cdc42
HD3102599	P04	HD3101328	H11	Cul1	Cdc42
HD3102599	P04	GAP2	H12	GAP2	Cdc42
HD3102599	P04	GAP1	H13	GAP1	Cdc42
HD3102599	P04	HD3200369	H14	Rpn6	Cdc42
HD3102599	P04	HD3100617	H15	kay	Cdc42
HD3102599	P04	HD3101736	H16	Egfr	Cdc42
HD3102599	P04	HD3207931	H17	CG18636	Cdc42
HD3102599	P04	HD3100668	H18	tws	Cdc42
HD3102599	P04	HD3106245	H19	CG17119	Cdc42
HD3102599	P04	HD3103986	H20	Mekk1	Cdc42
HD3102599	P04	HD3212212	H21	CG14183	Cdc42
HD3102599	P04	HD3204541	H22	noi	Cdc42
HD3102599	P04	RLUC	H23	RLUC	Cdc42
HD3102599	P04	HD3111189	H24	CG17224	Cdc42
HD3102599	P04	HD3201427	I01	CycC	Cdc42
HD3102599	P04	HD3201316	I02	da	Cdc42
HD3102599	P04	HD3101047	I03	sgg	Cdc42
HD3102599	P04	HD3205232	I04	dos	Cdc42
HD3102599	P04	HD3101480	I05	RasGAP1	Cdc42
HD3102599	P04	HD3213162	I06	CG14095	Cdc42
HD3102599	P04	HD3102348	I07	Rpt4	Cdc42
HD3102599	P04	HD3101242	I08	phl	Cdc42
HD3102599	P04	HD3101220	I09	pbl	Cdc42
HD3102599	P04	HD3201120	I10	CG11985	Cdc42
HD3102599	P04	HD3213349	I11	CG16978	Cdc42
HD3102599	P04	RLUC	I12	RLUC	Cdc42
HD3102599	P04	RLUC	I13	RLUC	Cdc42
HD3102599	P04	HD3203110	I14	RpL31	Cdc42
HD3102599	P04	HD3100040	I15	CG6712	Cdc42
HD3102599	P04	HD3112212	I16	CG14183	Cdc42
HD3102599	P04	HD3102373	I17	wnd	Cdc42
HD3102599	P04	HD3211882	I18	dgt1	Cdc42
HD3102599	P04	HD3101018	I19	CG8963	Cdc42
HD3102599	P04	HD3100185	I20	arm	Cdc42
HD3102599	P04	HD3100267	I21	CycH	Cdc42
HD3102599	P04	HD3202570	I22	CG16941	Cdc42
HD3102599	P04	HD3200334	I23	Tor	Cdc42
HD3102599	P04	HD3201334	I24	Pp1-87B	Cdc42
HD3102599	P04	HD3100433	J01	Vha55	Cdc42
HD3102599	P04	RLUC	J02	RLUC	Cdc42
HD3102599	P04	HD3214092	J03	CG14608	Cdc42
HD3102599	P04	HD3110286	J04	upd3	Cdc42
HD3102599	P04	HD3203869	J05	GlcT-1	Cdc42
HD3102599	P04	HD3104221	J06	en	Cdc42
HD3102599	P04	HD3105747	J07	CG13078	Cdc42
HD3102599	P04	HD3202348	J08	Rpt4	Cdc42
HD3102599	P04	HD3203017	J09	Mer	Cdc42
HD3102599	P04	HD3102814	J10	vlc	Cdc42
HD3102599	P04	HD3100434	J11	Rel	Cdc42
HD3102599	P04	PTEN	J12	PTEN	Cdc42
HD3102599	P04	PTEN	J13	PTEN	Cdc42
HD3102599	P04	HD3102197	J14	CG5938	Cdc42
HD3102599	P04	HD3107442	J15	drk	Cdc42
HD3102599	P04	HD3100837	J16	CG3800	Cdc42
HD3102599	P04	HD3212432	J17	dome	Cdc42
HD3102599	P04	HD3200668	J18	tws	Cdc42
HD3102599	P04	HD3200617	J19	kay	Cdc42
HD3102599	P04	HD3209369	J20	CG4089	Cdc42
HD3102599	P04	HD3102570	J21	CG16941	Cdc42
HD3102599	P04	HD3100039	J22	Eip75B	Cdc42
HD3102599	P04	RLUC	J23	RLUC	Cdc42
HD3102599	P04	HD3202197	J24	CG5938	Cdc42
HD3102599	P04	HD3115379	K01	Xrp1	Cdc42
HD3102599	P04	HD3206658	K02	MFS14	Cdc42
HD3102599	P04	HD3113785	K03	CG32432	Cdc42
HD3102599	P04	HD3206747	K04	CG42554	Cdc42
HD3102599	P04	HD3106964	K05	dsh	Cdc42
HD3102599	P04	HD3105232	K06	dos	Cdc42
HD3102599	P04	HD3202370	K07	CG13298	Cdc42
HD3102599	P04	HD3101245	K08	wts	Cdc42
HD3102599	P04	HD3203644	K09	Exo84	Cdc42
HD3102599	P04	HD3200634	K10	Su(H)	Cdc42
HD3102599	P04	HD3200795	K11	alph	Cdc42
HD3102599	P04	GFP	K12	GFP	Cdc42
HD3102599	P04	GFP	K13	GFP	Cdc42
HD3102599	P04	HD3100231	K14	Sos	Cdc42
HD3102599	P04	HD3109116	K15	CG4962	Cdc42
HD3102599	P04	HD3200195	K16	skd	Cdc42
HD3102599	P04	HD3112875	K17	CG2709	Cdc42
HD3102599	P04	HD3203420	K18	Ack	Cdc42
HD3102599	P04	HD3210130	K19	CG14257	Cdc42
HD3102599	P04	HD3204043	K20	Droj2	Cdc42
HD3102599	P04	HD3203986	K21	Mekk1	Cdc42
HD3102599	P04	HD3204826	K22	CG2064	Cdc42
HD3102599	P04	HD3101522	K23	Ran	Cdc42
HD3102599	P04	HD3101247	K24	Prosbeta4	Cdc42
HD3102599	P04	HD3213785	L01	CG32432	Cdc42
HD3102599	P04	RLUC	L02	RLUC	Cdc42
HD3102599	P04	HD3102841	L03	Chc	Cdc42
HD3102599	P04	HD3112313	L04	CG8918	Cdc42
HD3102599	P04	HD3201220	L05	pbl	Cdc42
HD3102599	P04	HD3100390	L06	JIL-1	Cdc42
HD3102599	P04	HD3102459	L07	CG1126	Cdc42
HD3102599	P04	HD3202459	L08	CG1126	Cdc42
HD3102599	P04	HD3106658	L09	MFS14	Cdc42
HD3102599	P04	HD3106747	L10	CG42554	Cdc42
HD3102599	P04	HD3203313	L11	CG12004	Cdc42
HD3102599	P04	pnt	L12	pnt	Cdc42
HD3102599	P04	pnt	L13	pnt	Cdc42
HD3102599	P04	HD3202321	L14	vtd	Cdc42
HD3102599	P04	HD3200185	L15	arm	Cdc42
HD3102599	P04	HD3204872	L16	SoxN	Cdc42
HD3102599	P04	HD3206615	L17	sev	Cdc42
HD3102599	P04	HD3208682	L18	CG8539	Cdc42
HD3102599	P04	HD3100369	L19	Rpn6	Cdc42
HD3102599	P04	HD3201242	L20	phl	Cdc42
HD3102599	P04	HD3111133	L21	CG9072	Cdc42
HD3102599	P04	HD3106354	L22	ksr	Cdc42
HD3102599	P04	RLUC	L23	RLUC	Cdc42
HD3102599	P04	HD3201447	L24	pnt	Cdc42
HD3102599	P04	HD3102122	M01	Nup107	Cdc42
HD3102599	P04	HD3200434	M02	Rel	Cdc42
HD3102599	P04	HD3200192	M03	swm	Cdc42
HD3102599	P04	HD3205978	M04	rl	Cdc42
HD3102599	P04	HD3213985	M05	CG10265	Cdc42
HD3102599	P04	HD3211052	M06	Acam	Cdc42
HD3102599	P04	HD3208469	M07	Hsp68	Cdc42
HD3102599	P04	HD3111920	M08	CG5844	Cdc42
HD3102599	P04	HD3109369	M09	CG4089	Cdc42
HD3102599	P04	HD3100032	M10	Rheb	Cdc42
HD3102599	P04	HD3202211	M11	CG42514	Cdc42
HD3102599	P04	FLUC	M12	FLUC	Cdc42
HD3102599	P04	FLUC	M13	FLUC	Cdc42
HD3102599	P04	HD3208361	M14	raw	Cdc42
HD3102599	P04	HD3101293	M15	CG4751	Cdc42
HD3102599	P04	HD3109492	M16	CG45781	Cdc42
HD3102599	P04	HD3206377	M17	Cpr	Cdc42
HD3102599	P04	HD3204871	M18	pix	Cdc42
HD3102599	P04	HD3112299	M19	CG13502	Cdc42
HD3102599	P04	HD3204656	M20	Bruce	Cdc42
HD3102599	P04	HD3204696	M21	raptor	Cdc42
HD3102599	P04	HD3104298	M22	dpp	Cdc42
HD3102599	P04	HD3213084	M23	CG34207	Cdc42
HD3102599	P04	HD3206964	M24	dsh	Cdc42
HD3102599	P04	HD3206245	N01	CG17119	Cdc42
HD3102599	P04	RLUC	N02	RLUC	Cdc42
HD3102599	P04	HD3101225	N03	Cdk8	Cdc42
HD3102599	P04	HD3200268	N04	polo	Cdc42
HD3102599	P04	HD3207840	N05	CG14265	Cdc42
HD3102599	P04	HD3202331	N06	CG2807	Cdc42
HD3102599	P04	HD3201149	N07	Ras85D	Cdc42
HD3102599	P04	HD3104158	N08	Fur1	Cdc42
HD3102599	P04	HD3100340	N09	Rlip	Cdc42
HD3102599	P04	HD3201328	N10	Cul1	Cdc42
HD3102599	P04	HD3111882	N11	dgt1	Cdc42
HD3102599	P04	pvr	N12	pvr	Cdc42
HD3102599	P04	pvr	N13	pvr	Cdc42
HD3102599	P04	HD3200936	N14	p53	Cdc42
HD3102599	P04	HD3110130	N15	CG14257	Cdc42
HD3102599	P04	HD3212299	N16	CG13502	Cdc42
HD3102599	P04	HD3105266	N17	CG5377	Cdc42
HD3102599	P04	HD3201201	N18	CycE	Cdc42
HD3102599	P04	HD3102930	N19	CG33110	Cdc42
HD3102599	P04	HD3204744	N20	yki	Cdc42
HD3102599	P04	HD3212120	N21	CG17068	Cdc42
HD3102599	P04	HD3204718	N22	CG7371	Cdc42
HD3102599	P04	RLUC	N23	RLUC	Cdc42
HD3102599	P04	HD3101316	N24	da	Cdc42
HD3102599	P04	HD3110976	O01	Trf2	Cdc42
HD3102599	P04	HD3212626	O02	Socs36E	Cdc42
HD3102599	P04	HD3103420	O03	Ack	Cdc42
HD3102599	P04	HD3112432	O04	dome	Cdc42
HD3102599	P04	HD3207442	O05	drk	Cdc42
HD3102599	P04	HD3108361	O06	raw	Cdc42
HD3102599	P04	HD3100334	O07	Tor	Cdc42
HD3102599	P04	HD3104495	O08	fz	Cdc42
HD3102599	P04	HD3200013	O09	lilli	Cdc42
HD3102599	P04	HD3104656	O10	Bruce	Cdc42
HD3102599	P04	HD3201394	O11	pan	Cdc42
HD3102599	P04	H2O	O12	H2O	Cdc42
HD3102599	P04	H2O	O13	H2O	Cdc42
HD3102599	P04	HD3101201	O14	CycE	Cdc42
HD3102599	P04	HD3204621	O15	p38b	Cdc42
HD3102599	P04	HD3201792	O16	Hsc70-3	Cdc42
HD3102599	P04	HD3205266	O17	CG5377	Cdc42
HD3102599	P04	HD3108682	O18	CG8539	Cdc42
HD3102599	P04	HD3103244	O19	Prosalpha6	Cdc42
HD3102599	P04	HD3204895	O20	cnk	Cdc42
HD3102599	P04	HD3107840	O21	CG14265	Cdc42
HD3102599	P04	HD3104541	O22	noi	Cdc42
HD3102599	P04	HD3111195	O23	ctrip	Cdc42
HD3102599	P04	HD3212373	O24	CG31495	Cdc42
HD3102599	P04	HD3113162	P01	CG14095	Cdc42
HD3102599	P04	RLUC	P02	RLUC	Cdc42
HD3102599	P04	HD3104826	P03	CG2064	Cdc42
HD3102599	P04	HD3100634	P04	Su(H)	Cdc42
HD3102599	P04	HD3102370	P05	CG13298	Cdc42
HD3102599	P04	HD3206354	P06	ksr	Cdc42
HD3102599	P04	HD3100592	P07	brm	Cdc42
HD3102599	P04	HD3104718	P08	CG7371	Cdc42
HD3102599	P04	HD3104696	P09	raptor	Cdc42
HD3102599	P04	HD3201287	P10	geminin	Cdc42
HD3102599	P04	HD3206111	P11	CG33331	Cdc42
HD3102599	P04	rho1	P12	rho1	Cdc42
HD3102599	P04	rho1	P13	rho1	Cdc42
HD3102599	P04	HD3201068	P14	Pvr	Cdc42
HD3102599	P04	HD3201414	P15	Rho1	Cdc42
HD3102599	P04	HD3200340	P16	Rlip	Cdc42
HD3102599	P04	HD3203244	P17	Prosalpha6	Cdc42
HD3102599	P04	HD3101394	P18	pan	Cdc42
HD3102599	P04	HD3101882	P19	CG17765	Cdc42
HD3102599	P04	HD3207492	P20	eIF-4a	Cdc42
HD3102599	P04	HD3100976	P21	mts	Cdc42
HD3102599	P04	HD3211306	P22	CR40100	Cdc42
HD3102599	P04	RLUC	P23	RLUC	Cdc42
HD3102599	P04	HD3209492	P24	CG45781	Cdc42
HD3100537	P05	HD3114092	A01	CG14608	Cdk1
HD3100537	P05	HD3200032	A02	Rheb	Cdk1
HD3100537	P05	HD3101503	A03	Cdk12	Cdk1
HD3100537	P05	HD3201247	A04	Prosbeta4	Cdk1
HD3100537	P05	HD3102005	A05	CG2201	Cdk1
HD3100537	P05	HD3205747	A06	CG13078	Cdk1
HD3100537	P05	HD3204329	A07	CG2162	Cdk1
HD3100537	P05	HD3211133	A08	CG9072	Cdk1
HD3100537	P05	HD3201225	A09	Cdk8	Cdk1
HD3100537	P05	HD3112373	A10	CG31495	Cdk1
HD3100537	P05	HD3103591	A11	yin	Cdk1
HD3100537	P05	RLUC	A12	RLUC	Cdk1
HD3100537	P05	RLUC	A13	RLUC	Cdk1
HD3100537	P05	HD3211195	A14	ctrip	Cdk1
HD3100537	P05	HD3106235	A15	CG14184	Cdk1
HD3100537	P05	HD3100255	A16	kto	Cdk1
HD3100537	P05	HD3106615	A17	sev	Cdk1
HD3100537	P05	HD3203194	A18	hoip	Cdk1
HD3100537	P05	HD3204158	A19	Fur1	Cdk1
HD3100537	P05	HD3102729	A20	Slmap	Cdk1
HD3100537	P05	HD3200267	A21	CycH	Cdk1
HD3100537	P05	HD3104795	A22	Desat1	Cdk1
HD3100537	P05	HD3206235	A23	CG14184	Cdk1
HD3100537	P05	HD3101120	A24	CG11985	Cdk1
HD3100537	P05	HD3202841	B01	Chc	Cdk1
HD3100537	P05	RLUC	B02	RLUC	Cdk1
HD3100537	P05	HD3200231	B03	Sos	Cdk1
HD3100537	P05	HD3105776	B04	Strip	Cdk1
HD3100537	P05	HD3201245	B05	wts	Cdk1
HD3100537	P05	HD3205417	B06	Cka	Cdk1
HD3100537	P05	HD3201522	B07	Ran	Cdk1
HD3100537	P05	HD3204792	B08	Torsin	Cdk1
HD3100537	P05	HD3200592	B09	brm	Cdk1
HD3100537	P05	HD3101427	B10	CycC	Cdk1
HD3100537	P05	HD3200837	B11	CG3800	Cdk1
HD3100537	P05	Dsor	B12	Dsor	Cdk1
HD3100537	P05	Dsor	B13	Dsor	Cdk1
HD3100537	P05	HD3102330	B14	Letm1	Cdk1
HD3100537	P05	HD3202330	B15	Letm1	Cdk1
HD3100537	P05	HD3201217	B16	Dsor	Cdk1
HD3100537	P05	HD3112988	B17	MESR4	Cdk1
HD3100537	P05	HD3105111	B18	CG4365	Cdk1
HD3100537	P05	HD3115488	B19	dmt	Cdk1
HD3100537	P05	HD3104261	B20	Topors	Cdk1
HD3100537	P05	HD3113084	B21	CG34207	Cdk1
HD3100537	P05	HD3202122	B22	Nup107	Cdk1
HD3100537	P05	RLUC	B23	RLUC	Cdk1
HD3100537	P05	HD3204221	B24	en	Cdk1
HD3100537	P05	HD3202520	C01	Hop	Cdk1
HD3100537	P05	HD3201882	C02	CG17765	Cdk1
HD3100537	P05	HD3205312	C03	Arpc3A	Cdk1
HD3100537	P05	HD3100830	C04	EloC	Cdk1
HD3100537	P05	HD3100195	C05	skd	Cdk1
HD3100537	P05	HD3101217	C06	Dsor	Cdk1
HD3100537	P05	HD3202005	C07	CG2201	Cdk1
HD3100537	P05	HD3202930	C08	CG33110	Cdk1
HD3100537	P05	HD3204795	C09	Desat1	Cdk1
HD3100537	P05	HD3101068	C10	Pvr	Cdk1
HD3100537	P05	HD3200039	C11	Eip75B	Cdk1
HD3100537	P05	GFP	C12	GFP	Cdk1
HD3100537	P05	GFP	C13	GFP	Cdk1
HD3100537	P05	HD3202599	C14	Cdc42	Cdk1
HD3100537	P05	HD3115206	C15	CG30380	Cdk1
HD3100537	P05	HD3205111	C16	CG4365	Cdk1
HD3100537	P05	HD3111579	C17	Hsp70Bbb	Cdk1
HD3100537	P05	HD3105415	C18	eIF-1A	Cdk1
HD3100537	P05	HD3100537	C19	Cdk1	Cdk1
HD3100537	P05	HD3204261	C20	Topors	Cdk1
HD3100537	P05	HD3105740	C21	CG8891	Cdk1
HD3100537	P05	HD3112626	C22	Socs36E	Cdk1
HD3100537	P05	HD3102737	C23	CG3605	Cdk1
HD3100537	P05	HD3215379	C24	Xrp1	Cdk1
HD3100537	P05	HD3204495	D01	fz	Cdk1
HD3100537	P05	RLUC	D02	RLUC	Cdk1
HD3100537	P05	HD3104621	D03	p38b	Cdk1
HD3100537	P05	HD3106377	D04	Cpr	Cdk1
HD3100537	P05	HD3101447	D05	pnt	Cdk1
HD3100537	P05	HD3103942	D06	eIF-2beta	Cdk1
HD3100537	P05	HD3210976	D07	Trf2	Cdk1
HD3100537	P05	HD3205776	D08	Strip	Cdk1
HD3100537	P05	HD3211579	D09	Hsp70Bbb	Cdk1
HD3100537	P05	HD3200390	D10	JIL-1	Cdk1
HD3100537	P05	HD3113349	D11	CG16978	Cdk1
HD3100537	P05	drk	D12	drk	Cdk1
HD3100537	P05	drk	D13	drk	Cdk1
HD3100537	P05	HD3104792	D14	Torsin	Cdk1
HD3100537	P05	HD3210176	D15	CG8837	Cdk1
HD3100537	P05	HD3107931	D16	CG18636	Cdk1
HD3100537	P05	HD3103017	D17	Mer	Cdk1
HD3100537	P05	HD3204298	D18	dpp	Cdk1
HD3100537	P05	HD3105940	D19	betaCOP	Cdk1
HD3100537	P05	HD3100795	D20	alph	Cdk1
HD3100537	P05	HD3200433	D21	Vha55	Cdk1
HD3100537	P05	HD3209116	D22	CG4962	Cdk1
HD3100537	P05	RLUC	D23	RLUC	Cdk1
HD3100537	P05	HD3200555	D24	CycB	Cdk1
HD3100537	P05	HD3205940	E01	betaCOP	Cdk1
HD3100537	P05	HD3200840	E02	Stat92E	Cdk1
HD3100537	P05	HD3103869	E03	GlcT-1	Cdk1
HD3100537	P05	HD3203679	E04	su(f)	Cdk1
HD3100537	P05	HD3108469	E05	Hsp68	Cdk1
HD3100537	P05	HD3102211	E06	CG42514	Cdk1
HD3100537	P05	HD3101149	E07	Ras85D	Cdk1
HD3100537	P05	HD3201503	E08	Cdk12	Cdk1
HD3100537	P05	HD3100192	E09	swm	Cdk1
HD3100537	P05	HD3210286	E10	upd3	Cdk1
HD3100537	P05	HD3103313	E11	CG12004	Cdk1
HD3100537	P05	FLUC	E12	FLUC	Cdk1
HD3100537	P05	FLUC	E13	FLUC	Cdk1
HD3100537	P05	HD3112120	E14	CG17068	Cdk1
HD3100537	P05	HD3205415	E15	eIF-1A	Cdk1
HD3100537	P05	HD3103644	E16	Exo84	Cdk1
HD3100537	P05	HD3101414	E17	Rho1	Cdk1
HD3100537	P05	HD3200255	E18	kto	Cdk1
HD3100537	P05	HD3105978	E19	rl	Cdk1
HD3100537	P05	HD3201293	E20	CG4751	Cdk1
HD3100537	P05	HD3212875	E21	CG2709	Cdk1
HD3100537	P05	HD3212988	E22	MESR4	Cdk1
HD3100537	P05	HD3106111	E23	CG33331	Cdk1
HD3100537	P05	HD3200976	E24	mts	Cdk1
HD3100537	P05	HD3203591	F01	yin	Cdk1
HD3100537	P05	RLUC	F02	RLUC	Cdk1
HD3100537	P05	HD3203942	F03	eIF-2beta	Cdk1
HD3100537	P05	HD3202373	F04	wnd	Cdk1
HD3100537	P05	HD3104329	F05	CG2162	Cdk1
HD3100537	P05	HD3103110	F06	RpL31	Cdk1
HD3100537	P05	HD3202814	F07	vlc	Cdk1
HD3100537	P05	HD3102321	F08	vtd	Cdk1
HD3100537	P05	HD3104872	F09	SoxN	Cdk1
HD3100537	P05	HD3105312	F10	Arpc3A	Cdk1
HD3100537	P05	HD3100555	F11	CycB	Cdk1
HD3100537	P05	thread	F12	thread	Cdk1
HD3100537	P05	thread	F13	thread	Cdk1
HD3100537	P05	HD3105417	F14	Cka	Cdk1
HD3100537	P05	HD3102331	F15	CG2807	Cdk1
HD3100537	P05	HD3110176	F16	CG8837	Cdk1
HD3100537	P05	HD3200040	F17	CG6712	Cdk1
HD3100537	P05	HD3104744	F18	yki	Cdk1
HD3100537	P05	HD3104895	F19	cnk	Cdk1
HD3100537	P05	HD3200902	F20	EcR	Cdk1
HD3100537	P05	HD3215488	F21	dmt	Cdk1
HD3100537	P05	HD3100902	F22	EcR	Cdk1
HD3100537	P05	RLUC	F23	RLUC	Cdk1
HD3100537	P05	HD3201736	F24	Egfr	Cdk1
HD3100537	P05	HD3100268	G01	polo	Cdk1
HD3100537	P05	HD3202737	G02	CG3605	Cdk1
HD3100537	P05	HD3111306	G03	CR40100	Cdk1
HD3100537	P05	HD3201018	G04	CG8963	Cdk1
HD3100537	P05	HD3212313	G05	CG8918	Cdk1
HD3100537	P05	HD3113985	G06	CG10265	Cdk1
HD3100537	P05	HD3111052	G07	Acam	Cdk1
HD3100537	P05	HD3202729	G08	Slmap	Cdk1
HD3100537	P05	HD3107492	G09	eIF-4a	Cdk1
HD3100537	P05	HD3100840	G10	Stat92E	Cdk1
HD3100537	P05	HD3101792	G11	Hsc70-3	Cdk1
HD3100537	P05	H2O	G12	H2O	Cdk1
HD3100537	P05	H2O	G13	H2O	Cdk1
HD3100537	P05	HD3100013	G14	lilli	Cdk1
HD3100537	P05	HD3211920	G15	CG5844	Cdk1
HD3100537	P05	HD3102520	G16	Hop	Cdk1
HD3100537	P05	HD3104043	G17	Droj2	Cdk1
HD3100537	P05	HD3205740	G18	CG8891	Cdk1
HD3100537	P05	HD3100936	G19	p53	Cdk1
HD3100537	P05	HD3101334	G20	Pp1-87B	Cdk1
HD3100537	P05	HD3104871	G21	pix	Cdk1
HD3100537	P05	HD3104550	G22	Ubi-p63E	Cdk1
HD3100537	P05	HD3211189	G23	CG17224	Cdk1
HD3100537	P05	HD3204550	G24	Ubi-p63E	Cdk1
HD3100537	P05	HD3201480	H01	RasGAP1	Cdk1
HD3100537	P05	RLUC	H02	RLUC	Cdk1
HD3100537	P05	HD3215206	H03	CG30380	Cdk1
HD3100537	P05	HD3101287	H04	geminin	Cdk1
HD3100537	P05	HD3103679	H05	su(f)	Cdk1
HD3100537	P05	HD3201047	H06	sgg	Cdk1
HD3100537	P05	HD3200537	H07	Cdk1	Cdk1
HD3100537	P05	HD3102599	H08	Cdc42	Cdk1
HD3100537	P05	HD3200830	H09	EloC	Cdk1
HD3100537	P05	HD3103194	H10	hoip	Cdk1
HD3100537	P05	HD3101328	H11	Cul1	Cdk1
HD3100537	P05	GAP2	H12	GAP2	Cdk1
HD3100537	P05	GAP1	H13	GAP1	Cdk1
HD3100537	P05	HD3200369	H14	Rpn6	Cdk1
HD3100537	P05	HD3100617	H15	kay	Cdk1
HD3100537	P05	HD3101736	H16	Egfr	Cdk1
HD3100537	P05	HD3207931	H17	CG18636	Cdk1
HD3100537	P05	HD3100668	H18	tws	Cdk1
HD3100537	P05	HD3106245	H19	CG17119	Cdk1
HD3100537	P05	HD3103986	H20	Mekk1	Cdk1
HD3100537	P05	HD3212212	H21	CG14183	Cdk1
HD3100537	P05	HD3204541	H22	noi	Cdk1
HD3100537	P05	RLUC	H23	RLUC	Cdk1
HD3100537	P05	HD3111189	H24	CG17224	Cdk1
HD3100537	P05	HD3201427	I01	CycC	Cdk1
HD3100537	P05	HD3201316	I02	da	Cdk1
HD3100537	P05	HD3101047	I03	sgg	Cdk1
HD3100537	P05	HD3205232	I04	dos	Cdk1
HD3100537	P05	HD3101480	I05	RasGAP1	Cdk1
HD3100537	P05	HD3213162	I06	CG14095	Cdk1
HD3100537	P05	HD3102348	I07	Rpt4	Cdk1
HD3100537	P05	HD3101242	I08	phl	Cdk1
HD3100537	P05	HD3101220	I09	pbl	Cdk1
HD3100537	P05	HD3201120	I10	CG11985	Cdk1
HD3100537	P05	HD3213349	I11	CG16978	Cdk1
HD3100537	P05	RLUC	I12	RLUC	Cdk1
HD3100537	P05	RLUC	I13	RLUC	Cdk1
HD3100537	P05	HD3203110	I14	RpL31	Cdk1
HD3100537	P05	HD3100040	I15	CG6712	Cdk1
HD3100537	P05	HD3112212	I16	CG14183	Cdk1
HD3100537	P05	HD3102373	I17	wnd	Cdk1
HD3100537	P05	HD3211882	I18	dgt1	Cdk1
HD3100537	P05	HD3101018	I19	CG8963	Cdk1
HD3100537	P05	HD3100185	I20	arm	Cdk1
HD3100537	P05	HD3100267	I21	CycH	Cdk1
HD3100537	P05	HD3202570	I22	CG16941	Cdk1
HD3100537	P05	HD3200334	I23	Tor	Cdk1
HD3100537	P05	HD3201334	I24	Pp1-87B	Cdk1
HD3100537	P05	HD3100433	J01	Vha55	Cdk1
HD3100537	P05	RLUC	J02	RLUC	Cdk1
HD3100537	P05	HD3214092	J03	CG14608	Cdk1
HD3100537	P05	HD3110286	J04	upd3	Cdk1
HD3100537	P05	HD3203869	J05	GlcT-1	Cdk1
HD3100537	P05	HD3104221	J06	en	Cdk1
HD3100537	P05	HD3105747	J07	CG13078	Cdk1
HD3100537	P05	HD3202348	J08	Rpt4	Cdk1
HD3100537	P05	HD3203017	J09	Mer	Cdk1
HD3100537	P05	HD3102814	J10	vlc	Cdk1
HD3100537	P05	HD3100434	J11	Rel	Cdk1
HD3100537	P05	PTEN	J12	PTEN	Cdk1
HD3100537	P05	PTEN	J13	PTEN	Cdk1
HD3100537	P05	HD3102197	J14	CG5938	Cdk1
HD3100537	P05	HD3107442	J15	drk	Cdk1
HD3100537	P05	HD3100837	J16	CG3800	Cdk1
HD3100537	P05	HD3212432	J17	dome	Cdk1
HD3100537	P05	HD3200668	J18	tws	Cdk1
HD3100537	P05	HD3200617	J19	kay	Cdk1
HD3100537	P05	HD3209369	J20	CG4089	Cdk1
HD3100537	P05	HD3102570	J21	CG16941	Cdk1
HD3100537	P05	HD3100039	J22	Eip75B	Cdk1
HD3100537	P05	RLUC	J23	RLUC	Cdk1
HD3100537	P05	HD3202197	J24	CG5938	Cdk1
HD3100537	P05	HD3115379	K01	Xrp1	Cdk1
HD3100537	P05	HD3206658	K02	MFS14	Cdk1
HD3100537	P05	HD3113785	K03	CG32432	Cdk1
HD3100537	P05	HD3206747	K04	CG42554	Cdk1
HD3100537	P05	HD3106964	K05	dsh	Cdk1
HD3100537	P05	HD3105232	K06	dos	Cdk1
HD3100537	P05	HD3202370	K07	CG13298	Cdk1
HD3100537	P05	HD3101245	K08	wts	Cdk1
HD3100537	P05	HD3203644	K09	Exo84	Cdk1
HD3100537	P05	HD3200634	K10	Su(H)	Cdk1
HD3100537	P05	HD3200795	K11	alph	Cdk1
HD3100537	P05	GFP	K12	GFP	Cdk1
HD3100537	P05	GFP	K13	GFP	Cdk1
HD3100537	P05	HD3100231	K14	Sos	Cdk1
HD3100537	P05	HD3109116	K15	CG4962	Cdk1
HD3100537	P05	HD3200195	K16	skd	Cdk1
HD3100537	P05	HD3112875	K17	CG2709	Cdk1
HD3100537	P05	HD3203420	K18	Ack	Cdk1
HD3100537	P05	HD3210130	K19	CG14257	Cdk1
HD3100537	P05	HD3204043	K20	Droj2	Cdk1
HD3100537	P05	HD3203986	K21	Mekk1	Cdk1
HD3100537	P05	HD3204826	K22	CG2064	Cdk1
HD3100537	P05	HD3101522	K23	Ran	Cdk1
HD3100537	P05	HD3101247	K24	Prosbeta4	Cdk1
HD3100537	P05	HD3213785	L01	CG32432	Cdk1
HD3100537	P05	RLUC	L02	RLUC	Cdk1
HD3100537	P05	HD3102841	L03	Chc	Cdk1
HD3100537	P05	HD3112313	L04	CG8918	Cdk1
HD3100537	P05	HD3201220	L05	pbl	Cdk1
HD3100537	P05	HD3100390	L06	JIL-1	Cdk1
HD3100537	P05	HD3102459	L07	CG1126	Cdk1
HD3100537	P05	HD3202459	L08	CG1126	Cdk1
HD3100537	P05	HD3106658	L09	MFS14	Cdk1
HD3100537	P05	HD3106747	L10	CG42554	Cdk1
HD3100537	P05	HD3203313	L11	CG12004	Cdk1
HD3100537	P05	pnt	L12	pnt	Cdk1
HD3100537	P05	pnt	L13	pnt	Cdk1
HD3100537	P05	HD3202321	L14	vtd	Cdk1
HD3100537	P05	HD3200185	L15	arm	Cdk1
HD3100537	P05	HD3204872	L16	SoxN	Cdk1
HD3100537	P05	HD3206615	L17	sev	Cdk1
HD3100537	P05	HD3208682	L18	CG8539	Cdk1
HD3100537	P05	HD3100369	L19	Rpn6	Cdk1
HD3100537	P05	HD3201242	L20	phl	Cdk1
HD3100537	P05	HD3111133	L21	CG9072	Cdk1
HD3100537	P05	HD3106354	L22	ksr	Cdk1
HD3100537	P05	RLUC	L23	RLUC	Cdk1
HD3100537	P05	HD3201447	L24	pnt	Cdk1
HD3100537	P05	HD3102122	M01	Nup107	Cdk1
HD3100537	P05	HD3200434	M02	Rel	Cdk1
HD3100537	P05	HD3200192	M03	swm	Cdk1
HD3100537	P05	HD3205978	M04	rl	Cdk1
HD3100537	P05	HD3213985	M05	CG10265	Cdk1
HD3100537	P05	HD3211052	M06	Acam	Cdk1
HD3100537	P05	HD3208469	M07	Hsp68	Cdk1
HD3100537	P05	HD3111920	M08	CG5844	Cdk1
HD3100537	P05	HD3109369	M09	CG4089	Cdk1
HD3100537	P05	HD3100032	M10	Rheb	Cdk1
HD3100537	P05	HD3202211	M11	CG42514	Cdk1
HD3100537	P05	FLUC	M12	FLUC	Cdk1
HD3100537	P05	FLUC	M13	FLUC	Cdk1
HD3100537	P05	HD3208361	M14	raw	Cdk1
HD3100537	P05	HD3101293	M15	CG4751	Cdk1
HD3100537	P05	HD3109492	M16	CG45781	Cdk1
HD3100537	P05	HD3206377	M17	Cpr	Cdk1
HD3100537	P05	HD3204871	M18	pix	Cdk1
HD3100537	P05	HD3112299	M19	CG13502	Cdk1
HD3100537	P05	HD3204656	M20	Bruce	Cdk1
HD3100537	P05	HD3204696	M21	raptor	Cdk1
HD3100537	P05	HD3104298	M22	dpp	Cdk1
HD3100537	P05	HD3213084	M23	CG34207	Cdk1
HD3100537	P05	HD3206964	M24	dsh	Cdk1
HD3100537	P05	HD3206245	N01	CG17119	Cdk1
HD3100537	P05	RLUC	N02	RLUC	Cdk1
HD3100537	P05	HD3101225	N03	Cdk8	Cdk1
HD3100537	P05	HD3200268	N04	polo	Cdk1
HD3100537	P05	HD3207840	N05	CG14265	Cdk1
HD3100537	P05	HD3202331	N06	CG2807	Cdk1
HD3100537	P05	HD3201149	N07	Ras85D	Cdk1
HD3100537	P05	HD3104158	N08	Fur1	Cdk1
HD3100537	P05	HD3100340	N09	Rlip	Cdk1
HD3100537	P05	HD3201328	N10	Cul1	Cdk1
HD3100537	P05	HD3111882	N11	dgt1	Cdk1
HD3100537	P05	pvr	N12	pvr	Cdk1
HD3100537	P05	pvr	N13	pvr	Cdk1
HD3100537	P05	HD3200936	N14	p53	Cdk1
HD3100537	P05	HD3110130	N15	CG14257	Cdk1
HD3100537	P05	HD3212299	N16	CG13502	Cdk1
HD3100537	P05	HD3105266	N17	CG5377	Cdk1
HD3100537	P05	HD3201201	N18	CycE	Cdk1
HD3100537	P05	HD3102930	N19	CG33110	Cdk1
HD3100537	P05	HD3204744	N20	yki	Cdk1
HD3100537	P05	HD3212120	N21	CG17068	Cdk1
HD3100537	P05	HD3204718	N22	CG7371	Cdk1
HD3100537	P05	RLUC	N23	RLUC	Cdk1
HD3100537	P05	HD3101316	N24	da	Cdk1
HD3100537	P05	HD3110976	O01	Trf2	Cdk1
HD3100537	P05	HD3212626	O02	Socs36E	Cdk1
HD3100537	P05	HD3103420	O03	Ack	Cdk1
HD3100537	P05	HD3112432	O04	dome	Cdk1
HD3100537	P05	HD3207442	O05	drk	Cdk1
HD3100537	P05	HD3108361	O06	raw	Cdk1
HD3100537	P05	HD3100334	O07	Tor	Cdk1
HD3100537	P05	HD3104495	O08	fz	Cdk1
HD3100537	P05	HD3200013	O09	lilli	Cdk1
HD3100537	P05	HD3104656	O10	Bruce	Cdk1
HD3100537	P05	HD3201394	O11	pan	Cdk1
HD3100537	P05	H2O	O12	H2O	Cdk1
HD3100537	P05	H2O	O13	H2O	Cdk1
HD3100537	P05	HD3101201	O14	CycE	Cdk1
HD3100537	P05	HD3204621	O15	p38b	Cdk1
HD3100537	P05	HD3201792	O16	Hsc70-3	Cdk1
HD3100537	P05	HD3205266	O17	CG5377	Cdk1
HD3100537	P05	HD3108682	O18	CG8539	Cdk1
HD3100537	P05	HD3103244	O19	Prosalpha6	Cdk1
HD3100537	P05	HD3204895	O20	cnk	Cdk1
HD3100537	P05	HD3107840	O21	CG14265	Cdk1
HD3100537	P05	HD3104541	O22	noi	Cdk1
HD3100537	P05	HD3111195	O23	ctrip	Cdk1
HD3100537	P05	HD3212373	O24	CG31495	Cdk1
HD3100537	P05	HD3113162	P01	CG14095	Cdk1
HD3100537	P05	RLUC	P02	RLUC	Cdk1
HD3100537	P05	HD3104826	P03	CG2064	Cdk1
HD3100537	P05	HD3100634	P04	Su(H)	Cdk1
HD3100537	P05	HD3102370	P05	CG13298	Cdk1
HD3100537	P05	HD3206354	P06	ksr	Cdk1
HD3100537	P05	HD3100592	P07	brm	Cdk1
HD3100537	P05	HD3104718	P08	CG7371	Cdk1
HD3100537	P05	HD3104696	P09	raptor	Cdk1
HD3100537	P05	HD3201287	P10	geminin	Cdk1
HD3100537	P05	HD3206111	P11	CG33331	Cdk1
HD3100537	P05	rho1	P12	rho1	Cdk1
HD3100537	P05	rho1	P13	rho1	Cdk1
HD3100537	P05	HD3201068	P14	Pvr	Cdk1
HD3100537	P05	HD3201414	P15	Rho1	Cdk1
HD3100537	P05	HD3200340	P16	Rlip	Cdk1
HD3100537	P05	HD3203244	P17	Prosalpha6	Cdk1
HD3100537	P05	HD3101394	P18	pan	Cdk1
HD3100537	P05	HD3101882	P19	CG17765	Cdk1
HD3100537	P05	HD3207492	P20	eIF-4a	Cdk1
HD3100537	P05	HD3100976	P21	mts	Cdk1
HD3100537	P05	HD3211306	P22	CR40100	Cdk1
HD3100537	P05	RLUC	P23	RLUC	Cdk1
HD3100537	P05	HD3209492	P24	CG45781	Cdk1
HD3113985	P06	HD3114092	A01	CG14608	CG10265
HD3113985	P06	HD3200032	A02	Rheb	CG10265
HD3113985	P06	HD3101503	A03	Cdk12	CG10265
HD3113985	P06	HD3201247	A04	Prosbeta4	CG10265
HD3113985	P06	HD3102005	A05	CG2201	CG10265
HD3113985	P06	HD3205747	A06	CG13078	CG10265
HD3113985	P06	HD3204329	A07	CG2162	CG10265
HD3113985	P06	HD3211133	A08	CG9072	CG10265
HD3113985	P06	HD3201225	A09	Cdk8	CG10265
HD3113985	P06	HD3112373	A10	CG31495	CG10265
HD3113985	P06	HD3103591	A11	yin	CG10265
HD3113985	P06	RLUC	A12	RLUC	CG10265
HD3113985	P06	RLUC	A13	RLUC	CG10265
HD3113985	P06	HD3211195	A14	ctrip	CG10265
HD3113985	P06	HD3106235	A15	CG14184	CG10265
HD3113985	P06	HD3100255	A16	kto	CG10265
HD3113985	P06	HD3106615	A17	sev	CG10265
HD3113985	P06	HD3203194	A18	hoip	CG10265
HD3113985	P06	HD3204158	A19	Fur1	CG10265
HD3113985	P06	HD3102729	A20	Slmap	CG10265
HD3113985	P06	HD3200267	A21	CycH	CG10265
HD3113985	P06	HD3104795	A22	Desat1	CG10265
HD3113985	P06	HD3206235	A23	CG14184	CG10265
HD3113985	P06	HD3101120	A24	CG11985	CG10265
HD3113985	P06	HD3202841	B01	Chc	CG10265
HD3113985	P06	RLUC	B02	RLUC	CG10265
HD3113985	P06	HD3200231	B03	Sos	CG10265
HD3113985	P06	HD3105776	B04	Strip	CG10265
HD3113985	P06	HD3201245	B05	wts	CG10265
HD3113985	P06	HD3205417	B06	Cka	CG10265
HD3113985	P06	HD3201522	B07	Ran	CG10265
HD3113985	P06	HD3204792	B08	Torsin	CG10265
HD3113985	P06	HD3200592	B09	brm	CG10265
HD3113985	P06	HD3101427	B10	CycC	CG10265
HD3113985	P06	HD3200837	B11	CG3800	CG10265
HD3113985	P06	Dsor	B12	Dsor	CG10265
HD3113985	P06	Dsor	B13	Dsor	CG10265
HD3113985	P06	HD3102330	B14	Letm1	CG10265
HD3113985	P06	HD3202330	B15	Letm1	CG10265
HD3113985	P06	HD3201217	B16	Dsor	CG10265
HD3113985	P06	HD3112988	B17	MESR4	CG10265
HD3113985	P06	HD3105111	B18	CG4365	CG10265
HD3113985	P06	HD3115488	B19	dmt	CG10265
HD3113985	P06	HD3104261	B20	Topors	CG10265
HD3113985	P06	HD3113084	B21	CG34207	CG10265
HD3113985	P06	HD3202122	B22	Nup107	CG10265
HD3113985	P06	RLUC	B23	RLUC	CG10265
HD3113985	P06	HD3204221	B24	en	CG10265
HD3113985	P06	HD3202520	C01	Hop	CG10265
HD3113985	P06	HD3201882	C02	CG17765	CG10265
HD3113985	P06	HD3205312	C03	Arpc3A	CG10265
HD3113985	P06	HD3100830	C04	EloC	CG10265
HD3113985	P06	HD3100195	C05	skd	CG10265
HD3113985	P06	HD3101217	C06	Dsor	CG10265
HD3113985	P06	HD3202005	C07	CG2201	CG10265
HD3113985	P06	HD3202930	C08	CG33110	CG10265
HD3113985	P06	HD3204795	C09	Desat1	CG10265
HD3113985	P06	HD3101068	C10	Pvr	CG10265
HD3113985	P06	HD3200039	C11	Eip75B	CG10265
HD3113985	P06	GFP	C12	GFP	CG10265
HD3113985	P06	GFP	C13	GFP	CG10265
HD3113985	P06	HD3202599	C14	Cdc42	CG10265
HD3113985	P06	HD3115206	C15	CG30380	CG10265
HD3113985	P06	HD3205111	C16	CG4365	CG10265
HD3113985	P06	HD3111579	C17	Hsp70Bbb	CG10265
HD3113985	P06	HD3105415	C18	eIF-1A	CG10265
HD3113985	P06	HD3100537	C19	Cdk1	CG10265
HD3113985	P06	HD3204261	C20	Topors	CG10265
HD3113985	P06	HD3105740	C21	CG8891	CG10265
HD3113985	P06	HD3112626	C22	Socs36E	CG10265
HD3113985	P06	HD3102737	C23	CG3605	CG10265
HD3113985	P06	HD3215379	C24	Xrp1	CG10265
HD3113985	P06	HD3204495	D01	fz	CG10265
HD3113985	P06	RLUC	D02	RLUC	CG10265
HD3113985	P06	HD3104621	D03	p38b	CG10265
HD3113985	P06	HD3106377	D04	Cpr	CG10265
HD3113985	P06	HD3101447	D05	pnt	CG10265
HD3113985	P06	HD3103942	D06	eIF-2beta	CG10265
HD3113985	P06	HD3210976	D07	Trf2	CG10265
[truncated: 27,185 more rows]
