# Supplementary material for: Time-resolved mapping of genetic interactions to model rewiring of signaling pathways
Source: eLife. 2018 Dec 28;7:e40174. doi: 10.7554/eLife.40174 (PMC6319608; doi:10.7554/eLife.40174)
Supplement: Supplementary file 6. [file elife-40174-supp6.xlsx]

## Sheet: Sheet1
Feature code	Biological interpretation
(channel.type.feat.aggregation)
actin.b.mad.sd	The actin signals median absolute deviation gives a measure of how densely the actin skeleton is clustered.
actin.b.mad.tmean
actin.b.mean.sd	The mean actin intensity provides a proxy for actin expression and thus cell stress and fitness.
actin.b.mean.tmean
actin.h.cor.s1.sd	The actin correlation gives an estimate on the smoothness of the texture of the actin channel.
actin.h.cor.s1.tmean
actin.h.ent.s1.sd	The actin entropy provides a measure describing how clustered the actin signal is throughout the cell body.
actin.h.ent.s1.tmean
actin.m.eccentricity.sd	The cell body eccentricity tells if cells are roundish or stretched and it also correlates with the uniformity of the cells outline.
actin.m.eccentricity.tmean
actin.s.perimeter.sd	The cells perimeter gives a measure of the cell’s outline’s length and together with the radius also describes its size.
actin.s.perimeter.tmean
actin.s.radius.mean.sd	The mean radius of the cell body describes its general size given that the cell is spherical. Else it is a proxy for size together with the perimeter.
actin.s.radius.mean.tmean
actin.s.radius.sd.sd	The cell body radius standard deviation is a measure of the roughness of the cells outline. A low number marks a very spherical cell. A high number marks a stretched cell.
actin.s.radius.sd.tmean
cell_number	Nuclei are counted and provide a close proxy for the cell number in the well.
dist.20.nn.sd	The distance to the 20 nearest neighbors provides information on the density of cells in a well. Its standard deviation is a measurement for the number of social contacts per cell, or how clustered the cells grew in that well.
dist.20.nn.tmean
DNA.b.mad.sd	The DNA signals median absolute deviation gives a measure of how densely the nuclear DNA is clustered throughout the nucleus.
DNA.b.mad.tmean
DNA.b.mean.tmean	The average intensity of DAPI signal over the nucleus is a proxy for DNA content and thus cell cycle phase.
DNA.h.ent.s1.sd	The DNA channel entropy provides a measure of chaos of DNA signal measured over the area of the nucleus.
DNA.h.ent.s1.tmean
DNA.h.var.s1.tmean	This measures variance of co-occurring grey values in the DNA channel. A high number tells that there are rarely two intensity values next to each other. Thus, the texture of the nucleus is rough.
DNA.m.eccentricity.tmean	The nuclear eccentricity provides a measure, if nuclei are roundish, stretched or shredded
DNA.s.perimeter.sd	The perimeter of the nucleus describes its shape and together with the radius its size.
DNA.s.perimeter.tmean
DNA.s.radius.mean.sd	The mean radius of the nucleus provides a measure of its area.
DNA.s.radius.mean.tmean
DNA.s.radius.sd.sd	The variance of a nucleus radius is a measure of its roundness. The shape of the nuclear envelope is often used a measure of cellular stress13.
DNA.s.radius.sd.tmean
nuclear.displacement.tmean	The deviation of the cell body center of mass and the nucleus center of mass is measured by this feature and is often altered if the cell morphology deviates from normal unstressed conditions.
tubulin.b.mad.sd	The median absolute deviation of tubulin signal in the cell body can be understood a measure of signal distribution through the cell body. A low value means that tubulin is equally spread out over the cell body while a high value marks a cell undergoing mitosis with tubulin organizing in spindles.
tubulin.b.mad.tmean
tubulin.b.mean.sd	The average intensity of tubulin through the cell can serve as a proxy for general cell fitness and cell cycle state14.
tubulin.b.mean.tmean
tubulin.b.sd.tmean	The standard deviation of tubulin in the cell body measures similar phenomena as the median absolute deviation by a different statistical measure.
