# Supplementary material for: Time-resolved mapping of genetic interactions to model rewiring of signaling pathways
Source: eLife. 2018 Dec 28;7:e40174. doi: 10.7554/eLife.40174 (PMC6319608; doi:10.7554/eLife.40174)
Supplement: Supplementary file 7. [file elife-40174-supp7.xlsx]

## Sheet: Sheet1
Evidence code	Short code	Weight
inferred from genetic interaction	IGI	9
inferred from direct assay	IDA	8
inferred from physical interaction	IPI	7
inferred from mutant phenotype	IMP	6
inferred from expression pattern	IEP	6
inferred from reviewed computational analysis	RCA	5
traceable author statement	TAS	4
inferred from sequence or structural similarity	ISS	4
inferred by curator	IC	3
non-traceable author statement	NAS	2
no biological data available	ND	1
inferred from electronic annotation	IEA	1
Inferred from Key Residues	IKR	3
Inferred from Biological aspect of Ancestor	IBA	1
Inferred from Rapid Divergence	IRD	1
Inferred from Sequence Model	ISM	2
Inferred from Genomic Context	IGC	2
Inferred from Sequence Conservation	ISO	2
Inferred from Sequence Alignment	ISA	2
