# Supplementary material for: Time-resolved mapping of genetic interactions to model rewiring of signaling pathways
Source: eLife. 2018 Dec 28;7:e40174. doi: 10.7554/eLife.40174 (PMC6319608; doi:10.7554/eLife.40174)
Supplement: Supplementary file 8. [file elife-40174-supp8.xlsx]

## Sheet: Sheet1
dsRNA was in vitro transcribed from genomic PCR product using T7 DNA dependent RNA polymerase. Here, the primer for genomic PCR, plus T7 promotor adapters are listed alongside the anticipated product sequence that is transcribed into RNA. All sequences are written in 5’->3’ orientation.
Target Gene	Construct forward primer	Construct reverse primer	Product Sequence
“RLUC”	Non-sense dsRNA amplified from a Renilla luciferase expression plasmid. (compare 5.4.2)
Rel #1	tggcgcccctagatgGGACGCGAAAAGCATCTAAA	taggtctagccccgcTTTTATTGGCGATATGCGGT	GGACGCGAAAAGCATCTAAATGAATTTATTGCTTCCGAAGATTTCCGCAAACTTATCGAGCACAACTCTTCTGATCTCGAGAAGATCTGCCAGTTAGACATGGGAGAGTTGCAGCACGATGGTCATAACCGGGCGGAAGTGCCATCGCATCGAAATCGTACAATTAAATGCTTGGATGACTTATTCGAAATTTACAAACAGGACCGCATATCGCCAATAAAA
Rel #2	tggcgcccctagatgGTCATCCGGTGCAGTTTGTT	taggtctagccccgcTGCTTCTTCTTGCACAGTTCC	GTCATCCGGTGCAGTTTGTTCCAAACTAACTTGGACAGCCCACATTCCCATCAGCTGGTCGTGCGCAAGGACGATCGGGATGTGTGCGATCCGCATGATTTGCACGTGTCCAAGGAGCGCGGCTATGTGGCGCAATTTATCAACATGGGCATCATACACACCGCCAAGAAGTACATATTCGAGGAACTGTGCAAGAAGAAGCA
Pnt #1	tggcgcccctagatgAGGAGCTGGTGGCCAAGTAT	cgcatgtagcctgccTTAATCTCGTTGCAAGATCGC	AGGAGCTGGTGGCCAAGTATGATCTTAAGATTGAGAAAAAAGATGTGGATTAGCAGCGGAGCAGCGGAGAAGCTGCCTAAAACGGGAACAGCTCCAGGAGATCTGCGCCCAGCCACGGATTGTACTCAACCAACCGCAAAATACTTTCGAGCGTTATTGTTTACCAAGCGTGATGTTAGCTTTTAAGCAGCTACCCCCGATCTGCGATCTTGCAACGAGATTAA
Pnt #2	tggcgcccctagatgGTGGCGATGAAAGCGATTAT	cgcatgtagcctgccAGGATTGAGCATCATAGGGC	GTGGCGATGAAAGCGATTATCACAGCACGATCTCGGCGCAGGATCACCAGAGTCAGCAATCGAGTGGAGGAAATGGCAGTGGAGGAGCCAGCGGTGGAAGCACCGGAAACAGCAACGGTTACTTGGACAGCAGCTCGGAGTTCTATGGCAGTTACGCGGGCAGGAATCGATTCCACGATGGTTATCCACCGGAATTTACGCCCTATGATGCTCAATCCT
Pvr #1	tggcgcccctagatgCATTGAGACCAGCCATACCA	tagcctccctagcgcTTTGGCTTAGTTTGCGCTTT	CATTGAGACCAGCCATACCAAGTACTCCTACAAGAGCACTGTACACATCACAACGATATCCGACAGGGATCGTGGAACCTATGAGTGCCGGGCCTACCACAACGACAAGGATGCCGTTTACAGCAGCCGGGAGATAGACTTGTACGTCCACGATCCCTCTGCTCCTCAGTGGACAAACGGCGGACAGGAGGGTCACTCGAAAATAAAGCGCAAACTAAGCCAAA
Pvr #2	tggcgcccctagatgGGTGTGGTTCGGTGTGATACT	tagcctccctagcgcCTCGAATTCCCGATTGTAGG	GGTGTGGTTCGGTGTGATACTATTCCTCATCCTGATCGGTCTGTGCGTCTTCCTCGCCGTGCGCTACCAGAAGGAGCACAAGCGGCATCTGGCCCTTAAGGCAGCCGGATTGGCCAACTTCGAGGAGGGCGCCGTGGGACACATCAATCCCGATCTGACCCTGGACGAGCAGGCGGAACTGCTGCCCTACAATCGGGAATTCGAG
RasGAP1 #1	tggcgcccctagatgGTGTAAACCCGCAAAGCAAA	taggtctagccccgcAATATGAGTCGATTTGCCGC	GTGTAAACCCGCAAAGCAAATAAACTCGGAGAACCAAGTTTTTGCGATTCTGATTCAAGCAACCGAATTACTTTCCATACTTCGATAATATAATCCCACGTCTGCTAGTGCGTGCAAAAAACAGTTTGTAGTTAAAACGAAATACTAAAATCAGTCGAGCCCTGAAGCAACAGGGAAAGTGCATTTCGTGAGCGGCAAATCGACTCATATT
RasGAP1 #2	tggcgcccctagatgCTGACCACGAGATCTCCCAT	taggtctagccccgcCCGCAGAGCGATCTTTAATC	CTGACCACGAGATCTCCCATCTGACAGATCCCACCACTATCTTCCGGGGTAACACCTTGGTCTCTAAGATGATGGATGAGGCAATGCGATTGTCTGGACTGCACTACCTACATCAGACATTGCGTCCGGTTTTGTCGCAGATCGTTGCCGAAAAGAAACCATGTGAGATCGATCCCAGCAAGATTAAAGATCGCTCTGCGG
rl #1	tggcgcccctagatgCGGATGACACGCTAACAAAC	taggtctagccccgcTCATGTTTAAATCTGGTCAATATGGT	CGGATGACACGCTAACAAACCAAAGAGTTGCAATAAAAAAAATATCGCCCTTTGAACACCAAACTTATTGTCAAAGGACTCTCAGAGAAATAACCATATTGACCAGATTTAAACATGA
rl #2	tggcgcccctagatgTCGAGATATTCTTCGAGTTGATAGC	taggtctagccccgcCAGGGAGCACCATTACCTGT	TCGAGATATTCTTCGAGTTGATAGCATAGACCAAATGAGAGATGTTTATATTGTACAGTGTTTGATGGAGACTGATTTGTATAAACTACTTAAAACACAGGTAATGGTGCTCCCTG
Sos #1	tggcgcccctagatgCGCGATGCGGTCAAATACTA	cgacgcccgctgataGAACTTGTCGCTCCTTGGAC	CGCGATGCGGTCAAATACTATTTGCCCAAGCTGCTTCTGGTGCCCATTTGCCATGCCTTCGTGTATTTCGACTACATCAAGCATCTCAAGGATCTCAGCTCTTCGCAGGACGACATCGAGAGCTTCGAACAGGTACAGGGACTGTTGCATCCACTCCACTGCGATCTCGAAAAGGTAATGGCCAGCCTGTCCAAGGAGCGACAAGTTC
Sos #2	tggcgcccctagatgGCGAGCTGGAACCGATATT	cgacgcccgctgataAGATTGTTGAGAGCATCCCG	GCGAGCTGGAACCGATATTCTCCAACATAATGGACATTTACGAGGTGACGGTCACTCTGCTCGGCTCCCTGGAGGACGTCATCGAGATGTCCCAGGAGCAGAGTGCCCCCTGCGTCGGTAGCTGCTTTGAGGAACTGGCCGAGGCCGAGGAGTTCGATGTGTACAAGAAGTACGCCTACGACGTTACCTCGCAGGCCTCACGGGATGCTCTCAACAATCT
