# Supplementary material for: Time-resolved mapping of genetic interactions to model rewiring of signaling pathways
Source: eLife. 2018 Dec 28;7:e40174. doi: 10.7554/eLife.40174 (PMC6319608; doi:10.7554/eLife.40174)
Supplement: Supplementary file 9. [file elife-40174-supp9.xlsx]

## Sheet: Sheet1
Target gene	Primer fwd. (5’-3’)	Primer rev. (5’-3’)
rps7	GAACACAAAGTCGACACCT	CATTCAGGTAGTTGTCGGG
Pvf2	CAAGTAATTCTTCAGGGCCG	ATAGTCATCGCTCCCATCG
sty	TCTGCAATCGAGTCGACCAAGC	AGACAGCTGCGATTGCTTTCGG
Rel	CATGAACTTGAACCAGGTGC	ATTGCTGTATACAGGCGGT
pnt	ATCCACAAGACGGCAGGCAAAC	GGGTGTGTGCCCAACTAGATTCTG
RasGAP1	CTGTGATATACCGCTCCAG	TGTGCACAATCTTAAAGCAG
rl	TTATGGCATGGTTGTGTCTG	AGTTTGGTGTTCAAAGGGC
